# Supplementary material for: Recurrent chromosomal and epigenetic alterations in oral squamous cell carcinoma and its putative premalignant condition oral lichen planus
Source: PLoS One. 2019 Apr 9;14(4):e0215055. doi: 10.1371/journal.pone.0215055 (PMC6456184; doi:10.1371/journal.pone.0215055)
Supplement: S1 Table — (XLSX) [file pone.0215055.s001.xlsx]

## Sheet: Tabelle1
Donor	Sex	Age [years]	Smoking	Alcohol	Type	Anatomical Sites
KO1	female	19	no	yes	control	n/a
KO2	female	18	no	no	control	n/a
KO3	male	20	no	no	control	n/a
KO4	female	44	no	no	control	n/a
KO5	female	24	yes	yes	control	n/a
KO6	female	21	yes	yes	control	n/a
KO7	female	17	no	no	control	n/a
KO8	female	25	yes	yes	control	n/a
KO9	female	63	no	no	control	n/a
KO10	male	43	no	no	control	n/a
KO11	female	23	no	no	control	n/a
KO12	female	50	no	no	control	n/a
KO13	male	69	yes	yes	control	n/a
KO14	male	45	yes	no	control	n/a
KO15	female	21	no	yes	control	n/a
KO16	female	29	yes	yes	control	n/a
KO17	female	54	yes	yes	control	n/a
KO18	male	26	yes	yes	control	n/a
L1	female	73	no	no	OLP	inner cheek
L2	female	71	yes	yes	OLP	inner cheek
L4	female	62	no	yes	OLP	inner cheek
L7	female	50	yes	yes	OLP	inner cheek
L9	female	54	no	yes	OLP	inner cheek
L10	male	60	yes	yes	OLP	inner cheek
L12	female	61	no	yes	OLP	inner cheek
L14	male	53	yes	no	OLP	inner cheek
K10	male	47	yes	yes	OSCC	tongue & mouth base
K16	female	66	yes	yes	OSCC	tongue
K20	male	69	no	yes	OSCC	tongue
K23	female	47	no	no	OSCC	tongue
K43	female	68	yes	yes	OSCC	tongue
K25	female	70	yes	yes	OSCC	tongue & mouth base
K12	male	43	yes	yes	OSCC	mouth base
K17	male	62	yes	yes	OSCC	mouth base
K38	male	67	yes	yes	OSCC	mouth base
K45	female	55	yes	yes	OSCC	mouth base
K35	male	89	no	yes	OSCC	mandible/lower jaw
K37	male	70	yes	yes	OSCC	mandible/lower jaw
K39	male	61	yes	yes	OSCC	mandible/lower jaw
K13	female	60	yes	yes	OSCC	mandible/lower jaw
K8	female	63	no	yes	OSCC	inner cheek
