# Supplementary material for: Recurrent chromosomal and epigenetic alterations in oral squamous cell carcinoma and its putative premalignant condition oral lichen planus
Source: PLoS One. 2019 Apr 9;14(4):e0215055. doi: 10.1371/journal.pone.0215055 (PMC6456184; doi:10.1371/journal.pone.0215055)
Supplement: S3 Table — (XLSX) [file pone.0215055.s003.xlsx]

## Sheet: Tabelle1
TargetID	DHS	DMA_Kon_Lichem_0.25_30	DMA_Kont-ParCa_0.25_30	DMR	ENHANCER	MAPINFO	REGULATORY_FEATURE_GROUP	RELATION_TO_UCSC_CPG_ISLAND	CHR	UCSC_REFGENE_GROUP	UCSC_REFGENE_NAME	Num. matches	F-statistic	p-value	q-value	Difference	Fold change	Rｲ-statistic	KO16	KO17	KO18	KO11	KO12	KO13	KO14	KO8	KO15	KO9	KO6	KO2	KO7	KO3	KO10	KO4	KO1	KO5	L4	L1	L7	L2	L9	L10	L12	L14	K10	K16	K20	K23	K43
cg00028935	N/A	N/A	1	N/A	N/A	147114406	N/A	Island	3	Body;Body;Body	ZIC4;ZIC4;ZIC4	1	60.8019	1.44e-12	4.54e-10	N/A	N/A	0.76191	0.46944	0.17391	0.3625	0.49846	0.51433	0.48532	0.33341	0.31282	0.60558	0.36913	0.39474	0.3273	0.44572	0.39513	0.31764	0.39223	0.28711	0.34549	0.74353	0.69088	0.66597	0.59042	0.70232	0.70361	0.61535	0.74288	0.84241	0.73778	0.70447	0.78531	0.74391
cg00032664	N/A	N/A	N/A	N/A	N/A	125237438	N/A	N_Shore	3	Body	SNX4	1	56.7101	3.91e-12	8.91e-10	N/A	N/A	0.749043	0.50063	0.42059	0.43474	0.65556	0.53648	0.61739	0.47814	0.53392	0.78842	0.47455	0.48137	0.4437	0.70728	0.53871	0.44291	0.48651	0.51462	0.43873	0.88801	0.70766	0.7228	0.77835	0.74576	0.83528	0.93142	0.93812	0.93884	0.79645	0.91835	0.92805	0.60056
cg00035608	TRUE	N/A	N/A	DMR	N/A	37288450	Unclassified	Island	19	N/A	N/A	1	76.0896	5.15e-14	4.8e-11	N/A	N/A	0.800189	0.38072	0.37598	0.43252	0.58749	0.56684	0.57013	0.37579	0.43706	0.63248	0.46022	0.41976	0.37299	0.49452	0.49602	0.4178	0.56863	0.35517	0.43167	0.76923	0.73438	0.72877	0.77423	0.7469	0.7799	0.74515	0.75757	0.86814	0.72313	0.67821	0.69372	0.59742
cg00040312	N/A	N/A	1	N/A	N/A	54424679	Unclassified_Cell_type_specific	Island	12	5'UTR;Body	HOXC4;HOXC5	1	60.4672	1.56e-12	4.82e-10	N/A	N/A	0.760908	0.5211	0.47935	0.46695	0.63555	0.62325	0.66578	0.49439	0.539	0.66029	0.54275	0.57218	0.436	0.63458	0.51882	0.5269	0.5388	0.53665	0.5158	0.84078	0.86412	0.80853	0.85444	0.79531	0.87559	0.85218	0.81317	0.84063	0.59727	0.81647	0.8463	0.85218
cg00046625	TRUE	N/A	1	DMR	TRUE	66258760	N/A	Island	1	5'UTR;TSS200	PDE4B;PDE4B	1	64.4739	6.12e-13	2.57e-10	N/A	N/A	0.772384	0.51062	0.44639	0.43158	0.65745	0.58302	0.68045	0.51064	0.54336	0.7223	0.47772	0.47681	0.49195	0.69898	0.52451	0.48352	0.51214	0.50658	0.45752	0.85028	0.81147	0.78185	0.81947	0.78083	0.83024	0.87408	0.86749	0.88063	0.62266	0.86228	0.87215	0.86342
cg00073010	N/A	N/A	1	N/A	N/A	17627194	N/A	Island	17	5'UTR	RAI1	1	70.2946	1.7e-13	1.07e-10	N/A	N/A	0.787221	0.4498	0.24766	0.35559	0.49617	0.43614	0.58575	0.38424	0.33304	0.63523	0.38249	0.38252	0.32151	0.47964	0.31443	0.37395	0.3577	0.37896	0.33057	0.74721	0.68163	0.62705	0.66951	0.67698	0.64094	0.72835	0.74125	0.84756	0.5411	0.7602	0.64084	0.72697
cg00076936	N/A	N/A	N/A	N/A	N/A	35503983	N/A	N/A	20	TSS1500	C20orf118	1	56.6738	3.95e-12	8.97e-10	N/A	N/A	0.748922	0.37248	0.16518	0.36997	0.48433	0.42567	0.49514	0.40604	0.32847	0.58075	0.42046	0.40379	0.30687	0.46809	0.26569	0.33653	0.37486	0.34659	0.27938	0.67941	0.6139	0.61725	0.60975	0.66051	0.6264	0.74526	0.71431	0.75881	0.53747	0.73611	0.7031	0.69412
cg00081799	TRUE	N/A	1	N/A	N/A	6390793	Unclassified	N/A	1	Body;Body;Body;Body	ACOT7;ACOT7;ACOT7;ACOT7	1	90.1411	3.75e-15	9.36e-12	N/A	N/A	0.825913	0.29655	0.19392	0.31193	0.36575	0.30322	0.36052	0.25243	0.2506	0.39612	0.3054	0.22242	0.28824	0.34905	0.23361	0.4336	0.24273	0.22512	0.32138	0.5813	0.56387	0.57266	0.52693	0.61259	0.61462	0.57463	0.55486	0.6676	0.50882	0.56659	0.5904	0.47906
cg00089091	N/A	N/A	1	DMR	N/A	115919950	N/A	Island	2	Body;Body	DPP10;DPP10	1	64.0465	6.75e-13	2.77e-10	N/A	N/A	0.771212	0.48565	0.38493	0.50725	0.64076	0.59787	0.59382	0.43461	0.46548	0.69709	0.52634	0.45699	0.38479	0.52055	0.53071	0.44883	0.51238	0.42745	0.51928	0.78559	0.77645	0.77062	0.78693	0.77978	0.71793	0.82541	0.81775	0.88596	0.7597	0.79896	0.7617	0.68689
cg00090261	N/A	N/A	1	N/A	TRUE	101118548	N/A	Island	8	TSS1500	RGS22	1	107.274	2.35e-16	1.5e-12	N/A	N/A	0.849534	0.30885	0.1785	0.3123	0.43795	0.39441	0.42375	0.34497	0.2896	0.45549	0.30716	0.24	0.28331	0.38712	0.23087	0.35167	0.26734	0.28128	0.2917	0.61978	0.53868	0.63203	0.49009	0.65211	0.58908	0.61098	0.62623	0.80609	0.54876	0.67062	0.66731	0.589
cg00100012	N/A	N/A	N/A	N/A	TRUE	37302983	Unclassified	Island	20	N/A	N/A	1	68.0053	2.79e-13	1.5e-10	N/A	N/A	0.781622	0.47751	0.49955	0.50182	0.77456	0.77671	0.67399	0.55451	0.70732	0.71297	0.58702	0.63147	0.44888	0.66346	0.5352	0.58217	0.55308	0.5191	0.61502	0.91447	0.89338	0.87055	0.86181	0.86337	0.88301	0.87951	0.82095	0.87933	0.83771	0.84867	0.87017	0.85907
cg00109012	N/A	N/A	N/A	N/A	N/A	166032621	N/A	N_Shore	4	Body	TMEM192	1	80.7058	2.09e-14	2.64e-11	N/A	N/A	0.809439	0.53241	0.46422	0.52709	0.68647	0.61417	0.72135	0.51682	0.5738	0.73742	0.55363	0.59698	0.4933	0.66904	0.52692	0.49319	0.54628	0.48775	0.46529	0.78705	0.87434	0.82552	0.84972	0.81841	0.83353	0.86962	0.83202	0.866	0.727	0.84145	0.86399	0.75887
cg00110695	N/A	N/A	N/A	N/A	N/A	99358736	N/A	N/A	6	Body	FBXL4	1	112.13	1.15e-16	8.59e-13	N/A	N/A	0.855106	0.38941	0.37176	0.43997	0.5466	0.53401	0.54525	0.41398	0.38845	0.58527	0.46177	0.40781	0.37486	0.50105	0.47325	0.39932	0.47912	0.38146	0.50666	0.70036	0.69047	0.71796	0.70679	0.76206	0.75949	0.75382	0.70647	0.84149	0.69262	0.68297	0.70346	0.6808
cg00116234	N/A	N/A	1	DMR	TRUE	18474243	N/A	N/A	9	1stExon;1stExon	ADAMTSL1;ADAMTSL1	1	74.2661	7.44e-14	6.23e-11	N/A	N/A	0.796282	0.56882	0.43668	0.51449	0.63651	0.63494	0.66427	0.51039	0.54349	0.69471	0.49931	0.49355	0.48	0.68156	0.56147	0.56693	0.52648	0.5063	0.48311	0.82193	0.80882	0.8248	0.82411	0.8316	0.77196	0.84255	0.86299	0.85813	0.68911	0.81586	0.83252	0.73781
cg00123055	TRUE	N/A	1	DMR	N/A	55370951	N/A	Island	8	1stExon	SOX17	1	59.8797	1.79e-12	5.31e-10	N/A	N/A	0.759127	0.49505	0.28175	0.40588	0.56279	0.50211	0.60461	0.38507	0.40456	0.72964	0.35584	0.34666	0.38872	0.63368	0.4025	0.37231	0.41038	0.39398	0.3219	0.69616	0.72214	0.70184	0.67281	0.72419	0.64199	0.72236	0.81453	0.87172	0.80843	0.75481	0.83758	0.69049
cg00128100	N/A	N/A	N/A	N/A	N/A	30656094	Promoter_Associated	S_Shore	6	TSS1500;3'UTR;TSS1500	KIAA1949;NRM;KIAA1949	1	61.1122	1.34e-12	4.34e-10	N/A	N/A	0.762833	0.5272	0.26651	0.4348	0.56601	0.48019	0.66187	0.48537	0.39904	0.73129	0.46342	0.40366	0.4081	0.59313	0.36075	0.45597	0.45266	0.44041	0.42199	0.74229	0.73673	0.60241	0.68009	0.70014	0.75905	0.85179	0.86678	0.93184	0.6534	0.83311	0.76249	0.78685
cg00129651	N/A	N/A	1	N/A	TRUE	38347710	Unclassified	Island	17	Body	RAPGEFL1	1	64.966	5.47e-13	2.4e-10	N/A	N/A	0.773718	0.44193	0.45261	0.42789	0.58184	0.54765	0.60724	0.47392	0.47171	0.62286	0.4892	0.46237	0.44317	0.52662	0.49593	0.45862	0.49788	0.52534	0.45975	0.82333	0.77074	0.70108	0.77362	0.67456	0.77963	0.82233	0.78554	0.78434	0.54122	0.80723	0.78712	0.8097
cg00145253	N/A	N/A	N/A	N/A	N/A	75602857	N/A	Island	1	Body	LHX8	1	66.7478	3.67e-13	1.83e-10	N/A	N/A	0.77842	0.52978	0.48945	0.48848	0.70783	0.63747	0.71917	0.56941	0.64165	0.76484	0.55093	0.53597	0.52858	0.66989	0.52114	0.48951	0.60091	0.56083	0.51373	0.86419	0.87419	0.85335	0.8671	0.81927	0.82707	0.86094	0.8414	0.87413	0.62376	0.85731	0.87126	0.88179
cg00154554	N/A	N/A	N/A	N/A	TRUE	8729713	N/A	N/A	1	5'UTR;5'UTR	RERE;RERE	1	88.4199	5.08e-15	1.12e-11	N/A	N/A	0.823124	0.58276	0.52497	0.50412	0.71403	0.62013	0.71385	0.54916	0.597	0.78344	0.57316	0.55004	0.51929	0.67839	0.58511	0.51451	0.61673	0.58715	0.53342	0.88087	0.8838	0.80103	0.88496	0.80803	0.87099	0.88415	0.87577	0.8954	0.68069	0.87744	0.88035	0.89455
cg00159100	TRUE	N/A	1	N/A	N/A	37487633	N/A	Island	7	5'UTR	ELMO1	1	70.2265	1.73e-13	1.08e-10	N/A	N/A	0.787059	0.3359	0.25775	0.33702	0.4978	0.45053	0.43759	0.3376	0.3836	0.37469	0.33179	0.28486	0.30513	0.42839	0.35275	0.37552	0.35254	0.35105	0.37047	0.646	0.63885	0.67434	0.55914	0.62909	0.6319	0.67304	0.57814	0.76943	0.47161	0.60081	0.67523	0.50324
cg00166216	N/A	N/A	1	DMR	N/A	194407860	N/A	Island	3	1stExon	FAM43A	1	76.3219	4.92e-14	4.65e-11	N/A	N/A	0.800675	0.50644	0.28642	0.37965	0.5709	0.51336	0.6298	0.46401	0.38868	0.72039	0.39255	0.29528	0.3774	0.56296	0.36185	0.4019	0.39954	0.37823	0.40336	0.71112	0.72017	0.72241	0.65279	0.69869	0.68112	0.7105	0.7814	0.8558	0.70623	0.78388	0.73524	0.65711
cg00169725	N/A	N/A	N/A	N/A	TRUE	176543901	Unclassified_Cell_type_specific	Island	5	N/A	N/A	1	56.3114	4.32e-12	9.53e-10	N/A	N/A	0.747714	0.66313	0.4354	0.55569	0.67202	0.66034	0.65811	0.61557	0.53495	0.79604	0.5664	0.44292	0.55792	0.64667	0.58449	0.48413	0.65462	0.51372	0.69934	0.88695	0.81293	0.84986	0.84663	0.85224	0.87378	0.86151	0.88854	0.90455	0.71927	0.84052	0.8404	0.85803
cg00174573	N/A	N/A	1	N/A	TRUE	125172635	Unclassified_Cell_type_specific	N/A	12	N/A	N/A	1	93.2101	2.22e-15	6.31e-12	N/A	N/A	0.830675	0.47833	0.39305	0.53588	0.64851	0.68536	0.65249	0.48017	0.50191	0.68707	0.57337	0.52864	0.50384	0.58012	0.62372	0.51103	0.6031	0.53409	0.50832	0.81736	0.80354	0.80838	0.82415	0.8057	0.86307	0.83365	0.79323	0.8932	0.6683	0.74256	0.78356	0.8217
cg00174743	N/A	N/A	N/A	N/A	N/A	47812611	N/A	N_Shore	21	Body	PCNT	1	84.0048	1.13e-14	1.84e-11	N/A	N/A	0.815543	0.53577	0.49626	0.47555	0.68648	0.63269	0.706	0.55768	0.58789	0.69301	0.56242	0.49752	0.49129	0.65985	0.54772	0.51816	0.57797	0.57543	0.48275	0.83055	0.85568	0.79434	0.83889	0.77397	0.86529	0.88282	0.81317	0.84456	0.66316	0.8556	0.86528	0.87136
cg00181125	N/A	N/A	N/A	DMR	N/A	22095182	Unclassified_Cell_type_specific	Island	12	N/A	N/A	1	78.1088	3.45e-14	3.68e-11	N/A	N/A	0.804343	0.52493	0.45833	0.50196	0.69898	0.7306	0.65318	0.50541	0.49314	0.70556	0.56679	0.47524	0.5454	0.68326	0.6302	0.47461	0.62437	0.45025	0.60578	0.82213	0.80629	0.78731	0.83737	0.7864	0.82104	0.92212	0.88258	0.9314	0.89776	0.9254	0.91815	0.94609
cg00190545	N/A	N/A	N/A	N/A	N/A	37073701	N/A	N_Shore	17	Body	LASP1	1	66.864	3.58e-13	1.79e-10	N/A	N/A	0.77872	0.47364	0.36815	0.47209	0.58582	0.58594	0.61754	0.45177	0.4238	0.68568	0.43949	0.58126	0.4601	0.53089	0.41834	0.41696	0.46991	0.40491	0.50859	0.74524	0.78711	0.73846	0.68997	0.76825	0.78607	0.75121	0.75699	0.72119	0.64119	0.71671	0.73896	0.59605
cg00204249	N/A	N/A	N/A	N/A	TRUE	76425249	N/A	S_Shelf	17	Body	DNAH17	1	56.1584	4.5e-12	9.76e-10	N/A	N/A	0.7472	0.33907	0.18416	0.30434	0.4268	0.40575	0.46724	0.31564	0.31853	0.52649	0.29087	0.22645	0.27372	0.40409	0.26972	0.33893	0.24812	0.29684	0.3155	0.57222	0.57816	0.58963	0.5036	0.6393	0.59095	0.5903	0.64821	0.79923	0.55585	0.64562	0.66826	0.54783
cg00238818	N/A	N/A	1	N/A	N/A	176880261	N/A	N_Shore	5	5'UTR	PRR7	1	68.2427	2.65e-13	1.44e-10	N/A	N/A	0.782217	0.46715	0.44621	0.41336	0.63265	0.5246	0.61826	0.49406	0.53708	0.58395	0.45327	0.41147	0.46179	0.62888	0.45923	0.4517	0.48203	0.52612	0.40851	0.77556	0.70969	0.74563	0.76842	0.69291	0.82102	0.78416	0.76342	0.85642	0.6234	0.75466	0.81403	0.76895
cg00249511	N/A	N/A	1	N/A	N/A	627152	Unclassified_Cell_type_specific	Island	11	5'UTR;1stExon	SCT;SCT	1	68.8781	2.3e-13	1.31e-10	N/A	N/A	0.783791	0.67805	0.58272	0.66633	0.84347	0.79932	0.70582	0.72124	0.66249	0.84053	0.70229	0.63912	0.5588	0.77501	0.63838	0.5398	0.68872	0.66125	0.77473	0.95185	0.97469	0.91104	0.95256	0.94606	0.94042	0.96124	0.96109	0.95995	0.87667	0.93692	0.95765	0.86621
cg00253564	N/A	N/A	N/A	N/A	N/A	6552403	N/A	S_Shore	1	Body;Body;TSS1500	PLEKHG5;PLEKHG5;PLEKHG5	1	79.0516	2.88e-14	3.26e-11	N/A	N/A	0.806224	0.45699	0.42921	0.37908	0.71839	0.55591	0.58911	0.43615	0.41196	0.65041	0.4094	0.36474	0.36432	0.75346	0.53373	0.43414	0.5233	0.38688	0.32402	0.7789	0.74001	0.72083	0.72005	0.70234	0.72912	0.77417	0.76373	0.81865	0.75724	0.81068	0.71101	0.87363
cg00294814	N/A	N/A	N/A	N/A	N/A	94734881	N/A	N/A	10	Body;Body	EXOC6;EXOC6	1	56.39	4.24e-12	9.39e-10	N/A	N/A	0.747977	0.57824	0.55659	0.48703	0.70616	0.66951	0.70564	0.56223	0.63901	0.73318	0.53403	0.53457	0.51506	0.67289	0.6185	0.55398	0.61294	0.56072	0.51473	0.89399	0.84245	0.83454	0.86664	0.81193	0.86641	0.8917	0.81673	0.8895	0.72751	0.85527	0.88843	0.87357
cg00295794	N/A	N/A	1	DMR	N/A	100641409	N/A	Island	13	N/A	N/A	1	57.1472	3.51e-12	8.23e-10	N/A	N/A	0.750483	0.52487	0.48121	0.46768	0.66413	0.58341	0.66507	0.51601	0.55854	0.71913	0.52818	0.481	0.46126	0.68697	0.50703	0.45387	0.53526	0.50204	0.47746	0.7873	0.78422	0.76235	0.81394	0.79973	0.80534	0.82577	0.82557	0.85312	0.80875	0.85493	0.86414	0.86251
cg00321007	N/A	N/A	N/A	N/A	N/A	15340112	Unclassified_Cell_type_specific	N/A	17	3'UTR	CDRT4	1	62.8964	8.8e-13	3.29e-10	N/A	N/A	0.768	0.51145	0.34414	0.42446	0.60694	0.56073	0.65252	0.42732	0.3802	0.69026	0.45083	0.38187	0.3613	0.61322	0.41964	0.41499	0.38445	0.37337	0.37661	0.75135	0.70142	0.76784	0.66899	0.75788	0.70238	0.71225	0.6981	0.90302	0.74104	0.76511	0.75128	0.68074
cg00334063	N/A	N/A	1	RDMR	N/A	147106010	N/A	N_Shelf	3	3'UTR;Body;3'UTR;Body;3'UTR	ZIC4;ZIC4;ZIC4;ZIC4;ZIC4	1	63.6634	7.37e-13	2.93e-10	N/A	N/A	0.770152	0.49633	0.60124	0.53981	0.73687	0.70394	0.68949	0.62523	0.65723	0.67127	0.58843	0.67289	0.53772	0.65196	0.58932	0.57877	0.5984	0.60707	0.71848	0.90597	0.89859	0.86285	0.89772	0.88148	0.86933	0.90432	0.8231	0.86366	0.85159	0.81584	0.83763	0.88582
cg00336164	TRUE	N/A	N/A	N/A	N/A	219906404	N/A	S_Shore	2	TSS200;TSS200	CCDC108;CCDC108	1	62.2906	1.01e-12	3.62e-10	N/A	N/A	0.766271	0.58075	0.52619	0.50463	0.64017	0.56363	0.67202	0.54374	0.59447	0.71913	0.545	0.53429	0.51479	0.64106	0.57965	0.5338	0.60923	0.56412	0.52561	0.87004	0.88013	0.76057	0.78545	0.74602	0.8597	0.90663	0.84715	0.90546	0.6859	0.87725	0.88024	0.82456
cg00336320	N/A	N/A	N/A	N/A	N/A	36253099	N/A	N/A	6	5'UTR;Body;5'UTR	PNPLA1;PNPLA1;PNPLA1	1	62.7065	9.19e-13	3.38e-10	N/A	N/A	0.76746	0.32736	0.22361	0.51427	0.49766	0.42114	0.43099	0.32691	0.36189	0.37986	0.45128	0.60278	0.27005	0.40654	0.33492	0.32459	0.40178	0.41877	0.43837	0.70897	0.67536	0.65528	0.64649	0.69127	0.66542	0.60214	0.5573	0.74295	0.60822	0.61309	0.62043	0.60005
cg00336555	N/A	N/A	N/A	N/A	N/A	27438732	N/A	N/A	15	Body	GABRG3	1	58.9034	2.27e-12	6.22e-10	N/A	N/A	0.756108	0.59328	0.54487	0.50882	0.69283	0.65655	0.7197	0.54823	0.62068	0.76385	0.56038	0.54941	0.52523	0.7075	0.5878	0.52879	0.61126	0.57773	0.60679	0.91741	0.89148	0.83225	0.85892	0.8201	0.83224	0.86924	0.85596	0.86962	0.6966	0.82903	0.84419	0.85596
cg00351472	N/A	1	1	N/A	N/A	97846551	N/A	N_Shore	9	TSS1500;3'UTR;TSS1500	MIR23B;C9orf3;MIR27B	1	57.7755	3e-12	7.41e-10	N/A	N/A	0.752525	0.44221	0.23099	0.32734	0.44498	0.4137	0.52442	0.36435	0.34	0.61451	0.3302	0.32637	0.3197	0.45106	0.31804	0.38015	0.33688	0.3614	0.31115	0.68834	0.63375	0.54398	0.58198	0.63156	0.60764	0.6853	0.69251	0.82722	0.54083	0.71672	0.6119	0.66781
cg00351781	N/A	N/A	N/A	N/A	N/A	17709007	Unclassified_Cell_type_specific	N_Shelf	17	Body	RAI1	1	61.41	1.25e-12	4.14e-10	N/A	N/A	0.763711	0.5534	0.44079	0.42614	0.65436	0.6015	0.68584	0.53886	0.52438	0.68408	0.48959	0.45631	0.48426	0.69895	0.49194	0.47109	0.48447	0.51813	0.50406	0.86565	0.69872	0.74165	0.77868	0.76741	0.79826	0.80881	0.8588	0.8708	0.81848	0.80867	0.80654	0.70803
cg00370229	N/A	N/A	1	DMR	TRUE	29521602	N/A	Island	6	N/A	N/A	1	136.416	4.55e-18	1.41e-13	N/A	N/A	0.877748	0.24911	0.11211	0.1724	0.28766	0.13074	0.28953	0.19491	0.20019	0.35351	0.15093	0.1327	0.15141	0.19251	0.12237	0.22938	0.17266	0.16261	0.18353	0.50922	0.39731	0.43884	0.37353	0.47764	0.45004	0.381	0.51114	0.60451	0.32847	0.4826	0.57292	0.30627
cg00370815	N/A	N/A	N/A	DMR	N/A	20748646	Promoter_Associated	N/A	19	TSS200	ZNF737	1	72.4217	1.09e-13	8.09e-11	N/A	N/A	0.792172	0.37147	0.14708	0.30006	0.4412	0.30928	0.49586	0.3243	0.30643	0.64188	0.25921	0.22848	0.20114	0.37932	0.40576	0.35855	0.38328	0.24315	0.29447	0.62023	0.48223	0.56634	0.47806	0.62409	0.61076	0.54635	0.75135	0.79911	0.50257	0.70459	0.65843	0.61522
cg00411072	N/A	N/A	N/A	RDMR	N/A	46660940	Unclassified_Cell_type_specific	S_Shore	17	N/A	N/A	1	65.1416	5.26e-13	2.33e-10	N/A	N/A	0.77419	0.58398	0.45644	0.54563	0.67614	0.64554	0.72511	0.59229	0.61976	0.77839	0.51521	0.50896	0.54787	0.71521	0.5718	0.57991	0.56065	0.58484	0.50864	0.8588	0.84291	0.79197	0.8802	0.78726	0.86904	0.81543	0.88766	0.86614	0.78158	0.84946	0.87262	0.82314
cg00412749	TRUE	N/A	N/A	DMR	N/A	28603173	N/A	Island	6	N/A	N/A	1	57.2443	3.42e-12	8.11e-10	N/A	N/A	0.750801	0.41622	0.39785	0.48942	0.62279	0.62345	0.60462	0.56355	0.54534	0.57309	0.53513	0.52708	0.41074	0.61513	0.48671	0.4339	0.59511	0.43366	0.52435	0.7594	0.82063	0.75263	0.79317	0.76116	0.80661	0.74528	0.70369	0.74219	0.75344	0.73504	0.72547	0.64039
cg00421173	N/A	N/A	N/A	N/A	TRUE	140603682	N/A	N/A	4	Body	MGST2	1	85.3745	8.77e-15	1.58e-11	N/A	N/A	0.817963	0.50885	0.3674	0.44399	0.60025	0.56877	0.59039	0.51698	0.44886	0.70546	0.46854	0.4628	0.46619	0.59031	0.50559	0.40406	0.48746	0.49832	0.41177	0.74297	0.71582	0.75003	0.74041	0.74382	0.75714	0.72076	0.81327	0.83806	0.75515	0.78071	0.82315	0.69799
cg00421363	N/A	N/A	1	N/A	N/A	49646246	Unclassified	Island	19	Body	PPFIA3	1	69.3546	2.08e-13	1.22e-10	N/A	N/A	0.784958	0.59348	0.33012	0.49969	0.61212	0.5826	0.7377	0.5527	0.49798	0.73455	0.54173	0.54086	0.44434	0.62034	0.46108	0.51002	0.53843	0.51246	0.50041	0.82073	0.78245	0.73212	0.76124	0.77434	0.74334	0.86873	0.83829	0.91646	0.68041	0.88724	0.79224	0.83566
cg00421645	N/A	N/A	N/A	N/A	N/A	43312201	N/A	N_Shore	5	5'UTR;5'UTR	HMGCS1;HMGCS1	1	62.2626	1.02e-12	3.63e-10	N/A	N/A	0.76619	0.6078	0.46953	0.44927	0.65993	0.57597	0.73998	0.54066	0.5292	0.75462	0.46839	0.50927	0.60709	0.64967	0.5317	0.50437	0.46489	0.50905	0.45003	0.79936	0.77682	0.81237	0.82269	0.80998	0.79946	0.76745	0.81263	0.86159	0.77184	0.83957	0.77205	0.80518
cg00442267	N/A	N/A	N/A	N/A	N/A	46317840	Unclassified_Cell_type_specific	N_Shore	19	1stExon	RSPH6A	1	59.1155	2.16e-12	6.01e-10	N/A	N/A	0.75677	0.50007	0.34708	0.43608	0.66979	0.5906	0.68446	0.51273	0.46295	0.72682	0.48156	0.41787	0.41103	0.65782	0.54407	0.46247	0.51496	0.49491	0.39284	0.80578	0.68265	0.75103	0.74592	0.72168	0.70875	0.80146	0.86362	0.88413	0.68152	0.84019	0.84192	0.84742
cg00451413	N/A	N/A	N/A	N/A	N/A	141654247	N/A	N/A	3	N/A	N/A	1	95.5686	1.49e-15	4.96e-12	N/A	N/A	0.83416	0.49034	0.31712	0.41946	0.54312	0.53654	0.65447	0.45156	0.39484	0.68283	0.43672	0.42899	0.38535	0.56799	0.4293	0.41985	0.41766	0.43224	0.40035	0.71475	0.67303	0.71065	0.6382	0.70668	0.71846	0.72733	0.78815	0.85884	0.7243	0.736	0.71887	0.72005
cg00458395	N/A	N/A	N/A	N/A	N/A	13104674	Unclassified_Cell_type_specific	N_Shelf	19	N/A	N/A	1	66.4684	3.91e-13	1.91e-10	N/A	N/A	0.777696	0.4295	0.45317	0.41271	0.58206	0.52578	0.56475	0.4764	0.50543	0.55279	0.43573	0.42573	0.42384	0.54076	0.45052	0.39558	0.49183	0.44526	0.40767	0.79715	0.75629	0.62423	0.76856	0.69338	0.78387	0.66221	0.63911	0.7688	0.55464	0.72562	0.78685	0.76492
cg00458965	N/A	N/A	N/A	N/A	TRUE	35297309	N/A	Island	17	Body	LHX1	1	59.5458	1.95e-12	5.58e-10	N/A	N/A	0.758103	0.52726	0.46436	0.5556	0.71742	0.65699	0.65338	0.54786	0.552	0.73648	0.58503	0.54579	0.48197	0.61487	0.58094	0.46816	0.58503	0.49929	0.59239	0.83532	0.82249	0.83164	0.83712	0.78558	0.78708	0.83438	0.80218	0.8308	0.77026	0.78219	0.79596	0.71647
cg00459623	N/A	N/A	1	DMR	N/A	176936581	N/A	Island	2	N/A	N/A	1	63.2496	8.11e-13	3.13e-10	N/A	N/A	0.768996	0.50223	0.38843	0.55336	0.70314	0.68289	0.59956	0.53825	0.50972	0.62705	0.56435	0.55714	0.49101	0.63109	0.61444	0.49034	0.57467	0.50709	0.54398	0.75788	0.81616	0.7924	0.8061	0.82189	0.77605	0.83046	0.7992	0.8425	0.69821	0.85793	0.80079	0.79986
cg00465927	N/A	N/A	N/A	N/A	N/A	26190114	N/A	S_Shelf	1	Body	PAQR7	1	57.7588	3.01e-12	7.43e-10	N/A	N/A	0.752471	0.45468	0.47339	0.45045	0.60398	0.53762	0.59271	0.528	0.54474	0.6614	0.47735	0.42906	0.47715	0.61379	0.46515	0.43759	0.51361	0.52161	0.45439	0.75685	0.6573	0.80131	0.72113	0.72821	0.78137	0.72342	0.85594	0.89098	0.79309	0.85452	0.82381	0.82447
cg00472801	N/A	N/A	N/A	DMR	N/A	62995876	N/A	Island	6	1stExon;5'UTR	KHDRBS2;KHDRBS2	1	75.9036	5.34e-14	4.92e-11	N/A	N/A	0.799797	0.49451	0.33691	0.46906	0.65571	0.56117	0.63674	0.45059	0.53009	0.69833	0.53371	0.47325	0.40821	0.61458	0.52275	0.44867	0.53992	0.4963	0.43841	0.78514	0.74498	0.70262	0.6976	0.71123	0.81295	0.77616	0.82454	0.90904	0.66419	0.876	0.9075	0.87962
cg00494665	TRUE	N/A	N/A	DMR	TRUE	65218728	N/A	Island	12	N/A	N/A	1	151.436	7.88e-19	5.27e-14	N/A	N/A	0.888521	0.23846	0.24626	0.32475	0.42787	0.43439	0.33491	0.30364	0.30086	0.30871	0.34108	0.28118	0.29207	0.3393	0.33308	0.29363	0.31731	0.31911	0.28065	0.55594	0.53277	0.56818	0.55226	0.62531	0.53646	0.55447	0.52343	0.55516	0.42646	0.47734	0.47517	0.40853
cg00495201	N/A	N/A	1	N/A	N/A	137825623	N/A	N_Shore	5	N/A	N/A	1	99.1631	8.3e-16	3.4e-12	N/A	N/A	0.839205	0.61014	0.61704	0.56085	0.78947	0.7448	0.7698	0.62408	0.68182	0.80494	0.59631	0.72193	0.57298	0.74957	0.57778	0.57387	0.62213	0.60541	0.63417	0.91164	0.90367	0.86128	0.93442	0.85997	0.88242	0.92937	0.8842	0.92005	0.83685	0.90805	0.89864	0.77726
cg00498360	N/A	N/A	N/A	N/A	TRUE	64504304	N/A	N/A	17	Body	PRKCA	1	59.2988	2.07e-12	5.81e-10	N/A	N/A	0.75734	0.58698	0.39954	0.56077	0.64715	0.54802	0.72561	0.6134	0.53331	0.82093	0.50012	0.46132	0.52473	0.677	0.52921	0.51325	0.53075	0.5446	0.54571	0.82599	0.75101	0.79607	0.76953	0.83049	0.81402	0.83118	0.83821	0.93347	0.68834	0.87302	0.83065	0.80759
cg00498691	N/A	N/A	1	RDMR	N/A	40315143	Promoter_Associated	Island	19	N/A	N/A	1	64.8277	5.65e-13	2.44e-10	N/A	N/A	0.773345	0.4403	0.23932	0.4018	0.57114	0.47927	0.54752	0.40195	0.42062	0.67489	0.42395	0.34515	0.31787	0.573	0.40621	0.34104	0.43109	0.3662	0.35946	0.66879	0.65993	0.68736	0.55033	0.69132	0.65605	0.66436	0.75753	0.8581	0.56748	0.79974	0.83402	0.73201
cg00506343	N/A	N/A	N/A	N/A	N/A	54421033	N/A	N_Shelf	12	5'UTR;Body;TSS1500;5'UTR	HOXC4;HOXC5;HOXC6;HOXC6	1	70.9332	1.49e-13	9.99e-11	N/A	N/A	0.788732	0.50527	0.44947	0.50741	0.69193	0.6661	0.62661	0.51441	0.54816	0.6808	0.54098	0.54294	0.45612	0.65282	0.5464	0.45922	0.54195	0.521	0.5645	0.76113	0.77801	0.78562	0.79102	0.85072	0.73996	0.80051	0.83799	0.88129	0.77489	0.83641	0.80686	0.59607
cg00512171	TRUE	N/A	N/A	N/A	N/A	105389599	Unclassified	S_Shore	6	N/A	N/A	1	57.4624	3.24e-12	7.79e-10	N/A	N/A	0.751512	0.42982	0.36081	0.33901	0.52649	0.49676	0.61897	0.44072	0.42404	0.65521	0.40471	0.38154	0.39803	0.56883	0.44478	0.38811	0.41405	0.35784	0.41438	0.63994	0.69184	0.66231	0.61203	0.69106	0.71063	0.71692	0.75244	0.8065	0.59539	0.7809	0.78732	0.73979
cg00549566	TRUE	N/A	1	N/A	N/A	37488253	Promoter_Associated	Island	7	5'UTR	ELMO1	1	108.6	1.93e-16	1.3e-12	N/A	N/A	0.851097	0.55522	0.47002	0.55291	0.68045	0.70626	0.6508	0.49546	0.51775	0.76553	0.61822	0.54452	0.52534	0.64718	0.63755	0.49725	0.5816	0.50084	0.56633	0.81003	0.82471	0.83392	0.80387	0.83367	0.81051	0.81844	0.83042	0.84645	0.8413	0.82111	0.8409	0.77346
cg00577560	TRUE	N/A	N/A	N/A	TRUE	15271830	N/A	N/A	1	Body;5'UTR;TSS1500;Body;Body	KIAA1026;KIAA1026;KIAA1026;KIAA1026;KIAA1026	1	61.58	1.2e-12	4.04e-10	N/A	N/A	0.76421	0.53218	0.46666	0.53324	0.67365	0.68726	0.75483	0.5331	0.57168	0.70898	0.4915	0.60974	0.48904	0.69822	0.60744	0.51666	0.58558	0.57031	0.53228	0.81321	0.82336	0.83997	0.83368	0.80163	0.82231	0.84204	0.81113	0.79949	0.6912	0.7835	0.79919	0.8127
cg00582524	TRUE	N/A	1	RDMR	N/A	51184392	N/A	Island	16	Body;5'UTR;1stExon	SALL1;SALL1;SALL1	1	59.0166	2.21e-12	6.11e-10	N/A	N/A	0.756462	0.56829	0.42882	0.53303	0.67804	0.59311	0.66885	0.48857	0.60452	0.66282	0.52729	0.53497	0.46959	0.65363	0.53776	0.483	0.54957	0.54981	0.4972	0.81195	0.77982	0.74647	0.782	0.84332	0.78457	0.78645	0.80849	0.8598	0.66137	0.77784	0.80992	0.73591
cg00595086	N/A	N/A	N/A	N/A	N/A	72468561	N/A	Island	8	N/A	N/A	1	67.301	3.25e-13	1.68e-10	N/A	N/A	0.77984	0.44556	0.30125	0.376	0.53469	0.49654	0.54743	0.41538	0.40594	0.64464	0.3934	0.31881	0.37282	0.53741	0.37187	0.40339	0.40302	0.38518	0.37536	0.72556	0.59989	0.69971	0.55537	0.65146	0.71999	0.66268	0.70177	0.81645	0.71812	0.66182	0.70415	0.60129
cg00607989	N/A	N/A	N/A	N/A	TRUE	137985183	Unclassified_Cell_type_specific	N/A	5	N/A	N/A	1	58.9806	2.23e-12	6.15e-10	N/A	N/A	0.75635	0.50345	0.45713	0.50555	0.62477	0.59437	0.64693	0.51631	0.52292	0.67138	0.49917	0.49776	0.48979	0.57914	0.52058	0.46149	0.5427	0.53246	0.49349	0.82728	0.80865	0.71677	0.79867	0.69011	0.77713	0.80998	0.74423	0.82893	0.66812	0.80877	0.79875	0.6989
cg00650641	N/A	N/A	N/A	N/A	N/A	27127752	N/A	Island	7	N/A	N/A	1	59.9863	1.75e-12	5.2e-10	N/A	N/A	0.759452	0.58707	0.58767	0.53718	0.72679	0.67117	0.72147	0.60133	0.68395	0.78453	0.58318	0.56404	0.54041	0.67024	0.58763	0.55925	0.62156	0.62808	0.52696	0.88606	0.87368	0.84787	0.85648	0.83737	0.86119	0.84809	0.83762	0.87759	0.68346	0.8886	0.87687	0.8284
cg00656820	N/A	N/A	N/A	N/A	N/A	202506468	N/A	N_Shore	2	Body;Body	ALS2CR4;ALS2CR4	1	63.0549	8.48e-13	3.23e-10	N/A	N/A	0.768448	0.41295	0.29234	0.34454	0.5078	0.49926	0.49663	0.33943	0.38648	0.53477	0.40929	0.35562	0.32245	0.45569	0.34463	0.33271	0.38771	0.34677	0.33758	0.64627	0.62687	0.63018	0.61526	0.65818	0.59992	0.59412	0.66605	0.72194	0.58565	0.61208	0.60461	0.62141
cg00660452	N/A	1	1	N/A	N/A	37756397	N/A	N_Shore	21	TSS1500	CHAF1B	1	63.563	7.54e-13	2.97e-10	N/A	N/A	0.769873	0.39136	0.22896	0.35275	0.46508	0.42838	0.54669	0.36889	0.32755	0.61045	0.37527	0.29063	0.32888	0.45596	0.35791	0.34978	0.3176	0.3393	0.2451	0.59646	0.55641	0.61675	0.51996	0.66022	0.56445	0.64819	0.72519	0.80396	0.53187	0.69516	0.69897	0.58612
cg00674679	N/A	N/A	N/A	N/A	N/A	176931680	N/A	Island	2	N/A	N/A	1	57.571	3.16e-12	7.64e-10	N/A	N/A	0.751864	0.56456	0.41765	0.51211	0.62503	0.59409	0.70748	0.44544	0.47499	0.76709	0.53332	0.44282	0.49201	0.52232	0.53791	0.60731	0.59742	0.49742	0.50645	0.82226	0.75293	0.75831	0.75281	0.74265	0.79576	0.82438	0.79054	0.83885	0.79965	0.74898	0.81479	0.64686
cg00674706	N/A	N/A	1	DMR	TRUE	29521145	Unclassified_Cell_type_specific	Island	6	N/A	N/A	1	115.686	6.91e-17	6.08e-13	N/A	N/A	0.858931	0.45342	0.25255	0.36026	0.4624	0.44852	0.54891	0.35118	0.32132	0.62512	0.37317	0.2776	0.31977	0.49832	0.336	0.3385	0.32969	0.31795	0.31283	0.60737	0.62616	0.61313	0.54481	0.67531	0.62556	0.59569	0.65382	0.79517	0.61893	0.65606	0.76195	0.53168
cg00678709	N/A	N/A	1	N/A	N/A	14584745	N/A	N/A	3	TSS1500	GRIP2	1	56.7148	3.91e-12	8.91e-10	N/A	N/A	0.749058	0.58017	0.42662	0.59074	0.68089	0.59656	0.67272	0.49812	0.55641	0.72413	0.51384	0.48905	0.50825	0.62304	0.53719	0.50086	0.50333	0.49688	0.54795	0.77372	0.77897	0.80007	0.80866	0.821	0.72376	0.80226	0.81845	0.85851	0.70023	0.79602	0.77997	0.70921
cg00690402	N/A	N/A	N/A	N/A	N/A	46669566	N/A	Island	17	TSS200;3'UTR;Body;TSS200;Body	LOC404266;HOXB5;LOC404266;LOC404266;LOC404266	1	62.9981	8.59e-13	3.25e-10	N/A	N/A	0.768287	0.48508	0.45175	0.44493	0.68125	0.44513	0.63408	0.50415	0.59945	0.61064	0.52423	0.4916	0.46376	0.58933	0.53841	0.42712	0.56765	0.48407	0.46221	0.8065	0.74625	0.65438	0.78602	0.77912	0.84334	0.68288	0.73496	0.81096	0.70273	0.70177	0.8117	0.76182
cg00714309	N/A	N/A	N/A	N/A	TRUE	52422674	N/A	N/A	1	Body	RAB3B	1	71.7012	1.26e-13	8.89e-11	N/A	N/A	0.790521	0.4552	0.30468	0.43789	0.56691	0.55476	0.57664	0.41265	0.42819	0.51384	0.43927	0.4273	0.38593	0.54069	0.43643	0.42033	0.42365	0.42765	0.48512	0.67611	0.65901	0.7188	0.62548	0.70546	0.67665	0.68668	0.76404	0.86888	0.53779	0.68626	0.71751	0.58825
cg00716812	N/A	N/A	N/A	N/A	N/A	1429019	N/A	Island	19	Body;Body	DAZAP1;DAZAP1	1	58.8868	2.28e-12	6.23e-10	N/A	N/A	0.756056	0.56824	0.50753	0.48454	0.70995	0.62895	0.71493	0.57544	0.62627	0.72984	0.57131	0.5587	0.55063	0.64688	0.54365	0.48218	0.54333	0.53395	0.53565	0.83026	0.83143	0.78999	0.80087	0.77144	0.81702	0.82978	0.85104	0.86167	0.73154	0.81079	0.83541	0.72406
cg00721170	N/A	N/A	1	N/A	TRUE	74864239	N/A	Island	4	1stExon	CXCL5	1	67.4809	3.12e-13	1.63e-10	N/A	N/A	0.780298	0.59728	0.47214	0.4869	0.63692	0.61109	0.73161	0.54771	0.54407	0.79318	0.49343	0.49105	0.5228	0.66913	0.58087	0.52057	0.54892	0.51016	0.56223	0.79734	0.80222	0.80759	0.78691	0.8172	0.78694	0.79379	0.84264	0.87968	0.69972	0.79963	0.82051	0.82498
cg00730832	N/A	1	1	N/A	N/A	123353465	N/A	N_Shelf	10	1stExon;5'UTR;5'UTR;5'UTR;5'UTR;1stExon;1stExon;5'UTR;5'UTR;5'UTR;5'UTR;5'UTR	FGFR2;FGFR2;FGFR2;FGFR2;FGFR2;FGFR2;FGFR2;FGFR2;FGFR2;FGFR2;FGFR2;FGFR2	1	70.8577	1.51e-13	1.01e-10	N/A	N/A	0.788555	0.42817	0.29839	0.33891	0.50691	0.48187	0.56186	0.43427	0.37421	0.66267	0.29562	0.3496	0.33945	0.52882	0.36792	0.32301	0.37192	0.38463	0.37599	0.68006	0.62226	0.62555	0.62974	0.66861	0.57186	0.6659	0.68244	0.7695	0.51353	0.73	0.73825	0.66218
cg00766845	TRUE	N/A	N/A	DMR	N/A	52536022	N/A	Island	14	TSS200	NID2	1	57.8392	2.95e-12	7.34e-10	N/A	N/A	0.75273	0.53537	0.51349	0.48509	0.69289	0.5817	0.69523	0.5447	0.60601	0.68051	0.49615	0.49053	0.51761	0.66917	0.54364	0.47635	0.53828	0.5677	0.51912	0.83585	0.77163	0.76591	0.78958	0.7667	0.79784	0.82204	0.80641	0.87679	0.81858	0.84165	0.86674	0.81208
cg00769240	N/A	N/A	N/A	DMR	N/A	12517080	Unclassified_Cell_type_specific	Island	8	N/A	N/A	1	57.1886	3.47e-12	8.18e-10	N/A	N/A	0.750619	0.41403	0.25146	0.34981	0.46017	0.45265	0.5784	0.38691	0.33383	0.60778	0.36938	0.31973	0.34697	0.4515	0.32109	0.39371	0.35913	0.36343	0.35986	0.7088	0.57599	0.5852	0.60516	0.59409	0.56605	0.65291	0.7179	0.79865	0.53576	0.73261	0.62053	0.64347
cg00788760	TRUE	N/A	1	N/A	N/A	44682494	N/A	N/A	22	Body	KIAA1644	1	59.0474	2.2e-12	6.09e-10	N/A	N/A	0.756558	0.4556	0.45401	0.65258	0.70304	0.65901	0.57401	0.45614	0.56253	0.56599	0.61089	0.57592	0.43955	0.60105	0.62076	0.44396	0.60859	0.55694	0.52945	0.79751	0.81211	0.75615	0.79738	0.82605	0.82493	0.75512	0.74673	0.82269	0.80729	0.76038	0.78782	0.76792
cg00792849	N/A	N/A	N/A	N/A	N/A	35046610	N/A	Island	15	Body	GJD2	1	60.3154	1.62e-12	4.95e-10	N/A	N/A	0.76045	0.57346	0.55796	0.46487	0.73213	0.67127	0.64647	0.59078	0.6498	0.72381	0.53886	0.52542	0.55139	0.77766	0.52252	0.5441	0.60863	0.55069	0.6569	0.87228	0.82189	0.8525	0.76315	0.80278	0.83811	0.86932	0.85784	0.8691	0.81229	0.87359	0.82841	0.82856
cg00796360	N/A	N/A	1	N/A	N/A	56915650	Promoter_Associated_Cell_type_specific	Island	19	5'UTR;TSS200;TSS200	ZNF583;ZNF583;ZNF583	1	114.921	7.69e-17	6.42e-13	N/A	N/A	0.858126	0.53368	0.47663	0.44841	0.64234	0.56556	0.67495	0.50463	0.57558	0.70172	0.53545	0.44677	0.47021	0.67749	0.45999	0.47298	0.50454	0.55332	0.43545	0.79895	0.71075	0.73505	0.77302	0.76971	0.77726	0.79801	0.77842	0.85384	0.63788	0.79712	0.79479	0.84892
cg00800512	TRUE	N/A	N/A	N/A	N/A	58095518	Unclassified	Island	19	TSS200	ZIK1	1	67.0434	3.44e-13	1.74e-10	N/A	N/A	0.779181	0.39849	0.29838	0.47395	0.53002	0.52555	0.55479	0.3694	0.41521	0.50872	0.44614	0.41921	0.37361	0.48585	0.48733	0.44199	0.55212	0.362	0.45916	0.65388	0.68312	0.70575	0.62216	0.69262	0.73054	0.66982	0.68152	0.8159	0.81825	0.65186	0.64463	0.52502
cg00843352	N/A	N/A	N/A	DMR	N/A	28602791	N/A	N_Shore	6	N/A	N/A	1	62.8806	8.83e-13	3.3e-10	N/A	N/A	0.767955	0.34561	0.14371	0.21133	0.37989	0.32976	0.48837	0.28077	0.27542	0.57417	0.26572	0.19368	0.2323	0.4656	0.22897	0.29875	0.2469	0.26128	0.27988	0.5366	0.48264	0.5256	0.44128	0.57252	0.52953	0.52368	0.67039	0.78716	0.50371	0.76729	0.6409	0.6431
cg00852549	TRUE	N/A	1	DMR	N/A	8473457	N/A	Island	7	TSS200	NXPH1	1	81.3711	1.84e-14	2.49e-11	N/A	N/A	0.810703	0.30301	0.20006	0.30379	0.35863	0.31148	0.43897	0.22035	0.25634	0.40786	0.27036	0.20498	0.27079	0.2933	0.25031	0.33013	0.27013	0.21506	0.2063	0.52674	0.52959	0.54526	0.44495	0.56065	0.49725	0.47686	0.52744	0.73067	0.46753	0.51681	0.49327	0.5118
cg00863654	N/A	N/A	N/A	N/A	N/A	66528416	N/A	S_Shelf	12	N/A	N/A	1	90.6693	3.43e-15	8.77e-12	N/A	N/A	0.826752	0.39652	0.38851	0.564	0.60819	0.61133	0.49322	0.49748	0.51805	0.4886	0.64559	0.56988	0.41553	0.52564	0.51223	0.39638	0.54481	0.43602	0.42379	0.70626	0.73829	0.7071	0.73216	0.77861	0.73031	0.75439	0.70496	0.74944	0.63218	0.74547	0.79238	0.59539
cg00866870	N/A	N/A	1	N/A	TRUE	107579250	N/A	N/A	7	Body	LAMB1	1	56.3929	4.24e-12	9.38e-10	N/A	N/A	0.747987	0.41053	0.41356	0.43212	0.59717	0.43448	0.51047	0.44537	0.41527	0.51886	0.4503	0.41524	0.4052	0.51423	0.45753	0.40021	0.50431	0.40342	0.46564	0.68041	0.70697	0.67155	0.68741	0.69961	0.70106	0.6496	0.67783	0.77014	0.56791	0.65579	0.70876	0.59784
cg00881168	TRUE	N/A	N/A	N/A	N/A	37570604	N/A	N_Shore	2	TSS1500	QPCT	1	82.7756	1.42e-14	2.09e-11	N/A	N/A	0.813315	0.5721	0.56151	0.49138	0.62569	0.62236	0.6449	0.51762	0.52566	0.74694	0.55276	0.53433	0.44501	0.65215	0.53413	0.52165	0.57144	0.5074	0.60928	0.76215	0.80103	0.80748	0.78057	0.81514	0.79023	0.79247	0.83092	0.87059	0.80889	0.81426	0.88473	0.81222
cg00910715	N/A	N/A	N/A	N/A	N/A	132218639	N/A	Island	2	N/A	N/A	1	57.642	3.1e-12	7.56e-10	N/A	N/A	0.752094	0.5021	0.20342	0.43991	0.53808	0.48555	0.62148	0.37062	0.35964	0.71205	0.3742	0.35909	0.37033	0.52084	0.40653	0.3919	0.40468	0.372	0.36308	0.70279	0.63895	0.64233	0.54692	0.70121	0.63907	0.66134	0.7568	0.88389	0.74541	0.786	0.69166	0.72862
cg00920348	TRUE	N/A	N/A	DMR	N/A	66999304	N/A	S_Shore	1	TSS1500	SGIP1	1	70.5574	1.61e-13	1.04e-10	N/A	N/A	0.787845	0.55215	0.47198	0.51648	0.70669	0.63226	0.67334	0.54991	0.60251	0.6556	0.54083	0.51577	0.52507	0.62085	0.55145	0.49003	0.60908	0.51934	0.50834	0.81498	0.78256	0.76345	0.79128	0.79458	0.81818	0.83355	0.77625	0.73418	0.75177	0.73409	0.78084	0.72802
cg00926400	N/A	N/A	1	N/A	N/A	198651498	Unclassified_Cell_type_specific	Island	2	TSS1500;TSS1500	BOLL;BOLL	1	58.0375	2.81e-12	7.14e-10	N/A	N/A	0.753367	0.46046	0.36331	0.47168	0.52853	0.51273	0.52249	0.42704	0.38238	0.55761	0.44869	0.4591	0.40485	0.49161	0.45342	0.45243	0.42416	0.41925	0.43433	0.65052	0.65741	0.67408	0.65586	0.69543	0.64957	0.73302	0.75686	0.79862	0.55601	0.69281	0.66506	0.58473
cg00970396	N/A	N/A	1	N/A	N/A	9107199	N/A	N/A	16	N/A	N/A	1	61.2629	1.29e-12	4.24e-10	N/A	N/A	0.763278	0.57203	0.55211	0.62143	0.74802	0.69891	0.67572	0.62387	0.69745	0.74151	0.64494	0.5984	0.53291	0.72502	0.64762	0.56065	0.64347	0.4813	0.56919	0.85963	0.8346	0.89321	0.85448	0.85221	0.85185	0.86652	0.84706	0.84977	0.75848	0.85948	0.85982	0.69185
cg00994693	N/A	N/A	1	DMR	TRUE	61193715	N/A	Island	8	5'UTR;1stExon	CA8;CA8	1	136.949	4.26e-18	1.41e-13	N/A	N/A	0.878165	0.54738	0.35901	0.39973	0.60102	0.56036	0.62865	0.46576	0.51868	0.70194	0.44422	0.37062	0.4554	0.5769	0.4326	0.45774	0.43507	0.43499	0.48364	0.69103	0.71901	0.74973	0.67067	0.7538	0.75492	0.67373	0.75185	0.77655	0.65893	0.73133	0.72546	0.66657
cg01001791	N/A	N/A	N/A	N/A	N/A	41924687	N/A	N/A	22	3'UTR;3'UTR;3'UTR;3'UTR	POLR3H;ACO2;POLR3H;POLR3H	1	63.57	7.53e-13	2.97e-10	N/A	N/A	0.769892	0.42367	0.39163	0.52335	0.61049	0.63601	0.5647	0.40961	0.49691	0.51588	0.50727	0.51209	0.37352	0.53077	0.49367	0.41631	0.59096	0.42797	0.48651	0.74444	0.78301	0.76054	0.66226	0.74724	0.78091	0.62301	0.67841	0.77962	0.65318	0.76808	0.71905	0.74704
cg01009664	N/A	N/A	N/A	N/A	TRUE	129693613	Unclassified_Cell_type_specific	Island	3	5'UTR;1stExon	TRH;TRH	1	70.0007	1.81e-13	1.12e-10	N/A	N/A	0.786518	0.52704	0.49683	0.51615	0.69648	0.64065	0.71175	0.52102	0.60061	0.73355	0.54029	0.56843	0.52492	0.69239	0.58235	0.48927	0.59218	0.58423	0.54456	0.8012	0.84953	0.75798	0.80577	0.83921	0.82217	0.8387	0.79791	0.84728	0.7266	0.79905	0.77814	0.79074
cg01013590	N/A	N/A	1	DMR	N/A	120281719	N/A	Island	2	Body	SCTR	1	56.3757	4.26e-12	9.41e-10	N/A	N/A	0.747929	0.61882	0.56013	0.58928	0.76328	0.7013	0.72869	0.63262	0.69714	0.7444	0.60552	0.62766	0.58087	0.75029	0.62734	0.55886	0.64145	0.62549	0.63894	0.86913	0.88097	0.86085	0.91192	0.8622	0.87442	0.90858	0.84449	0.89243	0.81015	0.86752	0.8652	0.88257
cg01031101	N/A	N/A	N/A	N/A	N/A	28227091	Promoter_Associated_Cell_type_specific	Island	6	TSS200	NKAPL	1	61.1206	1.33e-12	4.34e-10	N/A	N/A	0.762857	0.46793	0.37861	0.44823	0.55161	0.51174	0.57878	0.42686	0.40118	0.60561	0.44475	0.41135	0.44919	0.52271	0.43745	0.3948	0.44666	0.41416	0.50807	0.67077	0.65752	0.72057	0.67623	0.71816	0.7124	0.70211	0.68754	0.82831	0.73724	0.74952	0.72117	0.74086
cg01043134	N/A	N/A	N/A	N/A	N/A	31709892	N/A	S_Shore	6	Body;Body;Body;Body	MSH5;MSH5;MSH5;MSH5	1	56.2784	4.36e-12	9.58e-10	N/A	N/A	0.747603	0.54896	0.50167	0.48046	0.66788	0.60094	0.65347	0.53146	0.55242	0.67328	0.53314	0.49501	0.49238	0.61312	0.55266	0.51366	0.55405	0.57592	0.49791	0.81797	0.80835	0.73462	0.7744	0.73672	0.76971	0.82796	0.79379	0.81854	0.62545	0.78807	0.81543	0.81906
cg01043374	N/A	N/A	N/A	N/A	N/A	4604812	N/A	N_Shelf	17	Body	PELP1	1	59.6984	1.87e-12	5.46e-10	N/A	N/A	0.758572	0.48896	0.45514	0.46414	0.5743	0.5536	0.62832	0.49391	0.43054	0.647	0.46212	0.44787	0.48769	0.57411	0.473	0.47165	0.47324	0.48086	0.4663	0.72671	0.71473	0.68179	0.77489	0.69814	0.7096	0.76905	0.75411	0.83871	0.64341	0.82297	0.81256	0.78268
cg01046104	TRUE	N/A	1	N/A	N/A	58095588	Unclassified	Island	19	TSS200	ZIK1	1	71.8327	1.23e-13	8.73e-11	N/A	N/A	0.790824	0.60671	0.5246	0.50313	0.70231	0.62134	0.72373	0.5884	0.64344	0.81606	0.5499	0.53652	0.53029	0.71348	0.5792	0.51582	0.58809	0.57047	0.62179	0.81645	0.84791	0.85137	0.81176	0.79265	0.83233	0.86325	0.83045	0.89276	0.83656	0.82346	0.83839	0.83167
cg01047613	N/A	N/A	N/A	N/A	TRUE	31446682	N/A	N/A	20	TSS200	EFCAB8	1	57.2824	3.39e-12	8.05e-10	N/A	N/A	0.750925	0.35551	0.24169	0.3705	0.4898	0.4252	0.5414	0.22273	0.27467	0.48966	0.33057	0.34681	0.27692	0.42875	0.33712	0.34604	0.3509	0.31649	0.33431	0.67195	0.6346	0.60563	0.50848	0.57943	0.57937	0.54602	0.53847	0.74685	0.56337	0.56394	0.58426	0.63773
cg01048962	N/A	N/A	1	N/A	N/A	21646470	N/A	Island	19	N/A	N/A	1	56.4836	4.14e-12	9.26e-10	N/A	N/A	0.74829	0.40256	0.43104	0.40233	0.58665	0.53751	0.51199	0.42459	0.54274	0.46705	0.45368	0.42976	0.43197	0.50924	0.45489	0.37359	0.50298	0.43859	0.42149	0.69363	0.78859	0.61423	0.6897	0.67042	0.71082	0.73963	0.57584	0.72129	0.56921	0.69127	0.77327	0.74832
cg01078989	N/A	N/A	N/A	N/A	TRUE	15761657	N/A	Island	10	1stExon	ITGA8	1	59.5671	1.94e-12	5.57e-10	N/A	N/A	0.758169	0.3971	0.24386	0.33955	0.44513	0.43823	0.49578	0.3313	0.38039	0.52432	0.35256	0.31222	0.30424	0.40005	0.36145	0.39728	0.32012	0.31858	0.29439	0.64032	0.53967	0.62349	0.54327	0.60155	0.5775	0.5859	0.62936	0.77981	0.63916	0.6502	0.61913	0.49483
cg01085837	N/A	N/A	N/A	DMR	N/A	22094461	Unclassified_Cell_type_specific	Island	12	N/A	N/A	1	74.4363	7.19e-14	6.06e-11	N/A	N/A	0.796653	0.52825	0.40146	0.51273	0.61561	0.60971	0.77013	0.54967	0.51134	0.81528	0.51547	0.44791	0.52325	0.66727	0.52138	0.52197	0.54822	0.54206	0.54947	0.79964	0.77224	0.80188	0.77224	0.76513	0.75831	0.79048	0.832	0.8249	0.82593	0.79067	0.78777	0.78187
cg01089498	N/A	N/A	1	N/A	N/A	11428985	N/A	N_Shore	4	5'UTR	HS3ST1	1	76.26	4.98e-14	4.7e-11	N/A	N/A	0.800546	0.37985	0.2887	0.43196	0.4952	0.53912	0.49291	0.38812	0.39034	0.52577	0.42011	0.34271	0.35535	0.5087	0.42502	0.35265	0.38798	0.38123	0.36861	0.60034	0.57176	0.68635	0.59742	0.65768	0.63761	0.65178	0.69905	0.80357	0.5231	0.72258	0.68449	0.65291
cg01090358	N/A	N/A	N/A	N/A	N/A	47436928	N/A	N/A	11	3'UTR;3'UTR	SLC39A13;SLC39A13	1	73.1691	9.32e-14	7.25e-11	N/A	N/A	0.793857	0.39416	0.20414	0.33286	0.46008	0.41042	0.50866	0.30332	0.3289	0.52196	0.31984	0.30651	0.30461	0.42843	0.30458	0.34124	0.29971	0.35372	0.3221	0.5807	0.53567	0.55444	0.52296	0.6158	0.59088	0.63752	0.60025	0.79143	0.58018	0.57756	0.64975	0.54287
cg01110759	TRUE	N/A	1	N/A	N/A	56672387	Unclassified_Cell_type_specific	Island	16	TSS200	MT1A	1	85.2166	9.03e-15	1.61e-11	N/A	N/A	0.817687	0.59085	0.53935	0.51967	0.74557	0.6612	0.73934	0.60764	0.67023	0.73593	0.5901	0.5644	0.58517	0.70329	0.60846	0.56076	0.60104	0.61633	0.60453	0.89947	0.8493	0.81787	0.85185	0.82225	0.86722	0.86013	0.80186	0.87826	0.71382	0.84609	0.88171	0.87249
cg01122057	N/A	N/A	N/A	N/A	N/A	68811782	N/A	N/A	5	Body	OCLN	1	59.0101	2.22e-12	6.12e-10	N/A	N/A	0.756442	0.47007	0.50666	0.50843	0.69111	0.60791	0.5867	0.46883	0.54377	0.5592	0.50182	0.50599	0.40994	0.61927	0.55318	0.46189	0.56463	0.49354	0.47444	0.7874	0.75094	0.72505	0.76269	0.75367	0.75478	0.76072	0.71041	0.84462	0.7133	0.74677	0.80494	0.78571
cg01122241	TRUE	N/A	N/A	N/A	N/A	41882748	N/A	Island	4	N/A	N/A	1	61.2656	1.29e-12	4.24e-10	N/A	N/A	0.763286	0.38952	0.25737	0.36449	0.44542	0.40954	0.5237	0.4044	0.34967	0.5574	0.39605	0.38685	0.32231	0.45299	0.31433	0.37587	0.36045	0.37987	0.3433	0.65383	0.59977	0.54601	0.56467	0.59874	0.56264	0.69415	0.67679	0.70068	0.48386	0.69901	0.57492	0.62383
cg01132160	N/A	N/A	N/A	N/A	N/A	40143195	N/A	N/A	4	Body	N4BP2	1	96.8017	1.22e-15	4.45e-12	N/A	N/A	0.835926	0.52314	0.3634	0.42062	0.49359	0.46084	0.59793	0.38802	0.38629	0.68993	0.52006	0.3796	0.36637	0.51126	0.38844	0.41818	0.41679	0.37832	0.39333	0.63385	0.62621	0.70523	0.63996	0.63885	0.61204	0.76583	0.74556	0.78221	0.57969	0.75573	0.73746	0.65912
cg01141940	N/A	N/A	1	DMR	TRUE	60097247	N/A	Island	14	Body;Body;5'UTR;1stExon	RTN1;RTN1;RTN1;RTN1	1	59.4737	1.98e-12	5.62e-10	N/A	N/A	0.757881	0.58779	0.57893	0.55035	0.57938	0.69954	0.59492	0.55849	0.61791	0.7052	0.55078	0.67483	0.58501	0.57117	0.48043	0.60443	0.49581	0.5675	0.57956	0.77684	0.80983	0.8316	0.79235	0.8475	0.80787	0.8072	0.7968	0.83897	0.67756	0.74846	0.71083	0.73249
cg01167755	TRUE	N/A	1	DMR	N/A	139284498	N/A	S_Shore	5	Body;Body;Body;Body	NRG2;NRG2;NRG2;NRG2	1	62.9668	8.65e-13	3.27e-10	N/A	N/A	0.768199	0.50238	0.56384	0.47889	0.69226	0.65578	0.64869	0.55527	0.6124	0.68884	0.53341	0.54016	0.52187	0.61253	0.6091	0.45097	0.57542	0.56257	0.52587	0.78463	0.84038	0.82411	0.81372	0.75998	0.82197	0.76857	0.7432	0.81326	0.79882	0.77194	0.8057	0.81537
cg01192746	N/A	N/A	N/A	N/A	N/A	179717478	N/A	N_Shore	5	5'UTR;5'UTR;5'UTR;5'UTR;5'UTR	MAPK9;MAPK9;MAPK9;MAPK9;MAPK9	1	62.8715	8.85e-13	3.31e-10	N/A	N/A	0.767929	0.56036	0.46824	0.50306	0.65882	0.63045	0.70092	0.55003	0.50416	0.70062	0.52922	0.48357	0.49415	0.66569	0.54299	0.50479	0.56446	0.53747	0.53538	0.76416	0.76285	0.74341	0.75827	0.78017	0.76838	0.83261	0.85664	0.89559	0.86179	0.85341	0.86428	0.80228
cg01198033	N/A	N/A	1	DMR	N/A	155302342	N/A	Island	7	5'UTR	CNPY1	1	70.4482	1.65e-13	1.05e-10	N/A	N/A	0.787586	0.46154	0.42311	0.41506	0.59509	0.49691	0.52987	0.46879	0.53925	0.58044	0.42335	0.40403	0.45217	0.6239	0.47256	0.41504	0.50264	0.48509	0.38304	0.72314	0.70582	0.69962	0.6793	0.6605	0.691	0.73078	0.72497	0.83327	0.6933	0.73286	0.74547	0.57672
cg01221209	TRUE	N/A	1	N/A	N/A	554886	N/A	N/A	5	N/A	N/A	1	61.0508	1.36e-12	4.37e-10	N/A	N/A	0.762651	0.41995	0.28646	0.33762	0.45076	0.39847	0.56063	0.37811	0.38271	0.58459	0.33527	0.34999	0.32915	0.53372	0.32714	0.34607	0.31429	0.34634	0.36152	0.61115	0.61081	0.64256	0.56876	0.58506	0.63638	0.58409	0.65169	0.73238	0.56005	0.72579	0.68119	0.62033
cg01245966	N/A	N/A	N/A	N/A	N/A	132053823	N/A	Island	8	TSS1500	ADCY8	1	71.0664	1.44e-13	9.78e-11	N/A	N/A	0.789045	0.58868	0.44045	0.52089	0.6526	0.56978	0.66242	0.54657	0.52885	0.74538	0.57657	0.49691	0.46707	0.62106	0.50528	0.52123	0.5944	0.53365	0.45196	0.8074	0.7728	0.76199	0.757	0.75185	0.75552	0.80585	0.80071	0.82755	0.6863	0.83346	0.82285	0.80855
cg01251118	N/A	N/A	N/A	N/A	N/A	98050646	N/A	N/A	12	N/A	N/A	1	88.0611	5.41e-15	1.15e-11	N/A	N/A	0.822531	0.57267	0.35283	0.46468	0.5649	0.56534	0.69126	0.47401	0.55466	0.77307	0.46433	0.56123	0.41062	0.64154	0.45454	0.48171	0.44565	0.47797	0.49942	0.6993	0.76194	0.75942	0.74634	0.76937	0.72588	0.7396	0.75441	0.82693	0.75452	0.79194	0.71997	0.77917
cg01291474	N/A	1	1	N/A	N/A	65393339	Unclassified	N_Shore	15	Body	LOC390595	1	70.5929	1.6e-13	1.04e-10	N/A	N/A	0.78793	0.41415	0.26733	0.41311	0.4555	0.44561	0.53331	0.42372	0.36889	0.57354	0.43431	0.40623	0.35781	0.45953	0.31513	0.40925	0.37476	0.4004	0.34986	0.67519	0.60214	0.58319	0.61323	0.6173	0.58852	0.69363	0.67284	0.7491	0.54287	0.7138	0.62628	0.65024
cg01295203	N/A	N/A	N/A	DMR	N/A	70984199	N/A	Island	8	TSS1500	PRDM14	1	67.116	3.39e-13	1.72e-10	N/A	N/A	0.779367	0.51507	0.46586	0.45941	0.70652	0.5553	0.66179	0.50346	0.5551	0.70011	0.50127	0.44493	0.48904	0.65257	0.56869	0.44695	0.54304	0.52422	0.46488	0.80081	0.75963	0.68132	0.73865	0.72518	0.77174	0.83068	0.78477	0.86515	0.82425	0.8149	0.84314	0.80019
cg01302245	N/A	N/A	N/A	N/A	N/A	128813583	N/A	N/A	11	TSS1500	TP53AIP1	1	65.4566	4.9e-13	2.22e-10	N/A	N/A	0.775032	0.61934	0.61697	0.48694	0.74039	0.65846	0.70542	0.6233	0.68958	0.74711	0.57736	0.6567	0.6125	0.70589	0.59379	0.55844	0.56591	0.57265	0.54391	0.86243	0.84399	0.84683	0.86707	0.83191	0.85451	0.82422	0.83166	0.86823	0.79131	0.87331	0.85923	0.77092
cg01323104	N/A	N/A	N/A	N/A	TRUE	87958903	Promoter_Associated_Cell_type_specific	N/A	4	Body;Body	AFF1;AFF1	1	64.7572	5.74e-13	2.47e-10	N/A	N/A	0.773154	0.52507	0.56818	0.51218	0.70571	0.66652	0.65431	0.61322	0.64749	0.61879	0.60038	0.56239	0.56271	0.68519	0.60346	0.52277	0.61276	0.61362	0.55814	0.78912	0.8692	0.82036	0.89497	0.78942	0.85456	0.82909	0.71791	0.77748	0.80695	0.76939	0.82903	0.85502
cg01354961	TRUE	N/A	1	DMR	N/A	8473462	N/A	Island	7	TSS200	NXPH1	1	75.221	6.13e-14	5.42e-11	N/A	N/A	0.798346	0.34765	0.20041	0.29953	0.41126	0.35815	0.47939	0.31177	0.28178	0.55707	0.35554	0.26324	0.29193	0.40267	0.24438	0.29205	0.26594	0.25282	0.25066	0.64039	0.4937	0.58583	0.48386	0.56753	0.5208	0.449	0.61421	0.75816	0.48528	0.63431	0.61008	0.54371
cg01378515	N/A	N/A	N/A	RDMR	N/A	124773106	N/A	N_Shore	3	Body	HEG1	1	69.334	2.09e-13	1.22e-10	N/A	N/A	0.784907	0.51992	0.46953	0.46426	0.67863	0.56707	0.74506	0.49655	0.66455	0.78833	0.50358	0.44944	0.47589	0.64766	0.52324	0.58181	0.56503	0.53926	0.4723	0.86451	0.70693	0.6899	0.74102	0.77191	0.76045	0.86478	0.8569	0.90018	0.88686	0.87693	0.86939	0.88498
cg01381846	N/A	N/A	1	DMR	N/A	27204785	N/A	Island	7	1stExon	HOXA9	1	67.9929	2.79e-13	1.5e-10	N/A	N/A	0.781591	0.57224	0.64112	0.55143	0.7839	0.73674	0.64086	0.62467	0.7188	0.72018	0.65614	0.73837	0.59063	0.70662	0.63042	0.56893	0.70701	0.64329	0.57513	0.91925	0.89067	0.86505	0.85315	0.8414	0.89742	0.88829	0.83629	0.88524	0.76737	0.82781	0.8469	0.82632
cg01408363	TRUE	N/A	N/A	N/A	TRUE	125033903	N/A	N/A	12	N/A	N/A	1	63.6619	7.37e-13	2.93e-10	N/A	N/A	0.770148	0.49245	0.39107	0.52329	0.61767	0.53489	0.62343	0.50629	0.51326	0.71048	0.52122	0.50064	0.47352	0.53285	0.47565	0.48454	0.49567	0.51859	0.4787	0.73835	0.73762	0.71068	0.68616	0.76862	0.74701	0.74371	0.78637	0.85415	0.78051	0.78475	0.75088	0.70286
cg01411786	TRUE	N/A	N/A	N/A	TRUE	201709390	Unclassified	Island	1	Body;Body	NAV1;NAV1	1	57.2872	3.39e-12	8.05e-10	N/A	N/A	0.750941	0.51402	0.3706	0.50281	0.62052	0.598	0.64227	0.48519	0.50473	0.73503	0.50105	0.42273	0.42702	0.59577	0.45487	0.50191	0.53074	0.53476	0.65646	0.73161	0.79583	0.71667	0.71777	0.73995	0.75293	0.79425	0.75977	0.88279	0.76456	0.82805	0.80125	0.79018
cg01423964	N/A	N/A	1	DMR	N/A	111217575	Promoter_Associated	Island	1	1stExon;5'UTR	KCNA3;KCNA3	1	65.1003	5.31e-13	2.34e-10	N/A	N/A	0.774079	0.40179	0.42326	0.49187	0.69392	0.62449	0.59154	0.47322	0.56677	0.38559	0.51124	0.41477	0.45037	0.55585	0.55516	0.43095	0.57167	0.50145	0.51998	0.72373	0.74701	0.71154	0.77234	0.7051	0.73683	0.80062	0.61521	0.80696	0.62214	0.72722	0.82449	0.75623
cg01429449	N/A	N/A	N/A	N/A	N/A	176936397	N/A	Island	2	N/A	N/A	1	56.1558	4.5e-12	9.77e-10	N/A	N/A	0.747192	0.63911	0.62359	0.62784	0.78038	0.74954	0.75173	0.64513	0.66596	0.81948	0.64765	0.63952	0.60695	0.78214	0.69793	0.58946	0.71695	0.6784	0.6531	0.91208	0.88315	0.89357	0.90976	0.84827	0.91913	0.9113	0.93501	0.93546	0.86495	0.90589	0.89905	0.87633
cg01433610	N/A	N/A	1	DMR	N/A	5403879	Unclassified	Island	17	1stExon;3'UTR	LOC728392;LOC728392	1	60.2438	1.64e-12	5e-10	N/A	N/A	0.760234	0.38963	0.32001	0.40428	0.47737	0.39972	0.52245	0.40388	0.38641	0.49363	0.4309	0.34211	0.35998	0.47577	0.38855	0.37163	0.44926	0.43034	0.41202	0.61201	0.64388	0.69211	0.59274	0.66785	0.63551	0.6081	0.60114	0.80458	0.63837	0.62055	0.63742	0.60889
cg01439753	TRUE	N/A	N/A	N/A	N/A	81726721	N/A	N/A	16	Body;Body	CMIP;CMIP	1	62.6652	9.28e-13	3.4e-10	N/A	N/A	0.767343	0.56521	0.55537	0.53228	0.74115	0.64832	0.70777	0.60568	0.65104	0.77074	0.55815	0.56772	0.54488	0.76288	0.56676	0.545	0.55328	0.58581	0.51871	0.81839	0.81487	0.81993	0.87355	0.79809	0.7777	0.85488	0.86051	0.89944	0.69402	0.87222	0.85286	0.87032
cg01443852	N/A	N/A	N/A	N/A	N/A	52938023	N/A	N/A	12	3'UTR	KRT71	1	58.9058	2.27e-12	6.22e-10	N/A	N/A	0.756116	0.4171	0.36608	0.42905	0.54707	0.59385	0.5467	0.42544	0.43647	0.45376	0.434	0.4447	0.46927	0.52986	0.4762	0.4472	0.47662	0.42794	0.44108	0.70332	0.69686	0.63903	0.67586	0.70892	0.68376	0.72045	0.62517	0.77699	0.66906	0.62445	0.68366	0.69653
cg01446571	N/A	N/A	N/A	N/A	N/A	39558499	N/A	N/A	17	N/A	N/A	1	64.1804	6.55e-13	2.71e-10	N/A	N/A	0.771581	0.59115	0.54783	0.5174	0.69621	0.69563	0.67742	0.56866	0.60399	0.79664	0.58612	0.61481	0.51425	0.68272	0.59256	0.52565	0.62818	0.55654	0.5424	0.80623	0.86205	0.82324	0.80204	0.81418	0.85147	0.8595	0.77683	0.82056	0.81993	0.78441	0.80854	0.84427
cg01447344	N/A	N/A	N/A	N/A	TRUE	159989137	N/A	N/A	1	N/A	N/A	1	59.1415	2.15e-12	5.99e-10	N/A	N/A	0.756851	0.48213	0.50899	0.46671	0.64909	0.58657	0.62308	0.525	0.55759	0.59808	0.52009	0.49207	0.52231	0.63723	0.55555	0.44976	0.56097	0.5252	0.53947	0.80336	0.74539	0.72913	0.7522	0.73906	0.78244	0.79339	0.74459	0.79152	0.62181	0.75682	0.80126	0.79093
cg01449136	N/A	N/A	N/A	N/A	N/A	61109317	N/A	Island	14	N/A	N/A	1	67.2017	3.32e-13	1.7e-10	N/A	N/A	0.779587	0.68106	0.65123	0.63907	0.85401	0.76703	0.77171	0.68281	0.74152	0.82764	0.71909	0.73339	0.63983	0.85496	0.74563	0.66925	0.75841	0.67671	0.77029	0.9639	0.93788	0.92177	0.95784	0.94964	0.9445	0.95677	0.96107	0.95898	0.80007	0.93818	0.97055	0.8322
cg01452847	N/A	N/A	1	N/A	N/A	46711341	Unclassified_Cell_type_specific	Island	17	TSS1500	MIR196A1	1	61.6629	1.17e-12	3.99e-10	N/A	N/A	0.764452	0.64449	0.55354	0.56075	0.7805	0.65505	0.75775	0.60392	0.65806	0.7802	0.58754	0.56201	0.5766	0.70455	0.58948	0.51685	0.66823	0.61621	0.53413	0.86622	0.83636	0.79808	0.85554	0.83387	0.84764	0.87404	0.86629	0.88799	0.85236	0.85666	0.85524	0.79833
cg01456491	N/A	N/A	N/A	N/A	N/A	41064500	N/A	N/A	15	3'UTR;Body;1stExon	C15orf62;DNAJC17;C15orf62	1	78.6182	3.13e-14	3.42e-11	N/A	N/A	0.805364	0.43672	0.28615	0.36652	0.5282	0.44598	0.59066	0.40526	0.33255	0.64193	0.35869	0.31528	0.35568	0.48207	0.34664	0.34795	0.35946	0.34459	0.32145	0.6591	0.57395	0.60235	0.58796	0.59063	0.56435	0.691	0.69169	0.79739	0.55316	0.7039	0.64722	0.70183
cg01458510	N/A	N/A	N/A	N/A	TRUE	109752622	N/A	N/A	2	Body	SH3RF3	1	61.6587	1.17e-12	3.99e-10	N/A	N/A	0.764439	0.58958	0.59782	0.57917	0.79031	0.6958	0.73481	0.61158	0.69083	0.72658	0.59419	0.60374	0.57343	0.71102	0.63312	0.49359	0.63917	0.60587	0.57041	0.90049	0.8471	0.87209	0.87645	0.8284	0.82023	0.85309	0.81774	0.87354	0.76697	0.91158	0.88932	0.84075
cg01481159	N/A	N/A	1	DMR	N/A	21489196	N/A	Island	20	N/A	N/A	1	59.3514	2.04e-12	5.75e-10	N/A	N/A	0.757503	0.47849	0.44779	0.45502	0.63933	0.54276	0.60352	0.48687	0.53508	0.64756	0.47966	0.44888	0.47009	0.58833	0.51848	0.48609	0.50699	0.52231	0.48347	0.76722	0.69873	0.678	0.747	0.70615	0.73051	0.79102	0.76034	0.82301	0.59418	0.74891	0.77627	0.64065
cg01518607	N/A	N/A	1	N/A	N/A	27235891	N/A	N/A	6	N/A	N/A	1	58.1396	2.74e-12	7.03e-10	N/A	N/A	0.753693	0.52434	0.55484	0.53681	0.75187	0.6387	0.72307	0.56647	0.62559	0.73872	0.56817	0.60724	0.54799	0.66668	0.55314	0.51581	0.61321	0.64166	0.63925	0.83571	0.79118	0.80084	0.84563	0.81295	0.84836	0.87556	0.8095	0.88575	0.71612	0.85596	0.83457	0.72764
cg01519223	N/A	N/A	N/A	N/A	N/A	35351379	N/A	N/A	6	5'UTR;5'UTR	PPARD;PPARD	1	75.5046	5.79e-14	5.23e-11	N/A	N/A	0.798952	0.6045	0.55076	0.5986	0.75595	0.70979	0.73663	0.58697	0.60544	0.79702	0.58921	0.63252	0.58593	0.75207	0.61217	0.56834	0.64583	0.63508	0.63124	0.93404	0.83974	0.8709	0.83963	0.83089	0.85584	0.84913	0.85467	0.87924	0.73899	0.81779	0.81372	0.74956
cg01541347	N/A	N/A	N/A	N/A	TRUE	4729920	N/A	N/A	7	Body	FOXK1	1	70.9466	1.48e-13	9.99e-11	N/A	N/A	0.788763	0.29392	0.2106	0.28302	0.36774	0.30375	0.3535	0.26588	0.29225	0.39266	0.29539	0.27136	0.22217	0.36621	0.24392	0.34809	0.27344	0.23328	0.32368	0.53748	0.50435	0.52584	0.47688	0.50582	0.54408	0.46448	0.5346	0.67918	0.365	0.51969	0.56619	0.4978
cg01550148	N/A	N/A	N/A	N/A	N/A	134735544	N/A	S_Shore	5	TSS1500;5'UTR;TSS1500;TSS1500;1stExon	H2AFY;H2AFY;H2AFY;H2AFY;H2AFY	1	90.5631	3.49e-15	8.84e-12	N/A	N/A	0.826584	0.68895	0.66789	0.52338	0.77514	0.69192	0.75147	0.72554	0.74303	0.79217	0.57565	0.64807	0.61123	0.79039	0.58114	0.5871	0.57975	0.61596	0.58574	0.90109	0.91011	0.8604	0.8613	0.82861	0.86611	0.88458	0.90556	0.88171	0.77581	0.88528	0.88526	0.87772
cg01565320	N/A	N/A	1	N/A	N/A	42399851	Unclassified	Island	4	TSS200	SHISA3	1	65.9899	4.35e-13	2.06e-10	N/A	N/A	0.776444	0.46823	0.45359	0.46882	0.60556	0.61295	0.63686	0.45296	0.53645	0.65607	0.55129	0.49169	0.45764	0.59231	0.54218	0.42722	0.53193	0.53392	0.39002	0.77134	0.72278	0.72659	0.73903	0.76232	0.69165	0.77596	0.70265	0.85693	0.73532	0.73666	0.77658	0.68751
cg01565438	N/A	N/A	N/A	N/A	N/A	33776554	N/A	Island	17	TSS1500	SLFN13	1	66.3222	4.04e-13	1.96e-10	N/A	N/A	0.777315	0.5766	0.45712	0.4699	0.61767	0.63887	0.64308	0.55169	0.50367	0.71816	0.51959	0.56506	0.53346	0.57591	0.47113	0.56131	0.49176	0.48833	0.54496	0.70629	0.77159	0.80021	0.73387	0.79205	0.76968	0.74979	0.79929	0.85699	0.73007	0.78723	0.77699	0.77147
cg01566235	N/A	N/A	N/A	DMR	N/A	36991101	N/A	Island	14	N/A	N/A	1	65.0044	5.43e-13	2.38e-10	N/A	N/A	0.773822	0.51743	0.54083	0.5055	0.68601	0.58426	0.67117	0.51662	0.57744	0.65399	0.51665	0.47719	0.46716	0.66178	0.53714	0.47734	0.585	0.5379	0.56343	0.81883	0.71406	0.71871	0.77312	0.76899	0.78946	0.82779	0.77574	0.89198	0.83536	0.75881	0.8124	0.812
cg01572652	N/A	N/A	N/A	N/A	TRUE	103695883	N/A	N_Shore	12	3'UTR;3'UTR	C12orf42;C12orf42	1	65.922	4.42e-13	2.08e-10	N/A	N/A	0.776265	0.62555	0.59221	0.55122	0.75068	0.63837	0.76406	0.59672	0.67888	0.78415	0.5996	0.57274	0.58321	0.73207	0.61547	0.58623	0.65029	0.63849	0.57298	0.87023	0.85744	0.8197	0.84835	0.83068	0.86229	0.85939	0.88397	0.83482	0.84159	0.85923	0.90838	0.87102
cg01616628	N/A	N/A	N/A	N/A	TRUE	60761027	N/A	N/A	2	Body;Body;Body	BCL11A;BCL11A;BCL11A	1	56.8196	3.81e-12	8.73e-10	N/A	N/A	0.749405	0.31033	0.26153	0.31137	0.48146	0.35358	0.50758	0.33535	0.32617	0.41614	0.33062	0.27508	0.33351	0.52079	0.23708	0.35126	0.31566	0.36188	0.28039	0.53964	0.53011	0.57235	0.50207	0.61221	0.56381	0.59861	0.58973	0.80099	0.51762	0.6153	0.66664	0.68658
cg01630690	N/A	N/A	1	N/A	N/A	36992001	N/A	Island	14	N/A	N/A	1	58.3076	2.63e-12	6.86e-10	N/A	N/A	0.754229	0.41102	0.28885	0.3812	0.51886	0.49357	0.55408	0.42773	0.35908		0.38329	0.3505	0.39191	0.49233	0.43523	0.39504	0.41872	0.40164	0.35112	0.58925	0.59831	0.60377	0.58675	0.65206	0.63278	0.63515	0.72545	0.82136	0.5483	0.69292	0.70151	0.57394
cg01641174	N/A	N/A	N/A	N/A	N/A	91497412	Unclassified_Cell_type_specific	N_Shore	15	TSS1500;TSS1500	RCCD1;RCCD1	1	61.8734	1.12e-12	3.88e-10	N/A	N/A	0.765065	0.59277	0.4718	0.53159	0.65969	0.64464	0.67824	0.54448	0.51705	0.69831	0.57288	0.48868	0.52779	0.65599	0.50164	0.48549	0.57465	0.49366	0.67193	0.76124	0.80421	0.78481	0.76218	0.80109	0.74816	0.79033	0.82986	0.8814	0.74702	0.77794	0.815	0.72457
cg01644731	N/A	N/A	N/A	RDMR	N/A	58236712	Unclassified	N_Shelf	12	Body	CTDSP2	1	57.8441	2.95e-12	7.34e-10	N/A	N/A	0.752746	0.50465	0.42365	0.43582	0.59642	0.58113	0.60129	0.46819	0.43472	0.65683	0.49352	0.4123	0.46599	0.60196	0.49675	0.45275	0.53062	0.47526	0.48621	0.74738	0.6837	0.65072	0.73526	0.69647	0.68601	0.79642	0.75243	0.83818	0.75649	0.81308	0.76765	0.83641
cg01655831	N/A	N/A	N/A	DMR	TRUE	18822994	N/A	Island	18	5'UTR	GREB1L	1	61.4988	1.22e-12	4.08e-10	N/A	N/A	0.763972	0.54162	0.50887	0.56441	0.69919	0.64315	0.66175	0.55699	0.60314	0.76798	0.54738	0.65032	0.51945	0.71496	0.58054	0.52268	0.59153	0.62443	0.62807	0.78244	0.85648	0.77179	0.82586	0.81703	0.84758	0.83464	0.81613	0.85293	0.73661	0.82113	0.8153	0.87303
cg01656244	N/A	N/A	N/A	N/A	N/A	65284080	N/A	N_Shore	8	N/A	N/A	1	62.222	1.03e-12	3.65e-10	N/A	N/A	0.766073	0.54832	0.52864	0.51954	0.70178	0.59591	0.67993	0.59143	0.62314	0.73922	0.52155	0.49929	0.5045	0.70807	0.55349	0.51142	0.55297	0.59917	0.50916	0.84083	0.7696	0.73032	0.79716	0.75133	0.81764	0.82563	0.81858		0.86799	0.87306	0.86747	0.85967
cg01690573	N/A	N/A	N/A	N/A	N/A	151771312	N/A	N_Shore	6	5'UTR	RMND1	1	56.8503	3.78e-12	8.69e-10	N/A	N/A	0.749507	0.47319	0.38307	0.41355	0.5628	0.52364	0.71485	0.442	0.46627	0.81824	0.43729	0.39561	0.41625	0.57015	0.4737	0.42531	0.46237	0.42806	0.41905	0.74596	0.60358	0.66776	0.68853	0.65592	0.67258	0.76615	0.80883	0.88697	0.80355	0.86992	0.89785	0.86281
cg01694451	TRUE	N/A	N/A	N/A	TRUE	1854224	Unclassified_Cell_type_specific	N/A	11	TSS1500	SYT8	1	59.6566	1.89e-12	5.49e-10	N/A	N/A	0.758444	0.41594	0.36065	0.45718	0.62751	0.57388	0.56928	0.39751	0.49038	0.61283	0.51982	0.39854	0.41794	0.51851	0.47307	0.42796	0.56915	0.3657	0.46073	0.72006	0.63511	0.69587	0.68129	0.71883	0.68636	0.67926	0.71579	0.77855	0.68585	0.63789	0.6506	0.7416
cg01715455	TRUE	N/A	1	N/A	N/A	25062827	Unclassified_Cell_type_specific	Island	20	TSS200;TSS200	VSX1;VSX1	1	64.0037	6.81e-13	2.78e-10	N/A	N/A	0.771095	0.37335	0.24539	0.30877	0.42796	0.40072	0.45371	0.37238	0.31159	0.52416	0.29532	0.24604	0.31046	0.50526	0.28355	0.35772	0.26735	0.32838	0.28732	0.57674	0.57616	0.599	0.53733	0.5362	0.54997	0.56048	0.54849	0.71522	0.51637	0.58485	0.66058	0.66648
cg01717201	N/A	N/A	N/A	N/A	N/A	48174262	N/A	S_Shore	17	Body	PDK2	1	56.0502	4.62e-12	9.94e-10	N/A	N/A	0.746836	0.47085	0.46571	0.43964	0.62114	0.58	0.56588	0.47297	0.56679	0.55976	0.51992	0.462	0.47742	0.53916	0.49999	0.37665	0.54782	0.51238	0.4318	0.75327	0.77923	0.66126	0.75933	0.69228	0.76129	0.71101	0.61546	0.77457	0.6179	0.73089	0.77096	0.77896
cg01718116	N/A	N/A	1	DMR	N/A	115919829	N/A	Island	2	Body;1stExon	DPP10;DPP10	1	56.8332	3.79e-12	8.72e-10	N/A	N/A	0.74945	0.48037	0.48718	0.49415	0.69792	0.61964	0.63617	0.5008	0.57125	0.575	0.52031	0.50571	0.47759	0.63754	0.52094	0.427	0.58428	0.48636	0.51376	0.77312	0.73316	0.71435	0.79269	0.75306	0.77523	0.76626	0.69873	0.67726	0.78331	0.73377	0.78425	0.76259
cg01750654	N/A	N/A	1	N/A	N/A	179170617	N/A	S_Shore	3	TSS1500	GNB4	1	66.8636	3.58e-13	1.79e-10	N/A	N/A	0.778719	0.46151	0.33555	0.38119	0.47883	0.45364	0.52127	0.31105	0.37006	0.62095	0.4369	0.45748	0.30631	0.43411	0.40259	0.41085	0.43177	0.3097	0.45378	0.65798	0.61728	0.6376	0.67079	0.63045	0.63535	0.52283	0.67394	0.77878	0.54276	0.67953	0.6832	0.62906
cg01765545	N/A	N/A	1	N/A	N/A	81045418	Promoter_Associated	N_Shore	5	Body	SSBP2	1	69.7459	1.91e-13	1.16e-10	N/A	N/A	0.785906	0.42816	0.33623	0.48691	0.60113	0.56189	0.48935	0.45469	0.43273	0.4672	0.53026	0.43755	0.46656	0.46133	0.45582	0.46711	0.46935	0.46759	0.46626	0.67232	0.67141	0.60359	0.65764	0.74088	0.72398	0.7001	0.67743	0.82086	0.61187	0.73088	0.63264	0.56646
cg01774093	N/A	N/A	N/A	N/A	N/A	32549962	N/A	N_Shore	9	Body	TOPORS	1	78.0462	3.5e-14	3.7e-11	N/A	N/A	0.804217	0.6057	0.56108	0.59097	0.7913	0.77961	0.70615	0.62626	0.65066	0.71342	0.67544	0.63352	0.5559	0.74872	0.63974	0.55716	0.68506	0.60543	0.59181	0.86796	0.85935	0.86172	0.89744	0.82971	0.88024	0.87107	0.81589	0.86341	0.82422	0.86944	0.86516	0.87318
cg01774894	TRUE	N/A	1	N/A	N/A	46674395	N/A	N_Shore	17	Body;Body;Body;Body;Body;Body	LOC404266;LOC404266;LOC404266;LOC404266;HOXB6;LOC404266	1	71.2122	1.4e-13	9.59e-11	N/A	N/A	0.789385	0.37278	0.42641	0.42644	0.55717	0.52797	0.52366	0.43385	0.49007	0.56362	0.45302	0.4615	0.44908	0.52785	0.49882	0.43861	0.52194	0.43982	0.4769	0.69037	0.71081	0.66049	0.66775	0.6823	0.69717	0.71784	0.66619	0.7026	0.70817	0.6539	0.73179	0.68128
cg01781974	TRUE	N/A	1	DMR	N/A	52535973	Unclassified_Cell_type_specific	Island	14	TSS200	NID2	1	58.5331	2.49e-12	6.61e-10	N/A	N/A	0.754943	0.46066	0.38866	0.44204	0.6317	0.53624	0.5937	0.43934	0.499	0.64442	0.48926	0.43479	0.44347	0.57428	0.50062	0.45005	0.49752	0.42696	0.46121	0.75307	0.68311	0.66825	0.6799	0.69816	0.71972	0.72142	0.71266	0.82573	0.74288	0.71287	0.70177	0.68333
cg01787735	N/A	N/A	N/A	N/A	N/A	16690169	N/A	N/A	17	TSS200	LOC162632	1	57.3198	3.36e-12	8e-10	N/A	N/A	0.751048	0.60706	0.57359	0.53718	0.72148	0.64954	0.68239	0.59671	0.62453	0.7361	0.59757	0.60816	0.53799	0.68187	0.61355	0.5519	0.61535	0.62092	0.5936	0.81715	0.83236	0.78718	0.85721	0.81201	0.8369	0.83606	0.85029	0.87751	0.7283	0.83799	0.81894	0.81583
cg01797043	N/A	N/A	N/A	N/A	N/A	2004686	N/A	N/A	16	TSS200	RPL3L	1	63.3599	7.9e-13	3.07e-10	N/A	N/A	0.769305	0.57531	0.49619	0.47593	0.56699	0.55018	0.66807	0.57314	0.53339	0.71168	0.46399	0.46276	0.57499	0.641	0.48325	0.47162	0.46106	0.56135	0.52247	0.72743	0.76355	0.75366	0.72129	0.78479	0.74655	0.76959	0.75944	0.85377	0.73662	0.76943	0.77346	0.71617
cg01800148	N/A	N/A	1	N/A	N/A	9130886	N/A	N_Shore	1	TSS1500;Body;TSS1500	SLC2A5;SLC2A5;SLC2A5	1	67.582	3.06e-13	1.61e-10	N/A	N/A	0.780555	0.5604	0.55316	0.56729	0.74585	0.61183	0.67896	0.60175	0.60582	0.72287	0.56304	0.4915	0.55378	0.67445	0.56864	0.53498	0.564	0.5919	0.50252	0.78725	0.7245	0.81439	0.84374	0.78849	0.77089	0.86635	0.82866	0.87312	0.80708	0.817	0.7981	0.82734
cg01820007	N/A	N/A	N/A	N/A	N/A	52858131	N/A	S_Shore	5	Body	NDUFS4	1	57.5765	3.15e-12	7.64e-10	N/A	N/A	0.751882	0.52081	0.46738	0.4546	0.68946	0.57613	0.68843	0.52229	0.5598	0.65272	0.5026	0.45914	0.48152	0.62743	0.49957	0.44074	0.53399	0.52173	0.4825	0.7755	0.75593	0.6811	0.76625	0.73628	0.74537	0.77896	0.73446	0.8357	0.73961	0.75862	0.7765	0.80084
cg01824466	N/A	N/A	1	N/A	N/A	95959531	Unclassified_Cell_type_specific	N_Shore	8	5'UTR;5'UTR	TP53INP1;TP53INP1	1	61.0154	1.37e-12	4.39e-10	N/A	N/A	0.762546	0.65805	0.59996	0.58907	0.77646	0.75216	0.86788	0.70749	0.70375	0.91027	0.67075	0.70792	0.62847	0.78471	0.64243	0.64474	0.63917	0.66667	0.57591	0.90894	0.89755	0.9097	0.90777	0.88788	0.91482	0.91366	0.89755	0.90533	0.89864	0.90217	0.89464	0.89034
cg01827999	N/A	N/A	N/A	N/A	TRUE	17791914	Unclassified_Cell_type_specific	N/A	17	Body;Body	TOM1L2;TOM1L2	1	58.8666	2.29e-12	6.25e-10	N/A	N/A	0.755993	0.49666	0.40644	0.51277	0.57197	0.57905	0.59487	0.4888	0.47137	0.65621	0.52134	0.52403	0.4656	0.53213	0.49308	0.44581	0.49909	0.4802	0.55364	0.71456	0.69212	0.74646	0.71632	0.7374	0.71554	0.74874	0.72949	0.81173	0.64173	0.72896	0.71863	0.59758
cg01850889	N/A	N/A	N/A	N/A	N/A	130636190	N/A	N/A	2	N/A	N/A	1	56.4432	4.18e-12	9.32e-10	N/A	N/A	0.748155	0.51959	0.47928	0.49112	0.71054	0.58513	0.666	0.54798	0.59821	0.72979	0.51724	0.4892	0.49733	0.66872	0.52202	0.48168	0.55535	0.53846	0.4627	0.74013	0.74718	0.72812	0.77936	0.76449	0.74453	0.81395	0.82119	0.91088	0.78221	0.76396	0.75901	0.7435
cg01863319	N/A	N/A	N/A	N/A	N/A	1429261	N/A	Island	19	Body;Body	DAZAP1;DAZAP1	1	57.5439	3.18e-12	7.68e-10	N/A	N/A	0.751776	0.65114	0.38888	0.48397	0.66549	0.50843	0.65071	0.53897	0.55624	0.74174	0.48264	0.44357	0.44815	0.66358	0.44493	0.49525	0.54375	0.53891	0.52298	0.77977	0.72588	0.74196	0.72651	0.72337	0.76003	0.70841	0.84328	0.89889	0.79119	0.80721	0.85759	0.74107
cg01873234	N/A	N/A	1	N/A	N/A	56915732	Promoter_Associated_Cell_type_specific	Island	19	1stExon;1stExon;5'UTR;5'UTR;5'UTR	ZNF583;ZNF583;ZNF583;ZNF583;ZNF583	1	85.355	8.8e-15	1.58e-11	N/A	N/A	0.817929	0.42521	0.24176	0.32596	0.43411	0.40622	0.60493	0.35838	0.26888	0.61577	0.30284	0.27808	0.37473	0.45073	0.28516	0.37936	0.30367	0.34676	0.30833	0.63552	0.53844	0.55408	0.52241	0.57409	0.59679	0.5703	0.65762	0.77353	0.60485	0.66657	0.66057	0.62326
cg01874869	N/A	N/A	N/A	N/A	N/A	134735701	Promoter_Associated	S_Shore	5	TSS1500;TSS200;TSS1500;TSS1500	H2AFY;H2AFY;H2AFY;H2AFY	1	66.0753	4.27e-13	2.03e-10	N/A	N/A	0.776669	0.61732	0.61271	0.59126	0.75488	0.71011	0.70353	0.59991	0.69289	0.76447	0.57667	0.56161	0.5182	0.71085	0.60727	0.52009	0.63615	0.57151	0.4906	0.85391	0.86453	0.83649	0.82762	0.79942	0.81102	0.85537	0.8123	0.88079	0.79759	0.87185	0.86034	0.87401
cg01882113	N/A	N/A	N/A	N/A	TRUE	206724023	N/A	N/A	2	N/A	N/A	1	64.7302	5.78e-13	2.48e-10	N/A	N/A	0.773081	0.55596	0.41213	0.59183	0.65381	0.55691	0.66112	0.52518	0.53091	0.67421	0.50887	0.50997	0.46792	0.63076	0.45194	0.49962	0.56257	0.53519	0.4525	0.76257	0.73774	0.75048	0.74524	0.75826	0.69807	0.76296	0.79516	0.87591	0.65518	0.78202	0.7873	0.79649
cg01889237	N/A	N/A	N/A	N/A	N/A	137816623	N/A	Island	6	TSS1500	OLIG3	1	58.4209	2.56e-12	6.72e-10	N/A	N/A	0.754588	0.64321	0.63999	0.58676	0.75828	0.6438	0.76042	0.6106	0.66239	0.81959	0.57341	0.49902	0.53975	0.68401	0.6071	0.56846	0.6072	0.63171	0.62543	0.84325	0.86509	0.80385	0.85553	0.84827	0.83424	0.85984	0.8461	0.90639	0.78359	0.88649	0.90819	0.871
cg01911708	N/A	N/A	1	DMR	N/A	61886082	N/A	Island	20	TSS200;Body	NKAIN4;FLJ16779	1	127.96	1.32e-17	2.85e-13	N/A	N/A	0.870713	0.48576	0.24796	0.42066	0.51493	0.48485	0.59364	0.39726	0.35434	0.67329	0.39284	0.32417	0.36132	0.51408	0.38155	0.33771	0.40251	0.39409	0.36695	0.59245	0.6198	0.63104	0.5312	0.66259	0.64656	0.64683	0.72851	0.86649	0.75675	0.62697	0.64728	0.71211
cg01939477	N/A	N/A	1	DMR	N/A	43602879	Unclassified	Island	11	TSS200	MIR129-2	1	81.4136	1.83e-14	2.48e-11	N/A	N/A	0.810783	0.39136	0.26091	0.35082	0.44336	0.43355	0.45318	0.34685	0.33771	0.49425	0.324	0.28496	0.33336	0.43283	0.36117	0.3365	0.32485	0.33748	0.33056	0.54322	0.57341	0.58369	0.52412	0.61366	0.5777	0.55805	0.60704	0.77249	0.47491	0.60184	0.60091	0.57623
cg01944655	N/A	N/A	N/A	N/A	N/A	119418804	N/A	Island	12	TSS1500	SRRM4	1	61.9491	1.1e-12	3.82e-10	N/A	N/A	0.765285	0.57924	0.54298	0.64899	0.74961	0.68118	0.74865	0.6047	0.6862	0.81504	0.63608	0.61209	0.55268	0.70455	0.63967	0.56595	0.6881	0.63192	0.57004	0.86495	0.84497	0.83501	0.85676	0.83737	0.85178	0.86054	0.87718	0.89835	0.86938	0.86315	0.89301	0.89435
cg01947130	N/A	N/A	1	DMR	N/A	60287196	Unclassified_Cell_type_specific	Island	15	N/A	N/A	1	79.479	2.65e-14	3.07e-11	N/A	N/A	0.807065	0.60132	0.51999	0.52495	0.72001	0.70853	0.67984	0.52805	0.51345	0.69539	0.57574	0.53885	0.47813	0.66252	0.55658	0.51444	0.56454	0.56791	0.71812	0.82779	0.80459	0.81961	0.79634	0.79367	0.77862	0.797	0.77116	0.80497	0.7496	0.82917	0.81526	0.74698
cg01948390	TRUE	N/A	N/A	N/A	N/A	22850866	Promoter_Associated	Island	11	Body	SVIP	1	63.713	7.28e-13	2.91e-10	N/A	N/A	0.77029	0.65062	0.55664	0.53935	0.72875	0.69057	0.81087	0.66002	0.61018	0.8188	0.54091	0.53932	0.55285	0.68607	0.59996	0.60688	0.59101	0.63033	0.60879	0.86492	0.79447	0.82294	0.84667	0.81033	0.84823	0.85726	0.87801	0.912	0.86145	0.86629	0.8662	0.83392
cg01963897	N/A	N/A	N/A	N/A	N/A	83028338	N/A	N/A	11	N/A	N/A	1	58.6675	2.41e-12	6.45e-10	N/A	N/A	0.755367	0.60631	0.59241	0.56717	0.79988	0.75201	0.76264	0.63891	0.66104	0.7845	0.56824	0.58163	0.60047	0.74158	0.62316	0.59145	0.63115	0.64067	0.57729	0.8585	0.85167	0.85344	0.84172	0.84485	0.86176	0.87153	0.87184	0.89924	0.86966	0.86811	0.88296	0.90919
cg01999539	N/A	N/A	N/A	N/A	N/A	150259860	Unclassified	Island	6	N/A	N/A	1	65.0441	5.38e-13	2.36e-10	N/A	N/A	0.773928	0.55083	0.43209	0.52315	0.67326	0.61574	0.67426	0.55671	0.58226	0.66648	0.5437	0.54273	0.50965	0.62344	0.54695	0.49538	0.5287	0.53835	0.52899	0.75751	0.80485	0.71867	0.74889	0.76683	0.77266	0.78836	0.78702	0.84852	0.70831	0.76952	0.75979	0.62242
cg02000318	N/A	N/A	N/A	N/A	N/A	27197713	Unclassified_Cell_type_specific	N_Shore	7	TSS1500	HOXA7	1	59.7857	1.84e-12	5.37e-10	N/A	N/A	0.75884	0.59547	0.50765	0.62634	0.77494	0.70865	0.67796	0.61122	0.6795	0.7658	0.69035	0.73383	0.5012	0.73853	0.6413	0.52748	0.70706	0.65229	0.68235	0.83572	0.87484	0.87604	0.84884	0.86529	0.83154	0.88241	0.87929	0.90127	0.85341	0.91487	0.8876	0.87587
cg02008154	TRUE	N/A	N/A	N/A	N/A	35293537	Unclassified_Cell_type_specific	Island	7	1stExon;5'UTR;1stExon;5'UTR	TBX20;TBX20;TBX20;TBX20	1	64.0343	6.77e-13	2.77e-10	N/A	N/A	0.771179	0.44284	0.36833	0.39181	0.53901	0.43227	0.572	0.44314	0.42441	0.64597	0.44054	0.38357	0.37959	0.51099	0.37715	0.35937	0.43749	0.41853	0.39462	0.66519	0.60818	0.63095	0.62988	0.67076	0.66232	0.58343	0.72594	0.78224	0.59563	0.68764	0.66644	0.68565
cg02009585	TRUE	N/A	N/A	DMR	TRUE	179754529	N/A	Island	3	TSS200	PEX5L	1	81.2024	1.9e-14	2.53e-11	N/A	N/A	0.810384	0.54983	0.46038	0.47211	0.70733	0.56118	0.66615	0.5167	0.51883	0.69868	0.54844	0.4643	0.48012	0.64321	0.52343	0.45068	0.54086	0.51355	0.51161	0.74354	0.74561	0.75346	0.73783	0.74533	0.74129	0.76508	0.77354	0.80699	0.78505	0.67546	0.76448	0.67872
cg02015823	N/A	N/A	N/A	RDMR	N/A	50584989	N/A	S_Shore	16	Body	NKD1	1	56.4093	4.22e-12	9.37e-10	N/A	N/A	0.748042	0.61106	0.55688	0.53657	0.74348	0.68017	0.71407	0.61289	0.68581	0.75505	0.61515	0.55551	0.57393	0.72583	0.5793	0.58472	0.63094	0.6189	0.6354	0.87592	0.84139	0.78597	0.86055	0.85147	0.83299	0.85546	0.80697	0.84293	0.84229	0.83891	0.8714	0.79183
cg02025583	N/A	N/A	N/A	N/A	N/A	10632861	Promoter_Associated	Island	17	Body	TMEM220	1	83.849	1.16e-14	1.85e-11	N/A	N/A	0.815263	0.54062	0.43845	0.50551	0.68586	0.48662	0.71765	0.57597	0.53221	0.69893	0.47185	0.5526	0.49592	0.62916	0.5017	0.49073	0.52988	0.59795	0.43337	0.80047	0.72408	0.72604	0.75761	0.72824	0.7648	0.74985	0.77889	0.86967	0.73433	0.76674	0.7909	0.7794
cg02052915	N/A	N/A	N/A	RDMR	TRUE	46797568	N/A	S_Shore	17	N/A	N/A	1	58.583	2.46e-12	6.55e-10	N/A	N/A	0.755101	0.56292	0.49718	0.55509	0.76179	0.65861	0.7166	0.5271	0.55649	0.70672	0.58307	0.55515	0.50704	0.70724	0.57124	0.57603	0.59368	0.55383	0.53524	0.80839	0.80666	0.80737	0.79208	0.81345	0.77274	0.81229	0.78599	0.87702	0.73465	0.79707	0.82382	0.78699
cg02069723	N/A	N/A	N/A	N/A	N/A	51846674	N/A	N/A	6	Body;Body	PKHD1;PKHD1	1	62.7216	9.16e-13	3.37e-10	N/A	N/A	0.767503	0.40661	0.36053	0.46109	0.49143	0.58205	0.49789	0.44521	0.32187	0.48001	0.41507	0.3743	0.39239	0.47205	0.4128	0.39445	0.41416	0.42271	0.4405	0.63177	0.72805	0.64672	0.64548	0.63103	0.59285	0.66658	0.5479	0.69467	0.59931	0.57366	0.61224	0.53074
cg02071267	N/A	N/A	N/A	N/A	N/A	32853952	N/A	N_Shelf	16	N/A	N/A	1	58.5778	2.46e-12	6.55e-10	N/A	N/A	0.755084	0.48393	0.4042	0.46276	0.59821	0.54747	0.64313	0.47386	0.46373	0.61913	0.40744	0.4169	0.4353	0.56731	0.43515	0.43284	0.45722	0.44865	0.45242	0.65734	0.64938	0.69018	0.67187	0.70988	0.67264	0.70493	0.76265	0.75864	0.72181	0.75342	0.74411	0.68123
cg02076785	TRUE	N/A	1	N/A	N/A	98963582	N/A	Island	2	5'UTR;5'UTR	CNGA3;CNGA3	1	66.2189	4.13e-13	1.99e-10	N/A	N/A	0.777045	0.4763	0.30807	0.4573	0.58289	0.55567	0.59009	0.39256	0.40291	0.66391	0.44047	0.37154	0.37994	0.55705	0.45226	0.41733	0.46599	0.39807	0.42221	0.69186	0.6495	0.6613	0.60679	0.66744	0.69124	0.69552		0.86914	0.78025	0.66797	0.68681	0.75101
cg02085210	N/A	N/A	1	N/A	N/A	10589054	Promoter_Associated	Island	2	TSS1500	ODC1	1	67.5574	3.07e-13	1.61e-10	N/A	N/A	0.780493	0.61492	0.47457	0.52298	0.66252	0.63652	0.6709	0.57416	0.64641	0.73854	0.53534	0.5259	0.55194	0.63141	0.52477	0.6265	0.54129	0.53942	0.54808	0.81188	0.79125	0.80222	0.79635	0.79249	0.74885	0.79315	0.78536	0.85439	0.76023	0.73661	0.80814	0.76639
cg02119363	TRUE	N/A	1	N/A	TRUE	179754603	N/A	Island	3	TSS200	PEX5L	1	94.2335	1.87e-15	5.67e-12	N/A	N/A	0.832205	0.54574	0.51853	0.54135	0.73353	0.65141	0.68283	0.57353	0.61473	0.69614	0.57452	0.56546	0.5616	0.63699	0.55147	0.52001	0.61209	0.58349	0.57365	0.80318	0.81572	0.7531	0.79606	0.79862	0.81453	0.81178	0.80389	0.87035	0.83833	0.74832	0.82611	0.75043
cg02121749	N/A	N/A	N/A	N/A	TRUE	89440036	N/A	S_Shore	15	TSS1500	HAPLN3	1	73.0029	9.64e-14	7.39e-11	N/A	N/A	0.793485	0.57025	0.46257	0.5193	0.69238	0.62555	0.68996	0.56451	0.58972	0.72624	0.54773	0.53665	0.51612	0.68361	0.58458	0.51449	0.60353	0.586	0.51029	0.78905	0.76256	0.77778	0.80445	0.76432	0.74969	0.81124	0.84201	0.8741	0.80888	0.86738	0.83873	0.85073
cg02124383	N/A	N/A	N/A	N/A	N/A	8475198	N/A	Island	7	5'UTR	NXPH1	1	72.1262	1.16e-13	8.46e-11	N/A	N/A	0.791498	0.60685	0.48039	0.56869	0.67396	0.66719	0.75675	0.69239	0.68013	0.73883	0.54029	0.63064	0.59483	0.7005	0.5791	0.59454	0.59262	0.6024	0.60311	0.80141	0.83942	0.82868	0.83035	0.82509	0.86333	0.84671	0.81156	0.87917	0.68759	0.81445	0.86727	0.85246
cg02132728	N/A	N/A	N/A	N/A	N/A	2755777	N/A	N_Shore	4	Body;5'UTR	TNIP2;TNIP2	1	73.8077	8.17e-14	6.66e-11	N/A	N/A	0.795276	0.46205	0.3483	0.46705	0.61555	0.57943	0.59235	0.43439	0.46741	0.62794	0.40295	0.41624	0.43349	0.55703	0.51941	0.4535	0.4219	0.47947	0.40009	0.68184	0.70334	0.67652	0.6588	0.67648	0.64691	0.70868	0.72682	0.798	0.68017	0.68413	0.72504	0.6132
cg02134594	N/A	N/A	N/A	N/A	N/A	3632713	N/A	N_Shore	1	Body;Body;Body;Body	TP73;TP73;TP73;TP73	1	63.3245	7.97e-13	3.09e-10	N/A	N/A	0.769206	0.52126	0.54555	0.54483	0.73172	0.63514	0.63012	0.59901	0.64662	0.66757	0.6013	0.5493	0.55022	0.63304	0.53918	0.50226	0.56164	0.63826	0.53238	0.81372	0.79913	0.77045	0.8071	0.78535	0.82593	0.79035	0.7529	0.83046	0.72986	0.77983	0.82352	0.77127
cg02148270	N/A	N/A	N/A	N/A	N/A	186123008	N/A	N_Shore	4	5'UTR	KIAA1430	1	62.2531	1.02e-12	3.64e-10	N/A	N/A	0.766163	0.59882	0.52531	0.54641	0.6889	0.63751	0.65364	0.59268	0.6744	0.74006	0.61507	0.66295	0.55245	0.66088	0.57577	0.47833	0.5555	0.59421	0.49279	0.76953	0.81411	0.8158	0.82679	0.81371	0.77749	0.7892	0.83424	0.84672	0.71224	0.80635	0.82268	0.78402
cg02149189	N/A	N/A	1	N/A	TRUE	29521138	Unclassified_Cell_type_specific	Island	6	N/A	N/A	1	118.269	4.81e-17	5.28e-13	N/A	N/A	0.861586	0.64333	0.64615	0.63727	0.74993	0.73114	0.69605	0.697	0.72251	0.77502	0.62095	0.6317	0.61308	0.74684	0.60173	0.59716	0.65147	0.65582	0.61705	0.90692	0.86985	0.87422	0.84201	0.84873	0.84152	0.89293	0.89278	0.88814	0.75358	0.87825	0.85277	0.80812
cg02150135	N/A	N/A	N/A	N/A	TRUE	27279917	Promoter_Associated	Island	6	1stExon	POM121L2	1	62.5776	9.47e-13	3.44e-10	N/A	N/A	0.767093	0.62564	0.51735	0.5443	0.7334	0.68819	0.70291	0.63991	0.63422	0.71833	0.60275	0.59753	0.57776	0.67772	0.56885	0.56515	0.59038	0.62843	0.59942	0.81671	0.82893	0.79892	0.86539	0.8247	0.84755	0.82641	0.79498	0.85374	0.81195	0.80498	0.82946	0.72236
cg02159271	N/A	N/A	N/A	N/A	N/A	35226260	N/A	N_Shore	6	TSS1500	ZNF76	1	70.9389	1.48e-13	9.99e-11	N/A	N/A	0.788746	0.52275	0.31169	0.40382	0.5449	0.5307	0.60336	0.42131	0.38809	0.64569	0.44588	0.41931	0.38499	0.57954	0.42136	0.43905	0.40747	0.39175	0.37396	0.66756	0.63694	0.6387	0.66463	0.68827	0.63305	0.64628	0.7037	0.84034	0.68233	0.68953	0.75786	0.65237
cg02164046	N/A	N/A	1	N/A	TRUE	187388148	N/A	Island	3	1stExon;5'UTR	SST;SST	1	60.2772	1.63e-12	4.97e-10	N/A	N/A	0.760335	0.38959	0.22742	0.39146	0.49821	0.55172	0.56496	0.37034	0.38373	0.53158	0.36273	0.40894	0.3176	0.46503	0.30316	0.32914	0.39533	0.35598	0.40489	0.63667	0.57659	0.58951	0.5539	0.65092	0.65396	0.58779	0.59248	0.77966	0.63447	0.687	0.68272	0.67001
cg02165330	N/A	N/A	N/A	RDMR	N/A	124542984	N/A	N_Shore	11	Body;TSS1500	SIAE;SPA17	1	56.7688	3.85e-12	8.82e-10	N/A	N/A	0.749237	0.47822	0.41485	0.43089	0.61117	0.57501	0.55447	0.44172	0.41219	0.5813	0.47104	0.42798	0.47002	0.55443	0.48104	0.40283	0.51155	0.48179	0.45129	0.72345	0.62536	0.63092	0.71255	0.65993	0.65299	0.77835	0.72435	0.79789	0.7391	0.72215	0.64093	0.82372
cg02181287	N/A	N/A	N/A	N/A	N/A	77785784	N/A	N_Shore	14	TSS1500;Body;TSS1500	GSTZ1;POMT2;GSTZ1	1	66.1824	4.17e-13	1.99e-10	N/A	N/A	0.776949	0.52558	0.48355	0.54915	0.76722	0.67258	0.71697	0.55325	0.66074	0.71532	0.64055	0.52161	0.48736	0.6822	0.61627	0.49737	0.6579	0.60415	0.5639	0.82885	0.7867	0.74442	0.82637	0.79279	0.82944	0.86164	0.79872	0.84061	0.83459	0.83098	0.84777	0.75359
cg02187214	N/A	N/A	N/A	DMR	N/A	86599468	Unclassified_Cell_type_specific	Island	16	TSS1500	FOXC2	1	65.7479	4.59e-13	2.13e-10	N/A	N/A	0.775806	0.47985	0.52537	0.49415	0.72053	0.64681	0.62686	0.54555	0.58353	0.58785	0.55168	0.52402	0.53543	0.62773	0.55588	0.50704	0.59125	0.56855	0.51064	0.83957	0.79926	0.75607	0.78922	0.75576	0.75392	0.74944	0.69902	0.7708	0.69725	0.71438	0.76815	0.81008
cg02188358	N/A	N/A	N/A	N/A	N/A	29068150	N/A	Island	13	Body;Body;Body;Body	FLT1;FLT1;FLT1;FLT1	1	64.6137	5.93e-13	2.52e-10	N/A	N/A	0.772765	0.46176	0.2612	0.44935	0.55374	0.56646	0.61932	0.37972	0.37695	0.71834	0.43701	0.34495	0.32733	0.62017	0.52844	0.41407	0.52383	0.393	0.51071	0.6815	0.63192	0.6758	0.53006	0.68968	0.72295	0.67579	0.78006	0.91598	0.88446	0.79585	0.8899	0.83167
cg02203656	N/A	N/A	N/A	N/A	N/A	23285761	N/A	N_Shore	7	TSS1500;TSS1500	GPNMB;GPNMB	1	61.0367	1.36e-12	4.38e-10	N/A	N/A	0.762609	0.44338	0.42944	0.49408	0.60855	0.562	0.56971	0.4054	0.48736	0.54859	0.51238	0.3844	0.41577	0.60654	0.5102	0.43633	0.50676	0.42385	0.44048	0.68662	0.72593	0.6958	0.6425	0.68222	0.67599	0.71591	0.69497	0.70197	0.674	0.72085	0.72185	0.60643
cg02213663	N/A	N/A	1	N/A	TRUE	79632098	N/A	N/A	10	Body	DLG5	1	88.9619	4.62e-15	1.06e-11	N/A	N/A	0.824012	0.65994	0.52652	0.51525	0.72576	0.73012	0.7599	0.61134	0.62098	0.75805	0.63469	0.64084	0.60454	0.72046	0.60939	0.59244	0.62331	0.65874	0.58336	0.82291	0.84971	0.85494	0.83751	0.8447	0.86589	0.84888	0.83295	0.84742	0.81379	0.83306	0.83511	0.78736
cg02216246	N/A	N/A	N/A	DMR	N/A	128564756	N/A	Island	11	Body;5'UTR	FLI1;FLI1	1	60.1822	1.67e-12	5.04e-10	N/A	N/A	0.760047	0.65179	0.53425	0.71415	0.7905	0.73532	0.77589	0.64701	0.69016	0.81845	0.64657	0.64184	0.61159	0.80822	0.63701	0.60632	0.68801	0.64305	0.58546	0.87448	0.8902	0.87502	0.8981	0.86083	0.85528	0.9061	0.88578	0.91681	0.86603	0.8878	0.90782	0.81881
cg02222728	N/A	N/A	N/A	N/A	TRUE	55371829	N/A	Island	8	Body	SOX17	1	64.3153	6.35e-13	2.64e-10	N/A	N/A	0.771951	0.50069	0.4533	0.49007	0.59858	0.55179	0.55348	0.53155	0.4803	0.57331	0.48492	0.50619	0.48673	0.59214	0.46597	0.47649	0.46729	0.51206	0.52804	0.72029	0.70226	0.75126	0.71197	0.71311	0.68793	0.71625	0.71748	0.82015	0.69341	0.71207	0.74622	0.67322
cg02227188	N/A	N/A	1	N/A	N/A	54396354	N/A	S_Shore	12	Body	HOXC9	1	60.6812	1.48e-12	4.63e-10	N/A	N/A	0.76155	0.51823	0.45652	0.47325	0.62741	0.61101	0.67255	0.59885	0.59781	0.67767	0.4868	0.53889	0.52982	0.65226	0.5203	0.51331	0.47225	0.56828	0.5191	0.7569	0.76564	0.76225	0.74178	0.76779	0.77004	0.75892	0.7439	0.83311	0.75573	0.77343	0.75129	0.82979
cg02257405	TRUE	N/A	N/A	N/A	N/A	131346985	N/A	Island	5	Body;Body	ACSL6;ACSL6	1	70.9049	1.49e-13	1e-10	N/A	N/A	0.788666	0.18059	0.1205	0.18016	0.27707	0.243	0.28041	0.15894	0.19666	0.299	0.17352	0.1284	0.1693	0.24363	0.18063	0.23045	0.17511	0.18227	0.16757	0.41376	0.37077	0.42131	0.35237	0.40293	0.3837	0.40369	0.45245	0.5875	0.2862	0.43722	0.41281	0.46435
cg02311725	N/A	N/A	N/A	CDMR	N/A	30639816	N/A	N_Shore	20	TSS1500	HCK	1	61.9815	1.09e-12	3.8e-10	N/A	N/A	0.765378	0.45786	0.37057	0.37763	0.53478	0.50808	0.59528	0.44068	0.41592	0.59562	0.39158	0.3537	0.41496	0.53248	0.38245	0.46225	0.42134	0.39489	0.37513	0.68567	0.64125	0.6166	0.63665	0.66544	0.60098	0.66519	0.65988	0.85561	0.66658	0.67931	0.66738	0.62327
cg02320543	N/A	N/A	N/A	N/A	N/A	61109545	N/A	Island	14	N/A	N/A	1	74.5112	7.08e-14	5.98e-11	N/A	N/A	0.796816	0.5813	0.56971	0.53908	0.75179	0.68514	0.73841	0.56905	0.68709	0.76804	0.61751	0.56896	0.51271	0.74374	0.5994	0.5603	0.63363	0.56091	0.50871	0.8286	0.82659	0.74263	0.81663	0.82228	0.85849	0.85939	0.82499	0.89317	0.79594	0.80094	0.89227	0.85822
cg02320740	N/A	N/A	N/A	DMR	N/A	106400259	N/A	Island	10	TSS1500	SORCS3	1	57.9321	2.89e-12	7.24e-10	N/A	N/A	0.753029	0.59103	0.55207	0.47283	0.69864	0.6216	0.7006	0.54167	0.62737	0.68486	0.50759	0.53043	0.54276	0.65797	0.5139	0.51754	0.49747	0.6033	0.54155	0.79831	0.7871	0.73339	0.76525	0.7869	0.79865	0.78873	0.7682	0.87987	0.79602	0.76591	0.84944	0.73488
cg02323277	N/A	N/A	N/A	N/A	N/A	115109504	N/A	Island	12	3'UTR;3'UTR	TBX3;TBX3	1	56.4876	4.14e-12	9.26e-10	N/A	N/A	0.748303	0.43646	0.19309	0.31935	0.4489	0.40137	0.53442	0.38227	0.34027	0.60504	0.27153	0.24049	0.32435	0.43316	0.31761	0.31009	0.2798	0.29274	0.30187	0.51938	0.49628	0.57879	0.49885	0.60263	0.54748	0.55941	0.65901	0.80938	0.56959	0.65528	0.66487	0.65359
cg02325540	N/A	N/A	1	DMR	N/A	94834557	N/A	Island	10	Body;Body	CYP26A1;CYP26A1	1	70.3382	1.69e-13	1.07e-10	N/A	N/A	0.787325	0.53391	0.51099	0.50599	0.66366	0.59606	0.63426	0.52174	0.55771	0.66868	0.54288	0.47513	0.50262	0.66585	0.55474	0.47972	0.55804	0.54468	0.5166	0.77633	0.70413	0.74675	0.75326	0.7229	0.75088	0.79598	0.81125	0.8339	0.76139	0.81979	0.83296	0.74927
cg02329038	N/A	N/A	N/A	N/A	TRUE	46710001	Unclassified_Cell_type_specific	N_Shore	17	TSS200	MIR196A1	1	56.3931	4.24e-12	9.38e-10	N/A	N/A	0.747988	0.39	0.34621	0.41323	0.52863	0.51033	0.51668	0.38651	0.42078	0.39454	0.44756	0.36586	0.3968	0.50747	0.45103	0.43112	0.42074	0.40246	0.40118	0.60352	0.64677	0.61373	0.61471	0.65042	0.64837	0.67263	0.58785	0.75719	0.62186	0.65046	0.70381	0.63761
cg02332902	N/A	N/A	N/A	N/A	N/A	1103177	N/A	N_Shelf	7	Body;Body;Body	C7orf50;C7orf50;C7orf50	1	78.9125	2.95e-14	3.31e-11	N/A	N/A	0.805949	0.58814	0.60282	0.61232	0.8085	0.70989	0.69042	0.59693	0.67882	0.74404	0.60646	0.70933	0.5513	0.79054	0.65131	0.60075	0.68163	0.65869	0.68074	0.84461	0.89021	0.85086	0.86321	0.88261	0.86682	0.8578	0.86133	0.88376	0.7256	0.85974	0.88504	0.83603
cg02340615	N/A	N/A	N/A	N/A	TRUE	104617058	N/A	N/A	12	Body	TXNRD1	1	71.8829	1.22e-13	8.69e-11	N/A	N/A	0.79094	0.49466	0.43294	0.46624	0.57644	0.56578	0.61278	0.46301	0.45425	0.65452	0.49548	0.44037	0.45487	0.55902	0.52621	0.47731	0.49563	0.48973	0.47485	0.77828	0.65654	0.63795	0.69212	0.6738	0.66163	0.78127	0.77871	0.7989	0.75	0.76398	0.81445	0.61966
cg02344820	N/A	N/A	N/A	DMR	N/A	155167511	N/A	Island	7	N/A	N/A	1	65.6497	4.69e-13	2.16e-10	N/A	N/A	0.775546	0.48018	0.51933	0.45849	0.6257	0.56666	0.59684	0.56674	0.64396	0.58549	0.52505	0.513	0.59897	0.64065	0.50761	0.48853	0.55658	0.59202	0.57276	0.77754	0.76803	0.71099	0.76489	0.73154	0.7945	0.78483	0.72875	0.79417	0.77732	0.71507	0.78875	0.76982
cg02347989	N/A	N/A	N/A	N/A	N/A	65634083	N/A	N/A	11	3'UTR	EFEMP2	1	56.3358	4.3e-12	9.49e-10	N/A	N/A	0.747796	0.36362	0.30292	0.39255	0.50533	0.50025	0.45992	0.38249	0.38258	0.4204	0.38364	0.3878	0.34519	0.41847	0.39621	0.39344	0.39844	0.3204	0.34668	0.54737	0.60595	0.60892	0.52896	0.64092	0.61345	0.62633	0.57823	0.78683	0.64038	0.54768	0.64078	0.48248
cg02348876	N/A	N/A	N/A	N/A	N/A	21683513	N/A	N/A	8	N/A	N/A	1	56.6641	3.96e-12	8.97e-10	N/A	N/A	0.74889	0.33705	0.20367	0.29748	0.3867	0.40116	0.42972	0.30547	0.30733	0.49937	0.26063	0.21214	0.27232	0.37935	0.24304	0.29503	0.27048	0.29019	0.23948	0.5014	0.47668	0.54133	0.48512	0.50512	0.51429	0.51434	0.55548	0.73732	0.62223	0.49924	0.52552	0.49457
cg02354452	N/A	1	1	N/A	N/A	43975664	N/A	N_Shelf	19	N/A	N/A	1	65.3851	4.98e-13	2.24e-10	N/A	N/A	0.774842	0.5179	0.44253	0.47228	0.60099	0.5761	0.62806	0.49845	0.51035	0.69794	0.48377	0.4736	0.46072	0.53415	0.52403	0.47651	0.49882	0.50397	0.52035	0.72117	0.66203	0.68897	0.67988	0.72625	0.736	0.7742	0.78767	0.78988	0.6734	0.68715	0.70759	0.68307
cg02363655	TRUE	N/A	N/A	N/A	N/A	145955421	Unclassified	N_Shore	8	Body	ZNF251	1	56.4501	4.18e-12	9.32e-10	N/A	N/A	0.748178	0.48654	0.45241	0.50147	0.61432	0.58066	0.58804	0.51745	0.51337	0.5469	0.50055	0.49775	0.51223	0.61365	0.51826	0.44208	0.51085	0.50801	0.53544	0.74834	0.71412	0.70726	0.71053	0.72653	0.72777	0.7364	0.71176	0.75961	0.67818	0.66281	0.76385	0.74011
cg02387326	N/A	N/A	1	N/A	TRUE	54345679	Unclassified_Cell_type_specific	Island	12	N/A	N/A	1	67.5088	3.11e-13	1.62e-10	N/A	N/A	0.780369	0.60782	0.50995	0.53902	0.67059	0.62096	0.62316	0.53788	0.50687	0.66634	0.57442	0.59353	0.46901	0.67316	0.55186	0.4823	0.62114	0.53558	0.57679	0.83088	0.73589	0.78014	0.75507	0.76929	0.77743	0.74466	0.79705	0.80464	0.73363	0.82233	0.70692	0.77162
cg02412684	N/A	N/A	N/A	N/A	N/A	123354194	N/A	N_Shelf	10	5'UTR;5'UTR;TSS1500;5'UTR;TSS1500;5'UTR;5'UTR;TSS1500;5'UTR	FGFR2;FGFR2;FGFR2;FGFR2;FGFR2;FGFR2;FGFR2;FGFR2;FGFR2	1	79.4588	2.66e-14	3.07e-11	N/A	N/A	0.807026	0.51853	0.44566	0.45259	0.64306	0.5593	0.63345	0.50515	0.53715	0.70175	0.48523	0.44578	0.48403	0.63784	0.51051	0.46045	0.51896	0.51708	0.46933	0.74868	0.71104	0.65943	0.74033	0.70639	0.71715	0.75793	0.77826	0.83939	0.75097	0.78631	0.82407	0.69895
cg02416716	TRUE	N/A	N/A	N/A	N/A	6948024	N/A	Island	11	5'UTR	ZNF215	1	62.0563	1.07e-12	3.76e-10	N/A	N/A	0.765595	0.43843	0.41085	0.42189	0.59931	0.52558	0.60636	0.48343	0.49689	0.54291	0.42784	0.47831	0.4151	0.54964	0.48826	0.42088	0.50685	0.47822	0.56394	0.75154	0.68357	0.6369	0.73044	0.67446	0.68393	0.65971	0.69867	0.75801	0.57518	0.74338	0.75386	0.74163
cg02417033	N/A	N/A	1	N/A	TRUE	37851847	N/A	N/A	21	5'UTR;1stExon;1stExon;5'UTR;5'UTR;5'UTR	CLDN14;CLDN14;CLDN14;CLDN14;CLDN14;CLDN14	1	58.0238	2.82e-12	7.14e-10	N/A	N/A	0.753323	0.4852	0.55133	0.58136	0.64033	0.62484	0.63561	0.50108	0.46021	0.70412	0.55696	0.44633	0.47467	0.61735	0.52521	0.49178	0.62469	0.46283	0.68556	0.74941	0.72553	0.73303	0.72449	0.78239	0.76061	0.784	0.79919	0.85599	0.79525	0.69582	0.75111	0.75163
cg02427230	N/A	N/A	1	N/A	N/A	20278013	Unclassified_Cell_type_specific	N/A	19	TSS200	ZNF486	1	61.7047	1.16e-12	3.97e-10	N/A	N/A	0.764574	0.58655	0.57893	0.62308	0.7773	0.71832	0.70198	0.57837	0.71048	0.7572	0.59801	0.5595	0.54679	0.74185	0.62255	0.54654	0.65913	0.62286	0.60597	0.85728	0.801	0.85356	0.82013	0.84959	0.85675	0.84307	0.82785	0.88091	0.87254	0.8629	0.88099	0.81366
cg02435495	N/A	N/A	1	N/A	N/A	36103289	N/A	Island	17	Body;Body	HNF1B;HNF1B	1	63.6033	7.47e-13	2.96e-10	N/A	N/A	0.769985	0.60694	0.6185	0.61551	0.7797	0.73136	0.81938	0.68686	0.73257	0.78217	0.67518	0.71659	0.59064	0.74587	0.64072	0.66004	0.67855	0.71031	0.6369	0.88325	0.87656	0.89985	0.91117	0.90471	0.89517	0.87897	0.85529	0.88888	0.86611	0.85206	0.87698	0.91028
cg02440976	TRUE	N/A	N/A	N/A	N/A	22863054	Unclassified	Island	22	1stExon;5'UTR	ZNF280B;ZNF280B	1	59.9831	1.75e-12	5.2e-10	N/A	N/A	0.759442	0.5166	0.4909	0.53903	0.70781	0.63326	0.68922	0.59553	0.59111	0.59092	0.57991	0.58004	0.51147	0.6233	0.5597	0.51397	0.56352	0.56562	0.53933	0.81969	0.78694	0.76982	0.7995	0.77411	0.72826	0.79978	0.72171	0.8263	0.66299	0.71848	0.79563	0.75881
cg02455820	N/A	N/A	1	N/A	N/A	51147769	N/A	Island	16	N/A	N/A	1	92.9037	2.33e-15	6.59e-12	N/A	N/A	0.830211	0.62091	0.40601	0.51654	0.63752	0.61278	0.77779	0.59834	0.56851	0.76455	0.55495	0.53244	0.51679	0.65494	0.51132	0.56172	0.57713	0.56597	0.47382	0.7747	0.76673	0.75447	0.68983	0.7748	0.82151	0.82007	0.82417	0.93203	0.7994	0.79172	0.84413	0.75026
cg02469095	N/A	N/A	N/A	RDMR	TRUE	99960921	N/A	Island	8	5'UTR;5'UTR	OSR2;OSR2	1	60.5372	1.53e-12	4.76e-10	N/A	N/A	0.761118	0.51521	0.50976	0.4223	0.64526	0.58321	0.58879	0.51381	0.57277	0.65666	0.47495	0.45945	0.49209	0.6944	0.476	0.50522	0.53012	0.52525	0.54524	0.73651	0.71153	0.73229	0.69866	0.73361	0.74719	0.74308	0.79192	0.85336	0.76741	0.79037	0.76766	0.72308
cg02486364	N/A	N/A	N/A	N/A	TRUE	13155344	N/A	N/A	7	N/A	N/A	1	64.5778	5.98e-13	2.53e-10	N/A	N/A	0.772667	0.51437	0.53106	0.45807	0.64758	0.68346	0.66514	0.60982	0.6406	0.62514	0.51654	0.59146	0.51499	0.68473	0.53471	0.50491	0.5347	0.62809	0.61042	0.79782	0.85373	0.75819	0.79259	0.72703	0.78684	0.80654	0.72041	0.73381	0.77295	0.76196	0.78	0.86973
cg02493939	N/A	N/A	N/A	N/A	N/A	33794746	N/A	Island	19	Body;TSS1500	LOC80054;CEBPA	1	59.4351	2e-12	5.66e-10	N/A	N/A	0.757761	0.5908	0.49927	0.54362	0.6991	0.66689	0.69364	0.57861	0.57337	0.74913	0.58573	0.57109	0.5368	0.7011	0.59051	0.55415	0.59835	0.61939	0.54863	0.83584	0.77806	0.78822	0.793	0.77809	0.7897	0.82434	0.83341	0.85259	0.80548	0.82118	0.84947	0.76755
cg02497558	N/A	1	1	N/A	TRUE	46608570	N/A	S_Shore	17	TSS1500	HOXB1	1	69.4555	2.03e-13	1.21e-10	N/A	N/A	0.785203	0.48815	0.52649	0.51497	0.69242	0.64046	0.5958	0.54868	0.64613	0.57805	0.54128	0.53369	0.57496	0.65821	0.57195	0.51737	0.58644	0.59002	0.55503	0.78812	0.78327	0.73617	0.79615	0.76405	0.79575	0.82322	0.69294	0.82713	0.67107	0.78569	0.79146	0.74575
cg02523844	TRUE	N/A	1	DMR	N/A	79083507	N/A	Island	7	TSS1500	MAGI2	1	61.0511	1.36e-12	4.37e-10	N/A	N/A	0.762652	0.56459	0.48401	0.6023	0.65084	0.60899	0.69368	0.52788	0.55343	0.73113	0.52314	0.59581	0.48962	0.65201	0.55243	0.45183	0.56704	0.56329	0.47257	0.72512	0.77329	0.78057	0.79171	0.76646	0.7562	0.7753	0.77593	0.82788	0.72307	0.78915	0.86219	0.74193
cg02543636	N/A	N/A	N/A	N/A	N/A	30810183	N/A	N_Shore	7	TSS1500	FAM188B	1	64.2251	6.48e-13	2.69e-10	N/A	N/A	0.771703	0.40644	0.28886	0.31207	0.5235	0.47373	0.46521	0.45278	0.33194	0.50304	0.39835	0.33974	0.36372	0.53095	0.34393	0.38891	0.35151	0.43437	0.33291	0.6256	0.58445	0.6252	0.59031	0.63474	0.54769	0.55594	0.62726	0.72768	0.48406	0.63152	0.65414	0.72657
cg02550119	N/A	N/A	N/A	N/A	N/A	33306727	N/A	N_Shore	17	TSS1500;TSS1500	LIG3;LIG3	1	60.7632	1.45e-12	4.57e-10	N/A	N/A	0.761795	0.5992	0.5206	0.55902	0.6994	0.61022	0.73032	0.62609	0.62157	0.68705	0.5994	0.51447	0.58269	0.72863	0.50719	0.57356	0.5508	0.59757	0.58423	0.81412	0.83853	0.74198	0.79273	0.79688	0.84474	0.79147	0.79179	0.86956	0.78551	0.80931	0.82731	0.77227
cg02567344	N/A	N/A	N/A	N/A	N/A	179010239	N/A	N/A	1	5'UTR	FAM20B	1	65.7549	4.58e-13	2.13e-10	N/A	N/A	0.775824	0.73424	0.59526	0.5658	0.76054	0.74819	0.81508	0.66317	0.7418	0.85283	0.62494	0.61743	0.61046	0.84253	0.66976	0.68727	0.65869	0.6594	0.68838	0.93463	0.88167	0.78754	0.9072	0.8796	0.90285	0.93287	0.91542	0.9481	0.91242	0.91067	0.94186	0.86468
cg02582957	TRUE	N/A	N/A	N/A	N/A	182547955	Unclassified_Cell_type_specific	Island	2	N/A	N/A	1	60.3324	1.61e-12	4.93e-10	N/A	N/A	0.760501	0.50238	0.45239	0.49207	0.64004	0.64336	0.63476	0.47519	0.48231	0.68904	0.49384	0.47777	0.43306	0.62842	0.54259	0.51461	0.55748	0.50537	0.54304	0.74578	0.73602	0.70137	0.73875	0.7463	0.71258	0.74893	0.75365	0.82422	0.76694	0.7552	0.81414	0.69899
cg02583633	N/A	N/A	1	RDMR	TRUE	175192013	Unclassified_Cell_type_specific	Island	2	N/A	N/A	1	87.9756	5.49e-15	1.16e-11	N/A	N/A	0.822389	0.50187	0.4615	0.44706	0.61923	0.53404	0.68301	0.53048	0.53021	0.74869	0.46331	0.4397	0.49533	0.63259	0.51685	0.45736	0.48699	0.50618	0.45889	0.75933	0.68092	0.65977	0.69854	0.71149	0.72531	0.74353	0.8141	0.84831	0.74225	0.79779	0.83038	0.71236
cg02588107	N/A	N/A	N/A	N/A	N/A	207669716	Unclassified_Cell_type_specific	Island	1	1stExon;1stExon	CR1;CR1	1	56.3113	4.32e-12	9.53e-10	N/A	N/A	0.747714	0.53504	0.5582	0.53847	0.72528	0.68287	0.68459	0.59475	0.62425	0.75717	0.57559	0.5433	0.53354	0.70289	0.58195	0.52186	0.60116	0.59284	0.54627	0.78939	0.81688	0.78791	0.80546	0.78712	0.71732	0.872	0.83271	0.87219	0.82898	0.81902	0.83752	0.83875
cg02602455	N/A	N/A	N/A	N/A	TRUE	36739781	N/A	Island	9	N/A	N/A	1	72.4785	1.07e-13	8.06e-11	N/A	N/A	0.792301	0.47043	0.31643	0.41129	0.55424	0.54773	0.61283	0.47286	0.45274	0.58689	0.42108	0.37393	0.42689	0.54926	0.45477	0.40977	0.42165	0.39759	0.40872	0.68594	0.67618	0.65637	0.58422	0.70388	0.68229	0.65512	0.60277	0.80827	0.70167	0.65281	0.64395	0.63436
cg02603251	N/A	N/A	N/A	N/A	TRUE	156798048	N/A	N/A	5	Body;Body;Body	CYFIP2;CYFIP2;CYFIP2	1	56.4242	4.2e-12	9.35e-10	N/A	N/A	0.748092	0.62427	0.5555	0.50829	0.74506	0.66875	0.75234	0.58844	0.65143	0.75147	0.56322	0.54966	0.5526	0.71997	0.57277	0.56085	0.60524	0.59776	0.57755	0.82636	0.84025	0.7824	0.80041	0.82008	0.80549	0.82928	0.81135	0.89403	0.79021	0.84476	0.86989	0.85503
cg02610222	TRUE	N/A	N/A	N/A	N/A	147560282	Unclassified_Cell_type_specific	Island	4	1stExon;5'UTR	POU4F2;POU4F2	1	57.8184	2.97e-12	7.37e-10	N/A	N/A	0.752663	0.53762	0.35571	0.49438	0.62754	0.63925	0.61616	0.50196	0.56577	0.65786	0.51254	0.49266	0.49496	0.59976	0.51656	0.44575	0.5928	0.49497	0.57453	0.71596	0.72106	0.74378	0.70146	0.75591	0.75883	0.71849	0.76694	0.8229	0.7297	0.72162	0.67726	0.77336
cg02610327	N/A	N/A	N/A	N/A	N/A	44169592	N/A	N/A	4	N/A	N/A	1	56.8009	3.82e-12	8.77e-10	N/A	N/A	0.749343	0.59909	0.56188	0.51855	0.71288	0.65097	0.72364	0.61036	0.62087	0.69902	0.56138	0.56168	0.5684	0.70111	0.5782	0.53375	0.56193	0.60362	0.53291	0.79758	0.80183	0.78266	0.79043	0.79196	0.77782	0.8413	0.82271	0.82019	0.72185	0.79854	0.82732	0.80701
cg02614785	N/A	N/A	N/A	N/A	N/A	6585041	N/A	N_Shore	12	N/A	N/A	1	88.471	5.03e-15	1.12e-11	N/A	N/A	0.823208	0.54247	0.49082	0.47025	0.69956	0.54725	0.66728	0.55732	0.60818	0.74672	0.5476	0.44454	0.52758	0.68261	0.53657	0.51244	0.56451	0.55123	0.48755	0.82666	0.80379	0.71749	0.75349	0.67769	0.74908	0.7826	0.77606	0.87539	0.76904	0.7995	0.73643	0.81162
cg02620694	N/A	N/A	N/A	N/A	N/A	46391436	N/A	N_Shore	4	TSS200;5'UTR	GABRA2;GABRA2	1	58.1498	2.73e-12	7.03e-10	N/A	N/A	0.753726	0.45679	0.43488	0.41812	0.60346	0.55413	0.59763	0.47168	0.53233	0.5961	0.46196	0.44074	0.45247	0.61663	0.49467	0.43878	0.51516	0.49595	0.44898	0.68822	0.67347	0.65673	0.68898	0.7128	0.72181	0.73094	0.70101	0.79985	0.7108	0.73406	0.70769	0.77038
cg02621287	TRUE	N/A	1	N/A	N/A	11653278	N/A	Island	12	N/A	N/A	1	70.3231	1.69e-13	1.07e-10	N/A	N/A	0.787289	0.36361	0.26693	0.32763	0.48274	0.47313	0.47514	0.35275	0.35579	0.52504	0.36939	0.33257	0.30453	0.48383	0.42703	0.33089	0.39984	0.33315	0.38595	0.56941	0.56462	0.5695	0.56109	0.57894	0.56121	0.65834	0.60388	0.73112	0.57934	0.65222	0.70269	0.63833
cg02627455	N/A	N/A	1	N/A	N/A	27157818	N/A	S_Shelf	7	5'UTR;5'UTR	HOXA3;HOXA3	1	57.8683	2.93e-12	7.32e-10	N/A	N/A	0.752824	0.50369	0.61776	0.65239	0.77405	0.70393	0.69139	0.70328	0.72289	0.78267	0.60982	0.71393	0.66647	0.74071	0.67874	0.62191	0.66709	0.64635	0.75427	0.88578	0.86154	0.8705	0.91594	0.86277	0.84581	0.8745	0.88595	0.85083	0.78641	0.86313	0.85692	0.84413
cg02631462	N/A	N/A	N/A	N/A	N/A	44324856	N/A	Island	19	TSS200	LYPD5	1	60.6554	1.49e-12	4.65e-10	N/A	N/A	0.761473	0.1975	0.1761	0.27647	0.28275	0.20347	0.22498	0.22792	0.21847	0.22964	0.24219	0.22211	0.15613	0.22605	0.27257	0.23323	0.23767	0.22758	0.14872	0.54564	0.45747	0.45172	0.39711	0.3468	0.37413	0.40583	0.35632	0.59454	0.26267	0.46714	0.50407
cg02636004	N/A	N/A	N/A	N/A	N/A	119747339	N/A	N/A	3	Body;Body	GSK3B;GSK3B	1	64.8061	5.68e-13	2.45e-10	N/A	N/A	0.773286	0.57387	0.57425	0.50413	0.74488	0.66895	0.69718	0.59158	0.69276	0.71916	0.60628	0.58157	0.58983	0.73736	0.58984	0.60174	0.63112	0.61025	0.61559	0.82493	0.80141	0.7904	0.80869	0.80907	0.87043	0.8621	0.82126	0.88542	0.75864	0.83328	0.83697	0.80859
cg02644510	N/A	N/A	1	N/A	N/A	121946608	Unclassified_Cell_type_specific	S_Shore	7	N/A	N/A	1	57.6358	3.11e-12	7.56e-10	N/A	N/A	0.752074	0.46236	0.35281	0.39162	0.54149	0.5007	0.61796	0.43756	0.43624	0.57326	0.38645	0.40887	0.40583	0.6006	0.40047	0.39733	0.40411	0.46825	0.41048	0.66637	0.64509	0.68292	0.64166	0.66278	0.64329	0.64892	0.60264	0.83541	0.58997	0.75044	0.76929	0.72952
cg02650667	N/A	N/A	N/A	N/A	TRUE	41072974	N/A	N/A	4	5'UTR;5'UTR;5'UTR	APBB2;APBB2;APBB2	1	71.5958	1.29e-13	9.04e-11	N/A	N/A	0.790277	0.60592	0.44583	0.49067	0.6702	0.6826	0.70611	0.60399	0.58261	0.7429	0.57159	0.61004	0.5255	0.67338	0.57632	0.57071	0.5414	0.58829	0.62687	0.80743	0.77194	0.79779	0.74235	0.81174	0.78586	0.81401	0.82156	0.86433	0.79411	0.8097	0.83725	0.82414
cg02653557	TRUE	N/A	1	N/A	N/A	58095424	Unclassified	Island	19	TSS1500	ZIK1	1	80.233	2.29e-14	2.79e-11	N/A	N/A	0.808531	0.63942	0.56871	0.56761	0.77943	0.68186	0.75736	0.58471	0.72029	0.81836	0.63938	0.54969	0.5758	0.73474	0.66058	0.6289	0.6826	0.63709	0.59819	0.87208	0.81002	0.80892	0.84863	0.84377	0.83768	0.89195	0.88793	0.90082	0.8887	0.87874	0.89749	0.89001
cg02660347	N/A	N/A	1	DMR	N/A	64062505	Unclassified	Island	12	TSS200	DPY19L2	1	61.2446	1.3e-12	4.25e-10	N/A	N/A	0.763224	0.54721	0.54891	0.64312	0.72923	0.72102	0.6572	0.57841	0.63152	0.54323	0.65807	0.6891	0.53868	0.63364	0.64995	0.57517	0.67697	0.60417	0.60225	0.79124	0.84799	0.81004	0.8209	0.82716	0.83528	0.8512	0.75162	0.78722	0.76202	0.78688	0.81929	0.83178
cg02700891	N/A	N/A	1	N/A	TRUE	129693586	Unclassified_Cell_type_specific	Island	3	5'UTR;1stExon	TRH;TRH	1	102.598	4.82e-16	2.3e-12	N/A	N/A	0.843748	0.38499	0.41794	0.42982	0.50784	0.44913	0.50949	0.40067	0.38901	0.6248	0.39954	0.33465	0.36017	0.5425	0.4421	0.44839	0.4049	0.37874	0.39544	0.6246	0.65794	0.64004	0.63123	0.63153	0.60198	0.58601	0.64753	0.75448	0.52407	0.59724	0.66398	0.68389
cg02707071	N/A	N/A	N/A	CDMR	TRUE	27143806	Unclassified_Cell_type_specific	S_Shore	7	TSS1500	HOXA2	1	56.6477	3.97e-12	8.99e-10	N/A	N/A	0.748836	0.59595	0.52301	0.56212	0.68289	0.63301	0.63654	0.58212	0.67934		0.55177	0.49574	0.5177	0.7171	0.67587	0.56226	0.7018	0.62908	0.54475	0.83648	0.76134	0.79464	0.80803	0.75235	0.79188	0.7943	0.84789	0.91782	0.76774	0.82094	0.83183	0.78523
cg02712165	N/A	N/A	N/A	N/A	N/A	16395957	Unclassified_Cell_type_specific	S_Shore	17	TSS1500;TSS1500	C17orf76;C17orf76	1	66.2733	4.08e-13	1.97e-10	N/A	N/A	0.777187	0.59598	0.56143	0.68881	0.7454	0.72075	0.73381	0.64332	0.7151	0.76879	0.6808	0.70293	0.5596	0.69799	0.6628	0.50978	0.73328	0.6476	0.75516	0.83928	0.88454	0.88985	0.8665	0.87258	0.86722	0.85787	0.85355	0.8917	0.8801	0.82774	0.88993	0.84846
cg02717454	N/A	N/A	1	RDMR	N/A	3928799	Promoter_Associated_Cell_type_specific	N_Shore	16	Body;Body	CREBBP;CREBBP	1	61.0839	1.35e-12	4.35e-10	N/A	N/A	0.762749	0.49577	0.33307	0.44366	0.57123	0.54676	0.58979	0.47753	0.44502	0.61092	0.45269	0.43434	0.4261	0.56929	0.40975	0.46722	0.46192	0.41056	0.36711	0.63255	0.6929	0.71683	0.61884	0.6401	0.6787	0.67288	0.67332	0.77433	0.6198	0.72914	0.6719	0.66283
cg02725065	N/A	N/A	1	N/A	N/A	101718610	N/A	N/A	15	Body	CHSY1	1	64.6575	5.87e-13	2.51e-10	N/A	N/A	0.772883	0.5759	0.58452	0.52272	0.72516	0.67266	0.70104	0.61371	0.71732	0.68861	0.55742	0.54136	0.4865	0.63921	0.58839	0.54015	0.60078	0.57718	0.56484	0.86224	0.79248	0.77898	0.7652	0.81386	0.77058	0.80925	0.79264	0.81143	0.72059	0.81062	0.84565	0.7593
cg02745636	N/A	N/A	N/A	DMR	N/A	61104571	N/A	Island	14	N/A	N/A	1	58.4678	2.53e-12	6.66e-10	N/A	N/A	0.754737	0.64492	0.62441	0.57943	0.75928	0.75504	0.7705	0.68006	0.66497	0.82662	0.72351	0.60759	0.68547	0.75375	0.6824	0.54839	0.66148	0.70673	0.67722	0.90652	0.90219	0.84369	0.87236	0.8652	0.87234	0.88527	0.88301	0.87787	0.79186	0.87252	0.89099	0.85367
cg02763101	N/A	N/A	1	DMR	N/A	56904945	Promoter_Associated	Island	19	TSS200	ZNF582	1	183.076	3.1e-20	4.87e-15	N/A	N/A	0.905976	0.54182	0.50862	0.46393	0.63596	0.57594	0.63151	0.54328	0.54637	0.69179	0.47717	0.47139	0.47428	0.63432	0.50769	0.46756	0.56538	0.55483	0.48765	0.76112	0.70821	0.68124	0.75466	0.71997	0.72387	0.77899	0.75855	0.85845	0.61992	0.78556	0.84378	0.77859
cg02781618	N/A	N/A	N/A	N/A	N/A	42153695	Unclassified	Island	4	Body;Body	BEND4;BEND4	1	59.8195	1.82e-12	5.36e-10	N/A	N/A	0.758943	0.38608	0.44576	0.40689	0.568	0.52834	0.56865	0.42089	0.50803	0.51768	0.43354	0.47555	0.42145	0.53142	0.46816	0.39365	0.46123	0.46188	0.42446	0.63865	0.7017	0.64095	0.7249	0.63329	0.66154	0.69962	0.58117	0.70037	0.55169	0.6615	0.67758	0.73683
cg02792792	N/A	N/A	N/A	N/A	N/A	115152420	N/A	Island	5	TSS200	CDO1	1	72.1102	1.16e-13	8.47e-11	N/A	N/A	0.791461	0.6478	0.53489	0.5284	0.70796	0.63568	0.77339	0.64703	0.58494	0.75686	0.56301	0.69644	0.58961	0.62833	0.55662	0.51696	0.58614	0.62534	0.58523	0.77035	0.84032	0.85054	0.82143	0.82335	0.81965	0.80725	0.76687	0.84263	0.79238	0.84779	0.83949	0.777
cg02809746	N/A	N/A	1	DMR	N/A	49312033	N/A	Island	16	N/A	N/A	1	73.8278	8.14e-14	6.65e-11	N/A	N/A	0.79532	0.63605	0.56011	0.56199	0.7606	0.71203	0.73095	0.63239	0.72046	0.80338	0.66685	0.60999	0.60697	0.73941	0.62374	0.65276	0.68046	0.6502	0.57996	0.89692	0.87355	0.83952	0.87136	0.80908	0.83908	0.86961	0.83985	0.85853	0.77851	0.85404	0.89795	0.87445
cg02811362	N/A	N/A	1	N/A	N/A	49618509	N/A	N_Shore	20	N/A	N/A	1	63.287	8.04e-13	3.11e-10	N/A	N/A	0.769101	0.39153	0.39151	0.44268	0.57419	0.55427	0.51765	0.38968	0.50697	0.51385	0.46562	0.42306	0.4203	0.5335	0.41708	0.42059	0.43283	0.39247	0.44149	0.62898	0.65441	0.63086	0.60796	0.70728	0.69817	0.65855	0.60843	0.77505	0.69734	0.64221	0.64229	0.54706
cg02827132	TRUE	N/A	1	N/A	N/A	1052529	N/A	N/A	16	N/A	N/A	1	66.9581	3.51e-13	1.76e-10	N/A	N/A	0.778962	0.57733	0.5719	0.66793	0.76541	0.71287	0.70937	0.67632	0.66031	0.76846	0.65697	0.67309	0.63214	0.69343	0.63392	0.5876	0.62527	0.66216	0.79492	0.84377	0.85159	0.85766	0.87656	0.85768	0.84711	0.88988	0.87697	0.90677	0.79418	0.8676	0.88517	0.83001
cg02842496	N/A	N/A	1	N/A	N/A	132053262	N/A	Island	8	TSS1500	ADCY8	1	62.9996	8.59e-13	3.25e-10	N/A	N/A	0.768292	0.58908	0.6424	0.56972	0.71952	0.73323	0.70685	0.64675	0.69026	0.72333	0.5975	0.62425	0.64103	0.69618	0.61201	0.6414	0.59721	0.60928	0.63728	0.82608	0.86022	0.82133	0.84201	0.83767	0.86188	0.84417	0.83229	0.83173	0.80374	0.83275	0.82874	0.81005
cg02866628	N/A	N/A	1	N/A	N/A	54612475	N/A	Island	7	Body	VSTM2A	1	62.2004	1.03e-12	3.66e-10	N/A	N/A	0.766011	0.38384	0.28211	0.34611	0.44298	0.42407	0.48741	0.36586	0.34284	0.47189	0.32115	0.29447	0.35149	0.47754	0.3154	0.33379	0.2982	0.37432	0.2891	0.56071	0.50757	0.58731	0.49493	0.57613	0.5373	0.57372	0.63254	0.76559	0.55616	0.61249	0.64681	0.62561
cg02873421	N/A	N/A	N/A	N/A	TRUE	46629306	N/A	N_Shore	17	Body	HOXB3	1	57.0634	3.58e-12	8.36e-10	N/A	N/A	0.750208	0.52535	0.37804	0.48208	0.61536	0.58714	0.70348	0.54645	0.47766	0.7362	0.46361	0.50307	0.48624	0.65341	0.52338	0.50375	0.50607	0.49201	0.48359	0.71612	0.72045	0.72664	0.67567	0.74942	0.74966	0.71472	0.77706	0.8682	0.67106	0.78883	0.77894	0.7766
cg02884239	N/A	N/A	N/A	N/A	N/A	75369228	Unclassified	Island	17	TSS200;5'UTR;Body;Body	SEPT9;SEPT9;SEPT9;SEPT9	1	67.0095	3.47e-13	1.75e-10	N/A	N/A	0.779094	0.4937	0.51194	0.44851	0.66141	0.56056	0.63587	0.50358	0.56943	0.61731	0.52582	0.50219	0.51766	0.57653	0.53442	0.46002	0.56642	0.53446	0.50207	0.75413	0.73527	0.67064	0.76311	0.65834	0.75975	0.76614	0.74581	0.70481	0.65213	0.76455	0.77912	0.79097
cg02888131	N/A	N/A	N/A	DMR	TRUE	58357987	Unclassified	Island	15	TSS200;TSS200	ALDH1A2;ALDH1A2	1	59.0019	2.22e-12	6.13e-10	N/A	N/A	0.756416	0.52283	0.53632	0.49767	0.68634	0.61408	0.69397	0.5284	0.59294	0.62709	0.54602	0.51002	0.54742	0.63499	0.55866	0.49796	0.55884	0.59364	0.48884	0.76565	0.72884	0.72083	0.77101	0.75553	0.81692	0.79797	0.72477	0.81994	0.81546	0.78575	0.80326	0.79083
cg02908900	N/A	N/A	1	DMR	TRUE	15726821	N/A	N/A	7	TSS1500	MEOX2	1	56.0836	4.58e-12	9.9e-10	N/A	N/A	0.746949	0.57828	0.51981	0.60534	0.77198	0.66523	0.69584	0.62706	0.65748	0.79671	0.59244	0.5578	0.58472	0.71861	0.6566	0.54875	0.72914	0.65619	0.60259	0.88634	0.75461	0.80562	0.81371	0.79772	0.8601	0.87933	0.87295	0.97238	0.88139	0.9411	0.95827	0.90766
cg02919422	TRUE	N/A	N/A	N/A	N/A	55370544	N/A	Island	8	5'UTR;1stExon	SOX17;SOX17	1	59.8042	1.83e-12	5.37e-10	N/A	N/A	0.758896	0.57125	0.42291	0.51938	0.6807	0.63041	0.60448	0.54851	0.53191	0.63788	0.52811	0.60172	0.53218	0.67518	0.53664	0.4786	0.53064	0.55879	0.57711	0.78264	0.77972	0.74654	0.7064	0.78162	0.82607	0.70669	0.7185	0.83264	0.74764	0.71735	0.74727	0.71488
cg02919960	N/A	N/A	N/A	N/A	N/A	27192549	Unclassified_Cell_type_specific	S_Shore	7	N/A	N/A	1	72.7112	1.02e-13	7.8e-11	N/A	N/A	0.792828	0.49355	0.39052	0.42037	0.55642	0.58277	0.58225	0.48575	0.49616	0.58501	0.44022	0.43673	0.48451	0.63353	0.43952	0.43477	0.49511	0.48729	0.3882	0.6579	0.6809	0.64805	0.7018	0.71191	0.72274	0.67609	0.65544	0.75492	0.62605	0.7228	0.70846	0.75639
cg02927202	N/A	N/A	N/A	N/A	TRUE	174821978	N/A	N/A	2	Body;Body	SP3;SP3	1	77.2402	4.1e-14	4.14e-11	N/A	N/A	0.802577	0.57091	0.54122	0.53822	0.75092	0.63408	0.74964	0.57372	0.62989	0.73456	0.58254	0.53296	0.55455	0.70576	0.6012	0.4884	0.64479	0.58639	0.51121	0.83272	0.77657	0.76094	0.77684	0.79208	0.82079	0.81802	0.80873	0.86493	0.81982	0.82334	0.84929	0.82813
cg02928110	N/A	N/A	N/A	N/A	TRUE	111703149	N/A	N/A	6	Body	REV3L	1	60.5588	1.52e-12	4.74e-10	N/A	N/A	0.761183	0.44051	0.44275	0.4222	0.56358	0.56564	0.58044	0.44799	0.49867	0.60034	0.45958	0.47374	0.43808	0.55843	0.50245	0.37858	0.49383	0.48597	0.4145	0.65236	0.69135	0.6437	0.70055	0.68921	0.66143	0.71635	0.67007	0.73078	0.63457	0.66772	0.62732	0.57269
cg02936012	N/A	N/A	N/A	N/A	N/A	48539953	N/A	N_Shore	3	Body	SHISA5	1	73.0751	9.5e-14	7.31e-11	N/A	N/A	0.793647	0.6947	0.66181	0.65845	0.8216	0.74202	0.84593	0.67027	0.69528	0.85927	0.67297	0.79235	0.63842	0.81852	0.72824	0.5679	0.70485	0.7548	0.68437	0.92323	0.9009	0.88595	0.92684	0.9287	0.90924	0.91581	0.92027	0.92953	0.87842	0.90552	0.90517	0.90613
cg02942316	N/A	N/A	N/A	N/A	N/A	42550485	N/A	S_Shore	22	N/A	N/A	1	61.5736	1.2e-12	4.04e-10	N/A	N/A	0.764191	0.60883	0.53576	0.56258	0.81449	0.69354	0.77189	0.56184	0.64164	0.7558	0.55921	0.54908	0.54485	0.72001	0.62075	0.58082	0.63946	0.56964	0.59466	0.83257	0.79335	0.82509	0.80801	0.82077	0.84342	0.85396	0.78383	0.85455	0.82356	0.82321	0.87726	0.85322
cg02948468	N/A	N/A	1	N/A	N/A	10795757	N/A	N/A	19	3'UTR;Body;3'UTR;3'UTR;Body	ILF3;ILF3;ILF3;ILF3;ILF3	1	119.225	4.22e-17	4.85e-13	N/A	N/A	0.862543	0.46189	0.38878	0.48689	0.64896	0.6004	0.50268	0.44669	0.51512	0.48959	0.47481	0.47782	0.40975	0.57324	0.53035	0.4553	0.48733	0.48331	0.47561	0.70581	0.69408	0.69107	0.72391	0.69374	0.69695	0.62787	0.65279	0.76275	0.57799	0.73079	0.73473	0.59036
cg02970384	N/A	N/A	N/A	N/A	TRUE	229567560	Unclassified_Cell_type_specific	Island	1	Body	ACTA1	1	60.8899	1.41e-12	4.47e-10	N/A	N/A	0.762173	0.60054	0.46079	0.58741	0.67158	0.64723	0.64999	0.59433	0.55157	0.68616	0.58415	0.58064	0.51375	0.63579	0.59364	0.51402	0.54583	0.58446	0.58099	0.79076	0.74678	0.80249	0.76311	0.80033	0.77517	0.78502	0.76614	0.80254	0.74472	0.77838	0.81459	0.76493
cg02970696	TRUE	N/A	1	N/A	N/A	125076372	Promoter_Associated	Island	3	5'UTR	ZNF148	1	66.3519	4.01e-13	1.95e-10	N/A	N/A	0.777392	0.46889	0.30493	0.41863	0.56192	0.59822	0.59006	0.48722	0.43171	0.64478	0.40896	0.33389	0.46628	0.51604	0.45967	0.4128	0.44715	0.38117	0.51707	0.70767	0.59885	0.6468	0.58663	0.67024	0.57845	0.71267	0.77996	0.85546	0.72741	0.71252	0.69914	0.66396
cg02988984	N/A	N/A	N/A	N/A	TRUE	180579844	N/A	N/A	1	N/A	N/A	1	68.7029	2.39e-13	1.34e-10	N/A	N/A	0.78336	0.40476	0.29144	0.37843	0.47958	0.47107	0.50139	0.30048	0.36782	0.54642	0.35957	0.32296	0.35391	0.48376	0.35946	0.38528	0.4529	0.36376	0.37701	0.60322	0.57921	0.58715	0.52522	0.61368	0.62037	0.59145	0.60539	0.72629	0.71509	0.59778	0.57153	0.63079
cg02997851	N/A	N/A	N/A	RDMR	N/A	97542295	N/A	S_Shore	3	N/A	N/A	1	57.704	3.05e-12	7.5e-10	N/A	N/A	0.752295	0.60822	0.51077	0.53288	0.71826	0.72507	0.70105	0.58159	0.55211	0.74489	0.54915	0.55364	0.56453	0.73339	0.58208	0.60866	0.57405	0.56376	0.59299	0.79976	0.798	0.7858	0.83558	0.79821	0.78837	0.81294	0.7944	0.86392	0.77476	0.81499	0.86628	0.81491
cg02999082	N/A	N/A	N/A	N/A	N/A	191373593	N/A	N/A	2	3'UTR	TMEM194B	1	58.9209	2.26e-12	6.21e-10	N/A	N/A	0.756163	0.26162	0.1097	0.18873	0.27909	0.23409	0.33119	0.22364	0.20739	0.47141	0.19805	0.16024	0.14427	0.23369	0.26931	0.24746	0.27353	0.16735	0.22423	0.45775	0.35445	0.42612	0.31561	0.4444	0.45325	0.36762	0.58063	0.65875	0.36315	0.56269	0.48421	0.44938
cg03002735	N/A	N/A	N/A	N/A	TRUE	94998325	N/A	N/A	8	N/A	N/A	1	58.7282	2.37e-12	6.38e-10	N/A	N/A	0.755559	0.55695	0.62044	0.6546	0.75363	0.68406	0.62629	0.61787	0.68058	0.61278	0.6707	0.74827	0.5704	0.66523	0.63992	0.55969	0.68658	0.67526	0.75072	0.82501	0.86227	0.8391	0.8672	0.86021	0.85059	0.8728	0.77726	0.87537	0.82103	0.803	0.84542	0.85763
cg03012452	N/A	N/A	N/A	N/A	N/A	12754496	N/A	S_Shelf	6	Body	PHACTR1	1	57.6508	3.09e-12	7.56e-10	N/A	N/A	0.752123	0.52787	0.50345	0.48883	0.62118	0.62787	0.59717	0.56026	0.58126	0.65077	0.51089	0.51797	0.5167	0.66962	0.51475	0.4823	0.55808	0.58824	0.57341	0.78655	0.70953	0.72456	0.74758	0.71821	0.75905	0.77549	0.78453	0.7698	0.58104	0.77526	0.77046	0.73834
cg03030419	N/A	N/A	N/A	N/A	N/A	238617524	N/A	N/A	2	Body;Body;Body;Body;Body	LRRFIP1;LRRFIP1;LRRFIP1;LRRFIP1;LRRFIP1	1	65.9752	4.36e-13	2.06e-10	N/A	N/A	0.776405	0.53256	0.48674	0.51448	0.6995	0.64042	0.67472	0.56799	0.5626	0.63771	0.52317	0.51492	0.51451	0.60656	0.57152	0.51659	0.59452	0.51995	0.54061	0.73618	0.75242	0.69839	0.85591	0.76443	0.75954	0.79836	0.69688	0.76686	0.74091	0.73683	0.77558	0.6703
cg03039990	TRUE	N/A	N/A	N/A	N/A	101317622	Unclassified	N/A	14	TSS1500;Body;Body;Body	MIR770;MEG3;MEG3;MEG3	1	59.8056	1.83e-12	5.37e-10	N/A	N/A	0.7589	0.67148	0.58214	0.5432	0.72823	0.75723	0.73727	0.61994	0.70687	0.77909	0.6158	0.62742	0.54774	0.73251	0.68556	0.57823	0.7215	0.63549	0.56657	0.83507	0.86829	0.84116	0.8517	0.85517	0.83135	0.84155	0.85639	0.8684	0.76893	0.87039	0.85761	0.80425
cg03041696	N/A	N/A	N/A	N/A	N/A	21094001	NonGene_Associated	S_Shore	14	N/A	N/A	1	63.4964	7.66e-13	3.01e-10	N/A	N/A	0.769687	0.60756	0.4762	0.49709	0.62995	0.61806	0.77745	0.60909	0.65273	0.75353	0.50421	0.53149	0.57018	0.62797	0.52461	0.59408	0.54266	0.56037	0.54492	0.78124	0.78253	0.7425	0.77951	0.77355	0.78077	0.80603	0.79468	0.80836	0.79254	0.75087	0.80987	0.83561
cg03048654	N/A	N/A	1	DMR	N/A	118893138	N/A	N_Shore	10	3'UTR;Body	VAX1;VAX1	1	69.3941	2.06e-13	1.22e-10	N/A	N/A	0.785053	0.5023	0.46055	0.53698	0.59591	0.57589	0.61434	0.48654	0.47748	0.67258	0.60946	0.61164	0.46159	0.59284	0.48549	0.52511	0.54769	0.48966	0.48677	0.70727	0.74582	0.75084	0.73024	0.70629	0.75468	0.71553	0.73088	0.75921	0.68532	0.73117	0.70796	0.65145
cg03051836	N/A	N/A	N/A	N/A	N/A	22563319	N/A	Island	20	Body;Body	FOXA2;FOXA2	1	70.7942	1.53e-13	1.01e-10	N/A	N/A	0.788405	0.60881	0.5356	0.61537	0.70229	0.72457	0.603	0.5397	0.55363	0.71577	0.63156	0.64998	0.5964	0.63748	0.56147	0.59447	0.55619	0.58516	0.61641	0.78887	0.84351	0.79944	0.75743	0.79873	0.78199	0.80623	0.84092	0.88505	0.81578	0.82348	0.82134	0.69803
cg03053875	N/A	N/A	1	N/A	N/A	194208259	Promoter_Associated	Island	3	N/A	N/A	1	96.1217	1.36e-15	4.69e-12	N/A	N/A	0.834957	0.53293	0.48623	0.53192	0.67128	0.58903	0.62501	0.51651	0.51986	0.64627	0.52658	0.52127	0.51377	0.637	0.56742	0.4884	0.50915	0.46943	0.57365	0.76105	0.72692	0.74259	0.73462	0.72947	0.72582	0.76432	0.74062	0.82709	0.68319	0.72743	0.75293	0.64281
cg03087912	N/A	N/A	1	N/A	N/A	55379034	N/A	Island	8	N/A	N/A	1	92.2148	2.63e-15	7.15e-12	N/A	N/A	0.829159	0.52802	0.44533	0.49059	0.57546	0.55249	0.66256	0.54084	0.43945	0.70321	0.47957	0.46136	0.49867	0.56177	0.48041	0.48465	0.4842	0.46706	0.46912	0.75523	0.66568	0.67654	0.72918	0.69527	0.69675	0.67036	0.76732	0.82738	0.67442	0.83766	0.79077	0.78001
cg03095087	N/A	N/A	N/A	N/A	N/A	33274335	N/A	N/A	6	Body;Body;Body	TAPBP;TAPBP;TAPBP	1	57.2973	3.38e-12	8.04e-10	N/A	N/A	0.750974	0.44672	0.38338	0.44534	0.60791	0.53376	0.61731	0.39906	0.41507	0.6762	0.44043	0.38829	0.40756	0.66779	0.47772	0.45285	0.47786	0.43867	0.35638	0.63903	0.6683	0.65951	0.59564	0.67726	0.68913	0.68605	0.73343	0.84247	0.76745	0.76533	0.70477	0.7078
cg03111498	TRUE	N/A	1	N/A	N/A	25062860	Unclassified_Cell_type_specific	Island	20	TSS200;TSS200	VSX1;VSX1	1	67.732	2.96e-13	1.57e-10	N/A	N/A	0.780934	0.55497	0.55236	0.58865	0.68046	0.65825	0.66426	0.53361	0.63112	0.66913	0.54552	0.53446	0.53048	0.66051	0.56976	0.53266	0.57689	0.59938	0.58318	0.76108	0.73372	0.80101	0.79216	0.78975	0.79367	0.80651	0.77301	0.78606	0.7754	0.77423	0.74076	0.66817
cg03113867	N/A	N/A	N/A	N/A	TRUE	129920411	N/A	N/A	11	N/A	N/A	1	77.3056	4.05e-14	4.13e-11	N/A	N/A	0.802711	0.39078	0.3925	0.41548	0.55749	0.51606	0.47894	0.39532	0.48283	0.47669	0.44507	0.41726	0.41795	0.50705	0.49579	0.34998	0.48722	0.45453	0.38875	0.68178	0.66823	0.58138	0.6872	0.63328	0.67847	0.66517	0.50047	0.65666	0.56106	0.6646	0.69435	0.71332
cg03114255	N/A	N/A	1	DMR	TRUE	150358985	N/A	Island	6	N/A	N/A	1	58.3675	2.59e-12	6.79e-10	N/A	N/A	0.754419	0.44658	0.30451	0.38952	0.49066	0.47141	0.51283	0.39514	0.37942	0.597	0.41295	0.37119	0.36399	0.47352	0.34767	0.4242	0.39935	0.40731	0.37706	0.66546	0.55471	0.57129	0.58669	0.60237	0.56062	0.65906	0.66949	0.72416	0.51614	0.65234	0.63608	0.65453
cg03120091	N/A	N/A	N/A	N/A	N/A	132052779	N/A	Island	8	5'UTR;1stExon	ADCY8;ADCY8	1	57.2847	3.39e-12	8.05e-10	N/A	N/A	0.750933	0.44591	0.41489	0.41488	0.54959	0.48698	0.51249	0.4478	0.39443	0.59701	0.41928	0.3904	0.45023	0.49138	0.42505	0.42668	0.43679	0.44319	0.45445	0.61487	0.67089	0.6552	0.61237	0.61925	0.61961	0.66842	0.69187	0.82762	0.64394	0.68905	0.72551	0.63094
cg03146949	N/A	N/A	1	DMR	N/A	56879662	Unclassified	Island	19	TSS200;Body;Body;TSS200	ZNF542;ZNF542;ZNF542;ZNF542	1	155.282	5.16e-19	4.05e-14	N/A	N/A	0.890981	0.60464	0.58182	0.53051	0.7092	0.68226	0.69539	0.66315	0.64109	0.71589	0.57646	0.6462	0.61813	0.73248	0.58966	0.61036	0.61273	0.63793	0.56128	0.83172	0.82556	0.77403	0.84414	0.80969	0.8242	0.84406	0.823	0.80797	0.71169	0.79939	0.83761	0.7074
cg03146993	N/A	N/A	1	N/A	TRUE	35297146	N/A	Island	17	Body	LHX1	1	56.2488	4.39e-12	9.62e-10	N/A	N/A	0.747504	0.54923	0.4781	0.44098	0.64112	0.58015	0.66561	0.57838	0.56289	0.6998	0.49659	0.52618	0.59708	0.64897	0.49978	0.485	0.52508	0.57573	0.53041	0.72369	0.7563	0.7367	0.74266	0.72643	0.72432	0.79975	0.77569	0.85479	0.69449	0.79984	0.80791	0.69165
cg03152913	N/A	N/A	N/A	N/A	N/A	178975712	N/A	N_Shore	2	TSS1500	RBM45	1	57.8169	2.97e-12	7.37e-10	N/A	N/A	0.752658	0.5756	0.38877	0.50141	0.67199	0.6031	0.65573	0.50417	0.5276	0.70008	0.5525	0.50365	0.49319	0.60619	0.55911	0.53096	0.569	0.49376	0.45226	0.75497	0.73532	0.70249	0.73362	0.69469	0.69386	0.79691	0.78708	0.82913	0.81604	0.82264	0.83845	0.75081
cg03175305	TRUE	N/A	1	DMR	TRUE	179754483	N/A	N_Shore	3	1stExon;5'UTR	PEX5L;PEX5L	1	58.2304	2.68e-12	6.95e-10	N/A	N/A	0.753983	0.53711	0.50608	0.48963	0.67684	0.60243	0.68019	0.5355	0.59912	0.63934	0.55032	0.50189	0.51158	0.64338	0.59538	0.55405	0.59334	0.5692	0.535	0.76853	0.73839	0.74049	0.78112	0.73271	0.76302	0.80444	0.76044	0.77851	0.689	0.73172	0.75137	0.79977
cg03181478	N/A	N/A	N/A	DMR	N/A	28778392	N/A	N_Shelf	6	N/A	N/A	1	62.7787	9.04e-13	3.35e-10	N/A	N/A	0.767666	0.57902	0.61022	0.54659	0.75277	0.72815	0.72945	0.58557	0.67984	0.66368	0.62447	0.55486	0.58309	0.69117	0.60428	0.55067	0.59555	0.58749	0.53744	0.81303	0.78711	0.80682	0.83769	0.80387	0.80104	0.78562	0.84634	0.81654	0.84239	0.75874	0.81419	0.7786
cg03184357	N/A	N/A	N/A	N/A	N/A	51575119	N/A	S_Shore	3	TSS1500	RAD54L2	1	81.1576	1.92e-14	2.53e-11	N/A	N/A	0.810299	0.61129	0.46937	0.59081	0.71519	0.62228	0.69471	0.5896	0.59851	0.78817	0.58943	0.59533	0.54373	0.69306	0.54337	0.58473	0.58479	0.55791	0.55262	0.83673	0.78952	0.79396	0.78541	0.79099	0.75887	0.79842	0.80321	0.86701	0.73154	0.85373	0.81218	0.82705
cg03189593	N/A	N/A	1	N/A	N/A	55669528	N/A	N/A	2	N/A	N/A	1	61.3644	1.26e-12	4.16e-10	N/A	N/A	0.763577	0.6156	0.59318	0.64451	0.74209	0.70334	0.74843	0.63375	0.663	0.69326	0.59117	0.68206	0.59135	0.63312	0.63393	0.57488	0.65565	0.58202	0.59097	0.85036	0.85155	0.82586	0.82282	0.84034	0.82898	0.82385	0.79806	0.83092	0.82186	0.77137	0.87226	0.78568
cg03198061	N/A	N/A	N/A	N/A	N/A	52934466	N/A	N/A	19	TSS200;TSS200	ZNF534;ZNF534	1	59.0328	2.2e-12	6.1e-10	N/A	N/A	0.756513	0.67615	0.63582	0.68845	0.81223	0.76113	0.74907	0.69735	0.71417	0.80173	0.73297	0.66268	0.6159	0.75258	0.66739	0.6269	0.70357	0.64624	0.75485	0.90855	0.89548	0.86689	0.90073	0.88008	0.89314	0.89907	0.89869	0.89677	0.81928	0.89552	0.89884	0.80677
cg03208426	N/A	N/A	N/A	DMR	TRUE	94822337	Unclassified_Cell_type_specific	Island	10	Body	CYP26C1	1	60.043	1.73e-12	5.16e-10	N/A	N/A	0.759625	0.52296	0.49681	0.50081	0.69405	0.59912	0.68674	0.56501	0.57854	0.67004	0.50908	0.47812	0.52963	0.65277	0.55996	0.56322	0.53742	0.56494	0.49935	0.7633	0.72892	0.73385	0.75886	0.76815	0.72438	0.79037	0.76693	0.8318	0.7768	0.76527	0.82615	0.8083
cg03217471	N/A	N/A	N/A	N/A	TRUE	11687689	N/A	N/A	6	N/A	N/A	1	66.2128	4.14e-13	1.99e-10	N/A	N/A	0.777029	0.52459	0.32636	0.47428	0.55598	0.54887	0.6149	0.4811	0.48233	0.66661	0.51396	0.44603	0.43334	0.53543	0.49001	0.47793	0.5552	0.44099	0.38063	0.62413	0.63297	0.72532	0.63079	0.76287	0.64167	0.67844	0.77507	0.87021	0.66913	0.7324	0.72429	0.64633
cg03221702	N/A	N/A	N/A	N/A	N/A	10792991	N/A	N/A	19	Body;Body;Body;Body;Body	ILF3;ILF3;ILF3;ILF3;ILF3	1	76.6329	4.62e-14	4.5e-11	N/A	N/A	0.801324	0.66072	0.57257	0.54357	0.76252	0.67687	0.79626	0.61675	0.6852	0.79504	0.60027	0.57857	0.6373	0.72308	0.60711	0.53207	0.63402	0.64681	0.67106	0.87101	0.83904	0.78178	0.81154	0.83243	0.87678	0.85497	0.84229	0.89648	0.86694	0.87115	0.86819	0.88181
cg03222672	N/A	N/A	N/A	N/A	N/A	125878106	N/A	N/A	9	TSS1500	C9orf45	1	79.9754	2.41e-14	2.88e-11	N/A	N/A	0.808033	0.49491	0.37795	0.43958	0.57986	0.54587	0.59195	0.4507	0.47874	0.67939	0.44344	0.41994	0.44549	0.62203	0.49788	0.39914	0.52605	0.39875	0.45986	0.68265	0.61604	0.63402	0.66379	0.67717	0.72889	0.69817	0.72361	0.79964	0.75309	0.78087	0.73921	0.78684
cg03224572	TRUE	N/A	1	N/A	N/A	97172012	N/A	Island	8	Body	GDF6	1	81.8236	1.69e-14	2.35e-11	N/A	N/A	0.811552	0.5551	0.53518	0.57312	0.65595	0.62696	0.64043	0.55172	0.6255	0.66835	0.53928	0.54444	0.50117	0.63663	0.59957	0.54556	0.62543	0.55119	0.55554	0.77137	0.75324	0.74043	0.79168	0.75426	0.79166	0.79574	0.77003	0.78251	0.74243	0.78099	0.78779	0.81237
cg03225617	N/A	N/A	N/A	N/A	N/A	29217092	N/A	S_Shelf	1	5'UTR;5'UTR;5'UTR;5'UTR;5'UTR	EPB41;EPB41;EPB41;EPB41;EPB41	1	64.1717	6.56e-13	2.71e-10	N/A	N/A	0.771557	0.52585	0.48634	0.47381	0.58455	0.59556	0.64373	0.56485	0.51358	0.73009	0.51379	0.52053	0.51529	0.64181	0.47829	0.4922	0.46809	0.56994	0.52689	0.75494	0.74757	0.73308	0.68209	0.73763	0.69511	0.72747	0.78404	0.85082	0.70491	0.78672	0.78131	0.60465
cg03226000	N/A	N/A	1	N/A	TRUE	55690378	N/A	Island	16	TSS200	SLC6A2	1	74.1584	7.61e-14	6.34e-11	N/A	N/A	0.796046	0.57315	0.55212	0.54742	0.67168	0.66113	0.68615	0.52965	0.59855	0.72228	0.59196	0.54827	0.51466	0.64987	0.55712	0.52632	0.59136	0.57316	0.61909	0.7828	0.79476	0.77608	0.7716	0.77679	0.7724	0.77429	0.7973	0.82891	0.74114	0.7677	0.81919	0.77957
cg03234186	TRUE	N/A	1	N/A	N/A	58220657	N/A	S_Shore	19	TSS200	ZNF154	1	68.9993	2.25e-13	1.29e-10	N/A	N/A	0.784089	0.40487	0.45994	0.4164	0.49048	0.52636	0.52347	0.37442	0.44783	0.46761	0.39104	0.50748	0.35762	0.53195	0.4171	0.41973	0.43363	0.43521	0.50714	0.60461	0.68516	0.64045	0.57746	0.68301	0.66048	0.62019	0.61492	0.78182	0.66808	0.73046	0.691	0.54015
cg03238797	N/A	N/A	1	DMR	N/A	77468893	N/A	Island	16	1stExon;5'UTR	ADAMTS18;ADAMTS18	1	67.1179	3.38e-13	1.72e-10	N/A	N/A	0.779372	0.65167	0.60538	0.5534	0.73998	0.65692	0.71693	0.59613	0.66554	0.77207	0.61642	0.63417	0.56081	0.69386	0.63874	0.6147	0.6561	0.64002	0.59748	0.85412	0.78524	0.81536	0.89288	0.79997	0.84226	0.82644	0.82311	0.82814	0.82363	0.84965	0.86516	0.85626
cg03253737	N/A	N/A	N/A	CDMR	N/A	35291480	N/A	N_Shore	17	N/A	N/A	1	81.8795	1.68e-14	2.34e-11	N/A	N/A	0.811656	0.41914	0.41943	0.44212	0.56927	0.54812	0.56803	0.43876	0.49262	0.54409	0.48329	0.40928	0.43179	0.52765	0.46513	0.41021	0.47314	0.46574	0.44848	0.66299	0.6256	0.64507	0.63159	0.6877	0.66424	0.69432	0.66862	0.79784	0.69777	0.60358	0.68638	0.57477
cg03260240	N/A	N/A	N/A	N/A	TRUE	46632965	Unclassified_Cell_type_specific	S_Shore	17	5'UTR	HOXB3	1	56.6275	3.99e-12	9.03e-10	N/A	N/A	0.748769	0.61693	0.59913	0.63682	0.79213	0.70843	0.72933	0.57818	0.69405	0.78354	0.59776	0.5796	0.58438	0.75736	0.65261	0.65335	0.65512	0.63977	0.59069	0.90177	0.80648	0.85702	0.82272	0.82766	0.84787	0.84043	0.83925	0.86713	0.86675	0.88421	0.79983	0.83296
cg03269050	N/A	N/A	N/A	N/A	N/A	102881545	Unclassified	N_Shore	10	5'UTR	TLX1NB	1	100.773	6.42e-16	2.78e-12	N/A	N/A	0.841366	0.47584	0.4274	0.45736	0.56883	0.56787	0.60968	0.44073	0.47075	0.58115	0.45473	0.44006	0.45629	0.60358	0.48236	0.41556	0.49556	0.4922	0.46504	0.63774	0.66972	0.63821	0.6767	0.70168	0.68911	0.72161	0.69952	0.81121	0.67455	0.68569	0.74519	0.64399
cg03280624	N/A	N/A	1	N/A	N/A	56915655	Promoter_Associated_Cell_type_specific	Island	19	5'UTR;TSS200;TSS200	ZNF583;ZNF583;ZNF583	1	97.9244	1.01e-15	3.9e-12	N/A	N/A	0.837502	0.50652	0.65749	0.52198	0.64333	0.68449	0.64155	0.57388	0.59678	0.66468	0.52184	0.54819	0.60998	0.59813	0.55506	0.49696	0.58803	0.53732	0.59824	0.79503	0.78294	0.75528	0.80562	0.73006	0.73079	0.8393	0.72142	0.81099	0.7578	0.72653	0.76572	0.65518
cg03282689	N/A	N/A	N/A	N/A	N/A	129116386	N/A	N/A	7	Body;Body	FAM40B;FAM40B	1	84.184	1.09e-14	1.8e-11	N/A	N/A	0.815863	0.5666	0.51493	0.527	0.65733	0.61918	0.68495	0.57145	0.53313	0.73589	0.5407	0.51839	0.52083	0.68993	0.57902	0.51062	0.56974	0.56913	0.50469	0.738	0.73849	0.74826	0.74089	0.75927	0.75425	0.79962	0.82338	0.87742	0.71538	0.77671	0.82562	0.66714
cg03304610	N/A	N/A	1	DMR	N/A	172734276	N/A	Island	4	TSS1500	GALNTL6	1	57.0553	3.59e-12	8.37e-10	N/A	N/A	0.750182	0.67169	0.55517	0.68536	0.78348	0.76851	0.7045	0.72196	0.75811	0.74573	0.65449	0.66632	0.63788	0.76654	0.69757	0.58353	0.66126	0.70315	0.62958	0.88141	0.88706	0.84446	0.89901	0.86244	0.83656	0.89522	0.8762	0.85824	0.76779	0.84961	0.873	0.83829
cg03305955	N/A	N/A	N/A	N/A	N/A	54417033	N/A	S_Shelf	12	5'UTR;Body;5'UTR	HOXC4;HOXC5;HOXC6	1	57.3873	3.3e-12	7.9e-10	N/A	N/A	0.751268	0.45706	0.44584	0.4797	0.61843	0.60321	0.63082	0.43508	0.50754	0.67929	0.50667	0.42113	0.41971	0.61325	0.52737	0.43332	0.56718	0.46206	0.46809	0.70516	0.70497	0.63716	0.70517	0.68972	0.69193	0.70679	0.75452	0.78042	0.77572	0.75883	0.76349	0.6993
cg03323462	N/A	N/A	1	N/A	N/A	35300677	N/A	Island	17	N/A	N/A	1	66.4409	3.93e-13	1.92e-10	N/A	N/A	0.777624	0.48963	0.33579	0.38642	0.52311	0.55983	0.59398	0.4415	0.42909	0.58926	0.42296	0.42371	0.41304	0.55073	0.40929	0.42121	0.39393	0.45057	0.42632	0.59311	0.6681	0.6056	0.61423	0.67978	0.64333	0.65633	0.6836	0.75646	0.59821	0.67136	0.67114	0.58248
cg03326762	N/A	N/A	N/A	N/A	N/A	75597304	Unclassified_Cell_type_specific	S_Shore	1	Body	LHX8	1	58.8781	2.29e-12	6.24e-10	N/A	N/A	0.756029	0.66598	0.59671	0.60142	0.77	0.71522	0.70022	0.60553	0.7099	0.73087	0.63539	0.59703	0.62798	0.74675	0.66833	0.60219	0.68279	0.50555	0.5847	0.86363	0.84632	0.77585	0.85742	0.83706	0.85586	0.85289	0.80246	0.89439	0.84889	0.86402	0.86133	0.90406
cg03329976	TRUE	N/A	1	N/A	N/A	55370283	N/A	Island	8	TSS1500	SOX17	1	80.8941	2.02e-14	2.59e-11	N/A	N/A	0.809799	0.58586	0.55654	0.63163	0.66799	0.79501	0.66319	0.65889	0.59255	0.7285	0.59777	0.6815	0.59626	0.67001	0.58622	0.60085	0.52969	0.60083	0.61733	0.7711	0.85115	0.83284	0.81801	0.82594	0.76903	0.80657	0.84328	0.87592	0.74691	0.82586	0.84159	0.81137
cg03347444	N/A	1	1	N/A	TRUE	32926880	N/A	N/A	11	5'UTR	QSER1	1	73.3498	8.98e-14	7.11e-11	N/A	N/A	0.79426	0.53831	0.57533	0.55904	0.71748	0.64229	0.63581	0.5531	0.54114	0.72531	0.54981	0.58567	0.50694	0.65296	0.5993	0.50566	0.62349	0.55306	0.71657	0.78702	0.75744	0.75289	0.81793	0.76079	0.76255	0.7949	0.82679	0.86745	0.70967	0.83112	0.79653	0.79449
cg03348397	N/A	N/A	N/A	N/A	N/A	54789648	N/A	Island	8	Body	RGS20	1	64.3534	6.29e-13	2.63e-10	N/A	N/A	0.772055	0.58921	0.49311	0.47655	0.61532	0.54773	0.70599	0.57005	0.4985	0.7094	0.50987	0.53807	0.50364	0.63728	0.49187	0.55567	0.51253	0.57025	0.45315	0.75205	0.72399	0.72584	0.6926	0.78502	0.69543	0.74292	0.78544	0.87973	0.75123	0.78054	0.73308	0.70633
cg03348466	N/A	N/A	1	N/A	TRUE	91104770	N/A	N/A	15	Body;Body	CRTC3;CRTC3	1	89.2754	4.37e-15	1.04e-11	N/A	N/A	0.824522	0.32272	0.24597	0.32113	0.38088	0.36226	0.40014	0.3147	0.31821	0.32981	0.35808	0.29763	0.28051	0.34947	0.2973	0.33957	0.32386	0.33957	0.32453	0.48646	0.46858	0.50127	0.46486	0.56148	0.53125	0.56231	0.5168	0.6145	0.49777	0.50095	0.54491	0.47575
cg03349184	N/A	N/A	1	N/A	N/A	28740982	N/A	N/A	6	N/A	N/A	1	87.9628	5.51e-15	1.16e-11	N/A	N/A	0.822368	0.68799	0.60763	0.58434	0.80215	0.77687	0.75497	0.71055	0.73746	0.80959	0.63293	0.68432	0.61978	0.82383	0.6648	0.6701	0.66149	0.65142	0.64195	0.86631	0.88615	0.88674	0.89748	0.8705	0.87718	0.88327	0.86573	0.89351	0.84543	0.85655	0.86949	0.89196
cg03354992	TRUE	N/A	N/A	DMR	N/A	88149475	Unclassified	Island	10	N/A	N/A	1	70.6305	1.58e-13	1.04e-10	N/A	N/A	0.788019	0.60445	0.53538	0.54897	0.6811	0.64372	0.71675	0.60303	0.58195	0.74435	0.57363	0.57632	0.60908	0.64122	0.59205	0.54387	0.60056	0.61988	0.56118	0.78879	0.78126	0.77315	0.76493	0.81571	0.77761	0.82349	0.82172	0.86282	0.73939	0.77852	0.80929	0.70382
cg03365311	N/A	N/A	N/A	DMR	N/A	43602965	N/A	Island	11	Body	MIR129-2	1	90.2203	3.7e-15	9.33e-12	N/A	N/A	0.82604	0.48525	0.36001	0.56633	0.59907	0.59583	0.54192	0.49012	0.49282	0.64839	0.50378	0.53599	0.4101	0.56675	0.48703	0.50073	0.53652	0.4651	0.5374	0.71425	0.71379	0.66333	0.67714	0.71334	0.69676	0.72661	0.7055	0.77076	0.76657	0.66438	0.69223	0.63845
cg03388193	N/A	N/A	N/A	RDMR	N/A	100996070	N/A	S_Shore	10	TSS1500;TSS1500;TSS1500;TSS1500	HPSE2;HPSE2;HPSE2;HPSE2	1	64.9078	5.55e-13	2.42e-10	N/A	N/A	0.773561	0.41417	0.25859	0.40017	0.40179	0.48693	0.51224	0.34728	0.34335	0.48099	0.39125	0.35571	0.27151	0.44953	0.35831	0.44578	0.33911	0.42265	0.31781	0.62716	0.57159	0.62648	0.48458	0.63706	0.53117	0.54652	0.5509	0.69127	0.6148	0.57303	0.5766	0.57517
cg03395558	TRUE	N/A	N/A	N/A	TRUE	70508329	N/A	Island	11	Body;TSS1500	SHANK2;SHANK2	1	71.6225	1.28e-13	9.01e-11	N/A	N/A	0.790339	0.60069	0.57969	0.61524	0.7248	0.7469	0.64804	0.61646	0.60972	0.71927	0.61501	0.61418	0.58539	0.72813	0.58926	0.60427	0.59653	0.58634	0.61985	0.79984	0.84788	0.79829	0.83343	0.81477	0.80386	0.82857	0.80552	0.87216	0.72387	0.84295	0.80959	0.74957
cg03401738	TRUE	N/A	N/A	DMR	N/A	65991664	N/A	Island	1	5'UTR;5'UTR;5'UTR	LEPR;LEPR;LEPR	1	58.4958	2.51e-12	6.64e-10	N/A	N/A	0.754825	0.61251	0.56157	0.54765	0.74062	0.61811	0.72154	0.57235	0.64722	0.67657	0.55556	0.55528	0.56147	0.68506	0.5696	0.53573	0.60526	0.61232	0.59148	0.83615	0.77076	0.77043	0.82058	0.77835	0.77276	0.79554	0.79553	0.826	0.76624	0.80829	0.85046	0.72601
cg03402235	N/A	N/A	N/A	N/A	TRUE	42749336	N/A	N/A	15	1stExon	ZFP106	1	71.142	1.42e-13	9.68e-11	N/A	N/A	0.789221	0.45192	0.35865	0.38031	0.54139	0.51469	0.49888	0.41361	0.41959	0.59093	0.41139	0.45455	0.40781	0.52922	0.43117	0.44394	0.44931	0.41647	0.40426	0.6305	0.63923	0.60531	0.58918	0.66198	0.64759	0.60596	0.69261	0.69145	0.6331	0.65292	0.69477	0.54263
cg03402459	N/A	N/A	1	DMR	TRUE	29521407	N/A	Island	6	N/A	N/A	1	101.224	5.98e-16	2.63e-12	N/A	N/A	0.841962	0.5252	0.52222	0.50412	0.69669	0.58391	0.61103	0.57612	0.62423	0.63239	0.56411	0.5191	0.54691	0.63622	0.54874	0.52888	0.64482	0.59091	0.50104	0.7499	0.73614	0.74303	0.74976	0.74186	0.78937	0.79831	0.75868	0.80214	0.79083	0.77405	0.73917	0.75956
cg03403511	N/A	N/A	N/A	N/A	TRUE	62641217	N/A	N/A	11	Body;Body;Body;Body;Body	SLC3A2;SLC3A2;SLC3A2;SLC3A2;SLC3A2	1	63.8914	6.99e-13	2.83e-10	N/A	N/A	0.770784	0.51714	0.46148	0.54209	0.5767	0.61853	0.55916	0.54806	0.51843	0.60997	0.49346	0.51559	0.51898	0.61405	0.54749	0.4969	0.51535	0.569	0.50767	0.77261	0.76442	0.75836	0.69306	0.66325	0.70993	0.7523	0.67441	0.80864	0.62851	0.73449	0.74023	0.70635
cg03404726	N/A	N/A	N/A	N/A	TRUE	76818754	N/A	N/A	10	TSS1500	DUPD1	1	76.396	4.84e-14	4.61e-11	N/A	N/A	0.80083	0.41356	0.50006	0.54387	0.67664	0.64815	0.56928	0.4787	0.57369	0.44491	0.52017	0.49192	0.47416	0.56839	0.5618	0.51486	0.59965	0.56529	0.576	0.76344	0.7337	0.6937	0.75567	0.72153	0.69911	0.79137	0.62301	0.80261	0.64389	0.71109	0.77467	0.74443
cg03408135	N/A	N/A	N/A	N/A	N/A	207842833	N/A	Island	1	Body	CR1L	1	100.327	6.89e-16	2.93e-12	N/A	N/A	0.840774	0.44099	0.45673	0.50771	0.67817	0.61608	0.61063	0.50644	0.626	0.51847	0.54638	0.499	0.46678	0.61439	0.56519	0.43407	0.58828	0.53565	0.5156	0.72654	0.72679	0.73543	0.7524	0.73482	0.71999	0.7523	0.63454	0.75667	0.65788	0.72894	0.77204	0.77297
cg03408497	N/A	N/A	N/A	N/A	N/A	4128752	N/A	N_Shore	20	TSS1500;TSS1500;TSS1500;TSS1500	SMOX;SMOX;SMOX;SMOX	1	57.4893	3.22e-12	7.75e-10	N/A	N/A	0.751599	0.42724	0.23759	0.43856	0.4753	0.4629	0.5305	0.39311	0.41112	0.48636	0.4071	0.3534	0.37951	0.49464	0.44203	0.42815	0.41539	0.37799	0.33407	0.63658	0.5596	0.57674	0.52485	0.60903		0.62953	0.65412	0.8202	0.52219	0.69724	0.66365	0.55694
cg03409144	N/A	N/A	N/A	N/A	N/A	185935	N/A	S_Shelf	10	5'UTR;5'UTR;5'UTR	ZMYND11;ZMYND11;ZMYND11	1	56.5779	4.04e-12	9.1e-10	N/A	N/A	0.748604	0.61887	0.54449	0.68391	0.71567	0.75209	0.64801	0.61873	0.61234	0.74846	0.69789	0.66885	0.61005	0.68191	0.63322	0.64127	0.67238	0.62394	0.63887	0.82144	0.83842	0.83552	0.83906	0.83471	0.83386	0.87088	0.83273	0.82823	0.75822	0.74274	0.8065	0.80491
cg03409187	N/A	N/A	1	DMR	TRUE	29521624	N/A	Island	6	N/A	N/A	1	105.539	3.06e-16	1.78e-12	N/A	N/A	0.847437	0.53021	0.35173	0.4231	0.60229	0.58748	0.69699	0.56861	0.59328	0.73286	0.5009	0.52924	0.4757	0.64664	0.45794	0.47791	0.47207	0.50252	0.42544	0.72313	0.72497	0.6914	0.61336	0.723	0.73991	0.74379	0.75236	0.86744	0.63858	0.86681	0.83065	0.82402
cg03437479	TRUE	N/A	1	N/A	N/A	32847251	Unclassified_Cell_type_specific	N_Shore	18	5'UTR;5'UTR	ZNF397OS;ZNF397OS	1	78.2663	3.35e-14	3.6e-11	N/A	N/A	0.80466	0.48404	0.37496	0.38685	0.43075	0.43428	0.51083	0.41568	0.35857	0.58396	0.37601	0.4057	0.37149	0.455	0.3255	0.4025	0.34978	0.4471	0.39962	0.59484	0.5887	0.58881	0.57613	0.61377	0.63631	0.59511	0.60125	0.62339	0.63134	0.60546	0.64651	0.58132
cg03474702	N/A	N/A	N/A	N/A	N/A	12030535	N/A	N/A	18	3'UTR	IMPA2	1	93.5159	2.1e-15	6.21e-12	N/A	N/A	0.831135	0.44504	0.28657	0.44903	0.54003	0.54459	0.58475	0.39995	0.40578	0.5022	0.40464	0.33667	0.38704	0.53506	0.39178	0.41298	0.38605	0.46243	0.43023	0.59709	0.56594	0.59437	0.60189	0.66364	0.68277	0.60174	0.65967	0.82798	0.6233	0.66958	0.65885	0.66507
cg03479211	N/A	N/A	N/A	N/A	TRUE	8117508	N/A	N/A	10	N/A	N/A	1	56.4914	4.13e-12	9.25e-10	N/A	N/A	0.748316	0.66302	0.6184	0.59886	0.77506	0.71008	0.79422	0.67698	0.69813	0.81427	0.60538	0.65271	0.62936	0.79706	0.65182	0.62781	0.68905	0.62938	0.61585	0.8635	0.8587	0.84357	0.90176	0.83811	0.84883	0.88102	0.85971	0.91305	0.79823	0.8946	0.88001	0.90029
cg03479715	N/A	N/A	N/A	N/A	N/A	62584513	Unclassified	S_Shore	14	Body	FLJ43390	1	57.7617	3.01e-12	7.42e-10	N/A	N/A	0.752481	0.39867	0.29184	0.39946	0.51616	0.48127	0.49387	0.37214	0.37922	0.44034	0.41366	0.32874	0.33727	0.47969	0.37993	0.45368	0.40632	0.36418	0.44716	0.59841	0.59621	0.58628	0.58219	0.60478	0.62066	0.58594	0.55539	0.72958	0.62231	0.64654	0.627	0.61689
cg03525847	N/A	N/A	N/A	N/A	N/A	113852490	N/A	N/A	6	N/A	N/A	1	63.0657	8.46e-13	3.22e-10	N/A	N/A	0.768478	0.53432	0.54988	0.50318	0.67471	0.65956	0.63429	0.57496	0.59639	0.61589	0.54873	0.55553	0.48768	0.65976	0.52817	0.52116	0.58419	0.55787	0.546	0.7241	0.78701	0.78717	0.75278	0.75274	0.76617	0.77878	0.6913	0.83009	0.68226	0.7234	0.77304	0.77873
cg03546235	N/A	N/A	N/A	DMR	N/A	102590290	N/A	Island	10	N/A	N/A	1	63.0244	8.54e-13	3.24e-10	N/A	N/A	0.768362	0.64597	0.62313	0.66856	0.76626	0.69832	0.82526	0.70473	0.71855	0.8486	0.68539	0.68487	0.64511	0.77898	0.67286	0.59805	0.73005	0.69251	0.68288	0.90021	0.9004	0.88598	0.87381	0.83878	0.8919	0.88297	0.9049	0.91655	0.91761	0.87204	0.90243	0.83798
cg03548224	N/A	N/A	N/A	N/A	N/A	48615932	N/A	N/A	3	Body	COL7A1	1	57.1679	3.49e-12	8.21e-10	N/A	N/A	0.750551	0.56751	0.51018	0.49069	0.68589	0.61973	0.6579	0.59393	0.62744	0.70805	0.56188	0.49189	0.53877	0.6891	0.55281	0.48196	0.58842	0.57432	0.55525	0.75707	0.75034	0.74187	0.7101	0.76865	0.79394	0.79618	0.7929	0.84722	0.72629	0.8016	0.85115	0.72388
cg03559454	N/A	N/A	1	N/A	N/A	49646157	Unclassified	Island	19	Body	PPFIA3	1	135.485	5.1e-18	1.41e-13	N/A	N/A	0.877011	0.44221	0.39205	0.42074	0.50312	0.48057	0.53777	0.47433	0.38997	0.54284	0.45262	0.45641	0.4329	0.50969	0.373	0.38149	0.43552	0.43235	0.40431	0.62191	0.60602	0.59068	0.59167	0.63022	0.62929	0.65662	0.70232	0.78813	0.61172	0.71252	0.65266	0.67726
cg03563630	N/A	N/A	N/A	N/A	N/A	37435477	N/A	Island	20	5'UTR	PPP1R16B	1	84.2775	1.07e-14	1.8e-11	N/A	N/A	0.81603	0.37579	0.29068	0.44512	0.48875	0.47646	0.48977	0.34076	0.42079	0.38494	0.42239	0.34385	0.34944	0.44547	0.37776	0.35061	0.39488	0.34383	0.35051	0.62613	0.55982	0.58752	0.54215	0.59504	0.58019	0.56059	0.5421	0.73444	0.57647	0.63802	0.62944	0.45304
cg03582982	N/A	N/A	N/A	N/A	N/A	32673206	N/A	N/A	2	Body	BIRC6	1	58.3047	2.63e-12	6.86e-10	N/A	N/A	0.754219	0.58856	0.63757	0.62876	0.7643	0.72348	0.69925	0.67776	0.65613	0.70171	0.6206	0.68167	0.62099	0.65275	0.61893	0.58271	0.76175	0.63692	0.60663	0.82218	0.8496	0.84	0.86886	0.83561	0.859	0.81302	0.82461	0.86695	0.77854	0.81378	0.8513	0.84098
cg03596877	N/A	N/A	N/A	N/A	TRUE	30568668	N/A	N/A	6	3'UTR	PPP1R10	1	63.3679	7.89e-13	3.07e-10	N/A	N/A	0.769328	0.57175	0.4389	0.54258	0.66455	0.6421	0.68488	0.50345	0.49746	0.74528	0.55308	0.5114	0.50606	0.60877	0.54712	0.50319	0.54656	0.53626	0.53118	0.7138	0.71482	0.70248	0.74576	0.75719	0.75608	0.76974	0.7855	0.8661	0.7127	0.74926	0.76476	0.69946
cg03602280	TRUE	N/A	1	N/A	N/A	11148914	N/A	Island	18	TSS200	FAM38B	1	65.1794	5.22e-13	2.32e-10	N/A	N/A	0.774291	0.51084	0.51866	0.59386	0.66136	0.63787	0.6369	0.51097	0.51443	0.72662	0.60681	0.45266	0.49911	0.70228	0.52947	0.5319	0.61276	0.50498	0.54752	0.74063	0.66174	0.78153	0.68723	0.73822	0.77561	0.7957	0.83525	0.8813	0.7841	0.84965	0.81618	0.77542
cg03608974	N/A	N/A	N/A	N/A	N/A	173940268	N/A	N_Shore	2	TSS1500;TSS1500	ZAK;ZAK	1	64.8886	5.57e-13	2.42e-10	N/A	N/A	0.773509	0.55057	0.43099	0.46527	0.64968	0.54204	0.70214	0.54186	0.55237	0.74055	0.49002	0.41913	0.45835	0.61769	0.5193	0.44272	0.52592	0.51419	0.478	0.74636	0.66449	0.65476	0.67842	0.72202	0.69116	0.77479	0.78934	0.85049	0.78486	0.83551	0.81779	0.77301
cg03611452	TRUE	N/A	1	DMR	N/A	38183253	Unclassified_Cell_type_specific	Island	19	TSS200	ZNF781	1	59.3948	2.02e-12	5.7e-10	N/A	N/A	0.757637	0.56566	0.55035	0.66636	0.76202	0.73465	0.66929	0.6614	0.63418	0.73092	0.72364	0.56883	0.57788	0.68478	0.61894	0.55372	0.69606	0.63124	0.6099	0.8762	0.83695	0.81208	0.85761	0.78773	0.77215	0.83882		0.86852	0.76772	0.84087	0.8589	0.87794
cg03611733	N/A	N/A	N/A	N/A	N/A	45585637	N/A	N/A	15	N/A	N/A	1	73.9015	8.01e-14	6.56e-11	N/A	N/A	0.795482	0.49737	0.52995	0.57019	0.69741	0.66355	0.65756	0.57439	0.61592	0.6535	0.61103	0.59568	0.51279	0.57852	0.58765	0.48273	0.66268	0.5797	0.56384	0.76743	0.78248	0.72516	0.81205	0.77778	0.77499	0.79021	0.73041	0.80568	0.76114	0.72127	0.75121	0.73944
cg03612700	N/A	N/A	N/A	N/A	N/A	18970610	N/A	N_Shelf	17	N/A	N/A	1	60.7394	1.46e-12	4.58e-10	N/A	N/A	0.761724	0.45282	0.37507	0.42568	0.55057	0.5223	0.57869	0.43924	0.42699	0.61365	0.43194	0.36651	0.41603	0.55244	0.44792	0.43382	0.46608	0.44012	0.4158	0.63156	0.59173	0.63481	0.61304	0.65566	0.66269	0.64555	0.70973	0.79038	0.62297	0.67033	0.68288	0.65819
cg03620975	N/A	N/A	N/A	N/A	N/A	32611110	Promoter_Associated	N_Shore	3	Body	DYNC1LI1	1	57.5502	3.17e-12	7.68e-10	N/A	N/A	0.751797	0.47076	0.37385	0.41957	0.53065	0.4806	0.62219	0.42821	0.4394	0.59835	0.44054	0.41658	0.39723	0.54337	0.42579	0.41426	0.46007	0.42242	0.45762	0.64391	0.65691	0.61399	0.6126	0.67116	0.6549	0.64211	0.64028	0.7601	0.64177	0.67422	0.73518	0.5622
cg03637007	N/A	N/A	N/A	N/A	N/A	86548232	N/A	N/A	6	N/A	N/A	1	69.2923	2.11e-13	1.23e-10	N/A	N/A	0.784806	0.39189	0.37427	0.4221	0.55599	0.50216	0.53224	0.36848	0.47427	0.52071	0.41097	0.34753	0.37249	0.52559	0.4205	0.38134	0.41912	0.39691	0.42955	0.58013	0.56635	0.61502	0.5877	0.6527	0.60618	0.64009	0.66557	0.7651	0.54375	0.71943	0.64195	0.66167
cg03650550	N/A	N/A	N/A	N/A	N/A	83675797	N/A	N/A	4	TSS1500;Body;Body	MIR575;SCD5;SCD5	1	56.6254	4e-12	9.03e-10	N/A	N/A	0.748762	0.57127	0.48448	0.49677	0.64491	0.67949	0.74286	0.58529	0.53932	0.69988	0.52625	0.53766	0.60764	0.64942	0.57055	0.57337	0.52576	0.59569	0.53473	0.77626	0.76111	0.79359	0.77122	0.76221	0.74924	0.75322	0.75523	0.83593	0.69018	0.77859	0.75565	0.75119
cg03672342	N/A	N/A	N/A	DMR	TRUE	8094093	N/A	Island	10	Body;Body	FLJ45983;FLJ45983	1	65.1332	5.27e-13	2.33e-10	N/A	N/A	0.774168	0.63923	0.62531	0.66145	0.75161	0.74932	0.74289	0.74142	0.77035	0.79427	0.7379	0.76392	0.6377	0.68782	0.70136	0.64132	0.75771	0.72277	0.65918	0.87455	0.89951	0.87946	0.88315	0.88509	0.86355	0.90892	0.91298	0.91323	0.83483	0.87093	0.89424	0.86011
cg03679755	N/A	N/A	1	N/A	N/A	101875035	Unclassified_Cell_type_specific	Island	10	N/A	N/A	1	56.5568	4.07e-12	9.14e-10	N/A	N/A	0.748533	0.45644	0.34514	0.41547	0.53721	0.52089	0.50947	0.41839	0.41509	0.58536	0.38614	0.34129	0.36237	0.56494	0.43631	0.4523	0.40396	0.40544	0.39963	0.58322	0.62623	0.63499	0.55828	0.64099	0.60371	0.60851	0.70464	0.7876	0.6568	0.63639	0.66609	0.61439
cg03700449	TRUE	N/A	1	DMR	N/A	103352326	N/A	Island	12	1stExon	ASCL1	1	63.8045	7.13e-13	2.88e-10	N/A	N/A	0.770544	0.41777	0.32316	0.42197	0.50564	0.48916	0.49052	0.42568	0.39548	0.54247	0.43094	0.42816	0.41774	0.47437	0.43867	0.43186	0.46947	0.39979	0.38535	0.5851	0.63535	0.65474	0.5791	0.61921	0.63326	0.58564	0.63705	0.69779	0.64275	0.60034	0.65365	0.5849
cg03705912	TRUE	N/A	1	N/A	N/A	16179210	N/A	Island	5	1stExon	2019-03-11	1	57.5185	3.2e-12	7.72e-10	N/A	N/A	0.751694	0.54066	0.4051	0.46593	0.62581	0.55868	0.68534	0.50043	0.4897	0.76274	0.45343	0.50365	0.49353	0.64864	0.5044	0.47156	0.49303	0.50848	0.49188	0.75679	0.66193	0.6556	0.63009	0.71902	0.66732	0.77825	0.82222	0.87482	0.7872	0.8433	0.85577	0.79166
cg03735888	TRUE	N/A	N/A	DMR	N/A	58951602	Promoter_Associated	Island	19	TSS200	ZNF132	1	56.1185	4.54e-12	9.82e-10	N/A	N/A	0.747066	0.41373	0.41406	0.44429	0.49907	0.48063	0.57912	0.41408	0.44314	0.51976	0.40097	0.4182	0.43187	0.47206	0.40677	0.41498	0.44622	0.41273	0.3997	0.58593	0.63442	0.64215	0.65503	0.6154	0.62305	0.63677	0.5908	0.6662	0.64441	0.60804	0.60681	0.62952
cg03740167	N/A	N/A	N/A	N/A	N/A	23463746	N/A	Island	10	N/A	N/A	1	57.6766	3.07e-12	7.53e-10	N/A	N/A	0.752206	0.22107	0.18022	0.27339	0.28761	0.20904	0.29926	0.3165	0.20887	0.26887	0.28624	0.20843	0.18879	0.2311	0.20551	0.30506	0.26301	0.19014	0.20729	0.38853	0.34261	0.48322	0.36191	0.43771	0.41631	0.45865	0.46743	0.55237	0.37798	0.50826	0.57136	0.55472
cg03741619	N/A	N/A	N/A	N/A	TRUE	3438918	Unclassified	Island	17	Body	TRPV3	1	68.6494	2.42e-13	1.35e-10	N/A	N/A	0.783227	0.54427	0.40475	0.47057	0.6341	0.61128	0.66968	0.46878	0.46938	0.65624	0.51812	0.45433	0.46174	0.57241	0.5179	0.48084	0.5329	0.46658	0.48706	0.71753	0.67551	0.66656	0.67428	0.68379	0.70108	0.74256	0.74813	0.79965	0.72251	0.76965	0.76829	0.6858
cg03744043	TRUE	N/A	N/A	N/A	N/A	45662275	N/A	N_Shore	18	N/A	N/A	1	56.6943	3.93e-12	8.93e-10	N/A	N/A	0.74899	0.60104	0.59685	0.59228	0.74086	0.6932	0.7149	0.69051	0.68468	0.74918	0.65187	0.64071	0.54694	0.74095	0.70124	0.53375	0.69262	0.64488	0.6234	0.83217	0.83925	0.82526	0.85776	0.83621	0.8302	0.84353	0.81998	0.86434	0.87135	0.84701	0.87581	0.85224
cg03746765	N/A	N/A	1	N/A	TRUE	15288099	N/A	N/A	17	N/A	N/A	1	58.7519	2.36e-12	6.35e-10	N/A	N/A	0.755633	0.53151	0.48805	0.47989	0.63951	0.57238	0.60539	0.53281	0.60326	0.66111	0.49723	0.47458	0.51878	0.66393	0.54892	0.48904	0.57251	0.54456	0.46462	0.74309	0.68386	0.69541	0.72673	0.71146	0.72796	0.73524	0.78921	0.80497	0.70833	0.7591	0.76765	0.6684
cg03752218	TRUE	N/A	N/A	DMR	TRUE	47696788	Unclassified_Cell_type_specific	Island	1	TSS1500	TAL1	1	57.937	2.88e-12	7.24e-10	N/A	N/A	0.753045	0.70579	0.59023	0.67413	0.85381	0.69125	0.83092	0.73593	0.83703	0.86645	0.70412	0.6717	0.69087	0.81575	0.74425	0.7484	0.79472	0.73286	0.6698	0.95919	0.84879	0.88574	0.88401	0.92859	0.90621	0.96767	0.9744	0.97847	0.9773	0.97021	0.98701	0.97964
cg03755177	TRUE	N/A	1	DMR	TRUE	44349389	Unclassified_Cell_type_specific	Island	7	Body;Body;Body;Body;Body;Body;Body;Body	CAMK2B;CAMK2B;CAMK2B;CAMK2B;CAMK2B;CAMK2B;CAMK2B;CAMK2B	1	71.1614	1.42e-13	9.66e-11	N/A	N/A	0.789267	0.44249	0.41262	0.39696	0.55659	0.52386	0.5751	0.46208	0.42423	0.57756	0.4218	0.43509	0.45892	0.59643	0.42349	0.3992	0.43437	0.506	0.42863	0.63932	0.69284	0.61206	0.62931	0.63191	0.6141	0.67732	0.68764	0.75484	0.61801	0.63491	0.64063	0.67667
cg03757784	N/A	N/A	1	DMR	N/A	22826113	N/A	Island	16	1stExon	HS3ST2	1	85.8025	8.11e-15	1.51e-11	N/A	N/A	0.818707	0.68421	0.67436	0.66364	0.82463	0.72662	0.78205	0.723	0.75641	0.83666	0.66312	0.73931	0.63601	0.77199	0.71955	0.67022	0.75102	0.6776	0.614	0.91519	0.90841	0.91339	0.88448	0.85083	0.87274	0.90175	0.90943	0.87388	0.75985	0.88248	0.92401	0.8554
cg03760518	TRUE	N/A	N/A	N/A	TRUE	3634903	N/A	Island	1	Body;Body;Body;Body	TP73;TP73;TP73;TP73	1	57.2305	3.43e-12	8.13e-10	N/A	N/A	0.750756	0.52381	0.48193	0.57826	0.62554	0.52534	0.69646	0.4834	0.49119	0.63974	0.49915	0.54458	0.47305	0.54548	0.55587	0.51042	0.61485	0.49327	0.49051	0.72492	0.72214	0.68257	0.7478	0.71197	0.76614	0.72613	0.67794	0.77217	0.66563	0.72737	0.7494	0.7558
cg03762242	N/A	N/A	N/A	N/A	N/A	9940004	N/A	N/A	17	Body;1stExon;5'UTR	GAS7;GAS7;GAS7	1	58.4853	2.52e-12	6.65e-10	N/A	N/A	0.754792	0.43008	0.36731	0.5423	0.5608	0.52371	0.50124	0.43767	0.42045	0.5526	0.42673	0.42992	0.40013	0.51563	0.43971	0.3804	0.65872	0.49145	0.48085	0.64771	0.59063	0.65342	0.59367	0.6682	0.64151	0.65549	0.76927	0.80598	0.69511	0.76192	0.59238	0.79327
cg03790427	TRUE	N/A	N/A	N/A	N/A	10530123	N/A	N/A	8	TSS200	C8orf74	1	59.5877	1.93e-12	5.55e-10	N/A	N/A	0.758232	0.52646	0.43215	0.47982	0.6749	0.61178	0.68753	0.54522	0.5753	0.65532	0.51122	0.55605	0.50073	0.6035	0.55315	0.4547	0.59089	0.54711	0.4525	0.75316	0.73003	0.66246	0.74877	0.71413	0.75527	0.76105	0.71513	0.76286	0.71611	0.72424	0.77586	0.76381
cg03793778	N/A	N/A	N/A	N/A	N/A	39264720	N/A	S_Shelf	19	TSS1500	LGALS7	1	65.9302	4.41e-13	2.08e-10	N/A	N/A	0.776287	0.41372	0.45203	0.43103	0.60065	0.55892	0.52357	0.45511	0.50525	0.48592	0.48338	0.48763	0.45111	0.56498	0.47979	0.43189	0.48662	0.50594	0.56796	0.6518	0.70094	0.62111	0.68066	0.69954	0.70357	0.70716	0.59739	0.71909	0.54419	0.64052	0.72395	0.73801
cg03803071	N/A	N/A	1	DMR	N/A	22034523	Unclassified	Island	19	N/A	N/A	1	61.7006	1.16e-12	3.97e-10	N/A	N/A	0.764562	0.44462	0.35493	0.41392	0.56159	0.51036	0.52662	0.4112	0.4651	0.57172	0.4016	0.38936	0.39521	0.57444	0.4707	0.40395	0.47907	0.43002	0.39783	0.6704	0.58454	0.62517	0.58558	0.63808	0.61487	0.64115	0.69278	0.7658	0.64803	0.739	0.71984	0.73714
cg03804136	N/A	N/A	1	N/A	N/A	75369219	Unclassified	Island	17	TSS200;5'UTR;Body;Body	SEPT9;SEPT9;SEPT9;SEPT9	1	70.4254	1.65e-13	1.05e-10	N/A	N/A	0.787532	0.54313	0.4116	0.44132	0.55737	0.58885	0.56855	0.47966	0.44827	0.67716	0.45892	0.4296	0.50696	0.56699	0.48802	0.46261	0.49115	0.4557	0.54074	0.65454	0.68059	0.6856	0.61641	0.7309	0.67704	0.65503	0.75846	0.82624	0.75425	0.69348	0.71979	0.70192
cg03804213	N/A	N/A	1	DMR	N/A	37248078	N/A	Island	13	5'UTR;1stExon	C13orf36;C13orf36	1	59.5451	1.95e-12	5.58e-10	N/A	N/A	0.758101	0.46993	0.43124	0.44021	0.61893	0.5752	0.61536	0.54267	0.53215	0.63762	0.52678	0.4992	0.49133	0.64147	0.48442	0.4639	0.53119	0.49828	0.4884	0.71733	0.69484	0.67407	0.67075	0.71187	0.72918	0.70544	0.72022	0.82168	0.69381	0.74277	0.73687	0.68835
cg03804272	N/A	N/A	N/A	N/A	TRUE	59189375	N/A	Island	5	Body;1stExon	PDE4D;PDE4D	1	60.2503	1.64e-12	5e-10	N/A	N/A	0.760253	0.37287	0.36259	0.3832	0.55059	0.48972	0.46683	0.39545	0.49295	0.45594	0.45324	0.41706	0.37316	0.48665	0.45101	0.32168	0.47423	0.42098	0.42813	0.58016	0.65485	0.59639	0.60105	0.62112	0.6079	0.65408	0.55561	0.70181	0.5217	0.65847	0.69689	0.6395
cg03804903	N/A	N/A	N/A	N/A	N/A	8551040	N/A	Island	19	Body;Body	HNRNPM;HNRNPM	1	59.6749	1.89e-12	5.48e-10	N/A	N/A	0.7585	0.55209	0.59063	0.50205	0.66063	0.61832	0.64832	0.623	0.6993	0.71096	0.5447	0.5752	0.6147	0.6522	0.55753	0.55908	0.58408	0.61943	0.50841	0.75526	0.77757	0.74713	0.7604	0.77614	0.77997	0.81393	0.80466	0.85254	0.66834	0.80179	0.83623	0.77929
cg03829464	N/A	N/A	N/A	N/A	N/A	99983211	N/A	Island	9	N/A	N/A	1	71.0161	1.46e-13	9.87e-11	N/A	N/A	0.788927	0.38127	0.26104	0.34923	0.44204	0.4024	0.47467	0.3587	0.34475	0.50872	0.3496	0.31955	0.31095	0.43414	0.2973	0.35388	0.36693	0.36121	0.33207	0.57434	0.51411	0.4947	0.52994	0.53094	0.52077	0.58654	0.60697	0.65672	0.46119	0.63166	0.56722	0.59274
cg03835292	N/A	N/A	N/A	N/A	N/A	37976631	N/A	N/A	22	TSS1500	LGALS2	1	61.38	1.25e-12	4.16e-10	N/A	N/A	0.763623	0.36204	0.26955	0.32806	0.45992	0.38929	0.44646	0.38492	0.32846	0.44799	0.32203	0.30593	0.34371	0.44563	0.33073	0.35419	0.36116	0.33823	0.35382	0.54094	0.55615	0.54664	0.49837	0.5397	0.54905	0.53566	0.55764	0.70913	0.46187	0.49083	0.57224	0.53597
cg03840073	N/A	N/A	N/A	N/A	N/A	76635514	N/A	Island	15	N/A	N/A	1	57.4929	3.22e-12	7.75e-10	N/A	N/A	0.751611	0.55809	0.5503	0.54787	0.7191	0.65781	0.62889	0.60759	0.68169	0.63139	0.59466	0.66869	0.57428	0.69793	0.59407	0.60832	0.62874	0.64464	0.57974	0.8318	0.84201	0.76614	0.80062	0.81054	0.78517	0.7857	0.74626	0.87781	0.67959	0.86248	0.92603	0.81164
cg03899229	N/A	N/A	N/A	N/A	TRUE	8821258	Unclassified	S_Shore	8	N/A	N/A	1	56.1475	4.51e-12	9.77e-10	N/A	N/A	0.747164	0.43198	0.39013	0.41551	0.53421	0.46831	0.47754	0.41881	0.46213	0.5193	0.45509	0.44123	0.34383	0.50476	0.42664	0.38128	0.45946	0.41541	0.36943	0.66679	0.57798	0.60843	0.62176	0.63087	0.59724	0.60335	0.61201	0.72272	0.5155	0.65643	0.64137	0.56492
cg03905819	N/A	N/A	N/A	N/A	N/A	54385275	N/A	N_Shelf	12	TSS1500	MIR196A2	1	61.377	1.26e-12	4.16e-10	N/A	N/A	0.763614	0.63207	0.54613	0.65453	0.73702	0.66998	0.72983	0.65874	0.67868	0.74904	0.6483	0.63457	0.61498	0.73805	0.64302	0.58462	0.62197	0.63747	0.63366	0.85286	0.84131	0.76853	0.84502	0.80685	0.85132	0.86411	0.82017	0.86825	0.77217	0.83368	0.85554	0.76841
cg03922146	N/A	N/A	1	N/A	N/A	30656499	N/A	S_Shore	6	TSS1500;Body;TSS1500	KIAA1949;NRM;KIAA1949	1	60.5109	1.54e-12	4.78e-10	N/A	N/A	0.761039	0.37778	0.31295	0.39451	0.47822	0.40903	0.48506	0.3517	0.40124	0.59976	0.35025	0.34463	0.3203	0.51103	0.37739	0.34075	0.38897	0.36429	0.42636	0.57188	0.52949	0.57016	0.52345	0.59456	0.65564	0.54579	0.62285	0.69701	0.61933	0.57112	0.66626	0.59951
cg03938477	N/A	N/A	N/A	N/A	TRUE	85832650	N/A	N/A	1	Body;5'UTR	DDAH1;DDAH1	1	63.5817	7.51e-13	2.97e-10	N/A	N/A	0.769925	0.49136	0.46711	0.49264	0.63789	0.61627	0.53407	0.5064	0.53016	0.55095	0.49136	0.47714	0.48576	0.57742	0.511	0.45973	0.54324	0.50084	0.50562	0.65233	0.69416	0.67205	0.74058	0.70638	0.66916	0.7369	0.69509	0.82928	0.65251	0.69947	0.72291	0.64034
cg03940848	N/A	N/A	1	N/A	N/A	229543112	N/A	Island	1	N/A	N/A	1	69.9531	1.83e-13	1.13e-10	N/A	N/A	0.786404	0.23248	0.15734	0.18285	0.28579	0.25218	0.37533	0.21012	0.1679	0.33385	0.19916	0.17779	0.18769	0.25965	0.17008	0.1769	0.20522	0.16267	0.14676	0.39643	0.37211	0.40557	0.43834	0.41039	0.26866	0.4053	0.42627	0.50396	0.36116	0.44308	0.45236	0.4739
cg03943218	N/A	N/A	1	DMR	N/A	102419600	N/A	Island	10	N/A	N/A	1	69.8919	1.85e-13	1.14e-10	N/A	N/A	0.786257	0.36428	0.47403	0.54791	0.56207	0.58897	0.49581	0.45524	0.50147	0.4663	0.51246	0.44681	0.40271	0.44665	0.55993	0.47145	0.62221	0.49131	0.51191	0.60487	0.69906	0.73118	0.68188	0.62591	0.71507	0.69834	0.60519	0.73006	0.7294	0.63916	0.64741	0.68265
cg03943605	N/A	N/A	N/A	N/A	TRUE	76818994	Unclassified_Cell_type_specific	N/A	10	TSS1500	DUPD1	1	79.8905	2.45e-14	2.89e-11	N/A	N/A	0.807868	0.35074	0.30857	0.35645	0.46859	0.40735	0.40189	0.3215	0.31644	0.39699	0.35454	0.31183	0.27707	0.42233	0.35152	0.30553	0.36243	0.30695	0.37427	0.5371	0.54275	0.5216	0.49317	0.56387	0.51794	0.52425	0.53692	0.62547	0.51144	0.48857	0.52108	0.4623
cg03945902	N/A	N/A	N/A	N/A	N/A	111216805	N/A	Island	10	N/A	N/A	1	64.2585	6.43e-13	2.67e-10	N/A	N/A	0.771795	0.48373	0.5063	0.48131	0.66342	0.61788	0.63061	0.51046	0.60191	0.5869	0.51582	0.50157	0.51993	0.61727	0.52904	0.46594	0.55348	0.55862	0.52147	0.73459	0.68778	0.67101	0.74435	0.70144	0.74984	0.77028	0.71816	0.77091	0.75155	0.72731	0.7642	0.76187
cg03948902	N/A	N/A	N/A	N/A	TRUE	170669166	N/A	N/A	1	Body;Body	PRRX1;PRRX1	1	61.6035	1.19e-12	4.02e-10	N/A	N/A	0.764278	0.53984	0.48437	0.51124	0.61338	0.61964	0.54371	0.59481	0.54934	0.59054	0.51175	0.57864	0.49988	0.61752	0.52272	0.50794	0.58727	0.57844	0.49518	0.73779	0.73768	0.70116	0.74559	0.71294	0.74844	0.7221	0.70619	0.77806	0.67829	0.69783	0.70382	0.68783
cg03951603	N/A	N/A	1	N/A	N/A	89903565	Unclassified_Cell_type_specific	Island	15	N/A	N/A	1	58.05	2.8e-12	7.12e-10	N/A	N/A	0.753407	0.67423	0.57341	0.55305	0.72323	0.63632	0.86472	0.61129	0.65854	0.81413	0.60206	0.5727	0.63357	0.78279	0.63703	0.6425	0.61048	0.61068	0.59043	0.84433	0.78901	0.7591	0.81529	0.81641	0.87042	0.86792	0.86916	0.91566	0.84559	0.87487	0.89913	0.85483
cg03975694	N/A	N/A	N/A	N/A	N/A	38042472	N/A	S_Shelf	19	5'UTR;1stExon	ZNF540;ZNF540	1	65.3478	5.02e-13	2.25e-10	N/A	N/A	0.774742	0.64474	0.74372	0.61144	0.80361	0.71462	0.7286	0.66821	0.72633	0.74774	0.68208	0.67716	0.59081	0.76025	0.62448	0.64311	0.70372	0.66625	0.57601	0.84995	0.88032	0.84342	0.86871	0.86023	0.81891	0.87688	0.86222	0.88436	0.84206	0.85048	0.85474	0.8412
cg03976326	N/A	N/A	1	N/A	TRUE	4231054	N/A	N/A	7	Body;Body	SDK1;SDK1	1	83.3555	1.27e-14	1.96e-11	N/A	N/A	0.814372	0.49743	0.50752	0.48046	0.63535	0.60653	0.58	0.46225	0.4928	0.62034	0.51966	0.46049	0.4349	0.58121	0.5222	0.46803	0.54872	0.49924	0.46661	0.69543	0.64678	0.64874	0.71234	0.6854	0.6908	0.73901	0.73953	0.80227	0.71275	0.73204	0.72206	0.70688
cg03980550	TRUE	N/A	N/A	N/A	TRUE	8754370	N/A	S_Shore	11	Body;Body;Body	ST5;ST5;ST5	1	64.7663	5.73e-13	2.47e-10	N/A	N/A	0.773179	0.36518	0.2784	0.34441	0.44706	0.42513	0.45976	0.37397	0.35135	0.47258	0.35538	0.29543	0.33816	0.41195	0.35662	0.39538	0.34293	0.35197	0.34753	0.56041	0.51422	0.54289	0.4973	0.57061	0.54856	0.55386	0.58291	0.72613	0.60296	0.56291	0.57956	0.54862
cg03981213	N/A	N/A	N/A	N/A	TRUE	60766554	N/A	N/A	2	Body;Body;Body	BCL11A;BCL11A;BCL11A	1	61.4712	1.23e-12	4.1e-10	N/A	N/A	0.763891	0.39748	0.23466	0.32916	0.46617	0.41811	0.51968	0.35633	0.36633	0.54756	0.3475	0.28335	0.327	0.45109	0.34245	0.3944	0.3388	0.33288	0.33708	0.54191	0.5121	0.53715	0.48005	0.58906	0.56101	0.55295	0.62965	0.80649	0.53196	0.65938	0.57583	0.62278
cg03984866	N/A	N/A	N/A	N/A	N/A	8161776	N/A	S_Shore	4	TSS1500;TSS1500;TSS1500;TSS1500;TSS1500;TSS1500;TSS1500	ABLIM2;ABLIM2;ABLIM2;ABLIM2;ABLIM2;ABLIM2;ABLIM2	1	99.6364	7.69e-16	3.19e-12	N/A	N/A	0.839847	0.49058	0.39273	0.44638	0.59567	0.52586	0.62813	0.44938	0.43464	0.53132	0.46492	0.38433	0.41395	0.5723	0.46658	0.44089	0.47103	0.5269	0.45169	0.64683	0.60374	0.66072	0.69599	0.64738	0.65021	0.67758	0.66443	0.74961	0.65482	0.65422	0.65924	0.67225
cg03994318	N/A	N/A	1	N/A	N/A	109147921	N/A	Island	13	N/A	N/A	1	56.8626	3.77e-12	8.67e-10	N/A	N/A	0.749547	0.6789	0.6677	0.61146	0.73143	0.76663	0.75475	0.67398	0.69239	0.79236	0.60356	0.66522	0.67089	0.76591	0.59455	0.58821	0.61396	0.67413	0.75149	0.87479	0.86175	0.82576	0.84093	0.82679	0.88199	0.86091	0.87634	0.88737	0.78548	0.86705	0.88255	0.89584
cg04016798	N/A	N/A	N/A	N/A	N/A	76151878	N/A	N/A	6	5'UTR	FILIP1	1	93.1929	2.22e-15	6.31e-12	N/A	N/A	0.830649	0.4057	0.38117	0.43315	0.51326	0.56034	0.41289	0.39507	0.46882	0.39947	0.42529	0.40311	0.39987	0.44131	0.47583	0.41254	0.44545	0.37571	0.41937	0.58671	0.60007	0.59185	0.62555	0.63762	0.62004	0.6368	0.53407	0.64433	0.56248	0.52826	0.54106	0.58784
cg04021454	N/A	N/A	N/A	N/A	N/A	28968404	N/A	N_Shore	1	5'UTR;5'UTR	TAF12;TAF12	1	76.2087	5.03e-14	4.71e-11	N/A	N/A	0.800439	0.68189	0.62594	0.69623	0.79934	0.72277	0.85049	0.71548	0.70623	0.87911	0.6537	0.73719	0.67332	0.84715	0.76579	0.70086	0.6918	0.73527	0.75404	0.90552	0.89657	0.91552	0.9092	0.89065	0.91221	0.90977	0.91899	0.89865	0.90118	0.90394	0.88807	0.91216
cg04021697	N/A	N/A	1	N/A	N/A	3567303	Promoter_Associated	Island	1	TSS1500	WDR8	1	80.2878	2.27e-14	2.78e-11	N/A	N/A	0.808637	0.54304	0.44338	0.49134	0.65809	0.59389	0.66282	0.56286	0.55867	0.6941	0.51965	0.52837	0.54966	0.65626	0.54321	0.53319	0.53838	0.53683	0.53512	0.72859	0.70495	0.69724	0.73053	0.75082	0.77124	0.74974	0.75047	0.76176	0.77762	0.79077	0.74876	0.76947
cg04037038	TRUE	N/A	1	N/A	N/A	183732062	N/A	Island	2	TSS1500	FRZB	1	77.2523	4.09e-14	4.14e-11	N/A	N/A	0.802602	0.5073	0.43825	0.47638	0.62665	0.57404	0.66133	0.49013	0.47485	0.69215	0.50072	0.44749	0.45992	0.57671	0.50143	0.46743	0.51064	0.5065	0.5137	0.73009	0.67712	0.66377	0.67231	0.67338	0.68141	0.71327	0.74945	0.78993	0.70283	0.72801	0.77057	0.73163
cg04055913	N/A	N/A	N/A	N/A	TRUE	44173036	N/A	N/A	15	Body	FRMD5	1	118.925	4.4e-17	4.93e-13	N/A	N/A	0.862244	0.39273	0.33677	0.33233	0.5104	0.49445	0.53927	0.38543	0.50948	0.54351	0.38071	0.33693	0.40257	0.546	0.3844	0.39388	0.42212	0.36237	0.41916	0.61191	0.58529	0.64188	0.55688	0.60118	0.57732	0.61938	0.59481	0.70398	0.66096	0.64411	0.56633	0.67399
cg04077662	TRUE	N/A	N/A	N/A	N/A	77333229	Unclassified	Island	1	1stExon;5'UTR	ST6GALNAC5;ST6GALNAC5	1	56.5608	4.06e-12	9.13e-10	N/A	N/A	0.748547	0.4927	0.33894	0.41908	0.56458	0.55652	0.57246	0.43677	0.43229	0.63075	0.42328	0.3835	0.41337	0.50143	0.41846	0.40409	0.43871	0.40213	0.44578	0.60981	0.62435	0.64464	0.55731	0.64533	0.60446	0.65035	0.71053	0.81885	0.67033	0.67321	0.67674	0.64338
cg04094478	N/A	N/A	N/A	N/A	N/A	47220092	N/A	N/A	12	TSS1500;TSS1500	SLC38A4;SLC38A4	1	62.026	1.08e-12	3.77e-10	N/A	N/A	0.765507	0.44737	0.36996	0.42727	0.48747	0.45832	0.50461	0.53182	0.42083	0.46414	0.48191	0.40093	0.41636	0.42611	0.41332	0.4536	0.42434	0.46112	0.42205	0.61142	0.60759	0.61048		0.60842	0.67	0.6286	0.57681	0.73601	0.48101	0.60007	0.68658	0.6843
cg04110224	TRUE	N/A	1	N/A	TRUE	70508463	N/A	Island	11	Body;TSS1500	SHANK2;SHANK2	1	185.377	2.5e-20	4.87e-15	N/A	N/A	0.907035	0.56232	0.54311	0.58153	0.72798	0.65279	0.69565	0.54534	0.63135	0.73003	0.57665	0.52038	0.55713	0.71817	0.60996	0.53786	0.61282	0.61309	0.53927	0.77737	0.76431	0.74481	0.79926	0.77043	0.78293	0.78226	0.81389	0.85994	0.77023	0.82577	0.82615	0.87291
cg04111071	N/A	N/A	N/A	N/A	N/A	19813299	N/A	S_Shore	7	TSS1500	TMEM196	1	66.1837	4.16e-13	1.99e-10	N/A	N/A	0.776953	0.54199	0.44692	0.55711	0.58749	0.60323	0.64025	0.46295	0.49494	0.75381	0.46152	0.45227	0.44425	0.61543	0.5443	0.47625	0.49933	0.46636	0.46802	0.71004	0.67608	0.73828	0.66166	0.73769	0.68376	0.66142	0.7261	0.82994	0.79502	0.74139	0.71864	0.72723
cg04113418	N/A	N/A	1	N/A	N/A	49646093	Unclassified	Island	19	Body	PPFIA3	1	83.603	1.21e-14	1.91e-11	N/A	N/A	0.81482	0.58046	0.5569	0.61441	0.78752	0.65316	0.71619	0.613	0.63601	0.73897	0.58453	0.56244	0.60237	0.65101	0.65085	0.54611	0.65745	0.59822	0.57893	0.82445	0.80861	0.73963	0.79292	0.7969	0.77801	0.82717	0.83217	0.79276	0.82529	0.82033	0.82052	0.83358
cg04114537	N/A	N/A	N/A	N/A	N/A	155259883	N/A	N/A	3	Body;Body;Body	PLCH1;PLCH1;PLCH1	1	59.5249	1.96e-12	5.59e-10	N/A	N/A	0.758038	0.5176	0.44458	0.50018	0.64391	0.59769	0.60272	0.52099	0.54343	0.63408	0.51578	0.50835	0.50819	0.546	0.51321	0.43873	0.46916	0.47327	0.49389	0.73494	0.67572	0.73897	0.70188	0.7176	0.66657	0.67474	0.66133	0.7858	0.72552	0.66098	0.76833	0.70359
cg04114723	N/A	N/A	N/A	N/A	N/A	56219864	N/A	N/A	17	N/A	N/A	1	56.9172	3.71e-12	8.59e-10	N/A	N/A	0.749727	0.34453	0.2611	0.33237	0.42524	0.42392	0.43681	0.30413	0.3353	0.33523	0.34173	0.30099	0.31903	0.37069	0.31947	0.35854	0.32988	0.34847	0.32118	0.54336	0.4764	0.51639	0.49572	0.53767	0.49779	0.54372	0.50992	0.65012	0.53671	0.51056	0.48948	0.39251
cg04127342	TRUE	N/A	1	N/A	N/A	57358130	Unclassified_Cell_type_specific	Island	8	Body;Body	PENK;PENK	1	64.4121	6.21e-13	2.6e-10	N/A	N/A	0.772215	0.65092	0.63621	0.60295	0.74108	0.72113	0.75087	0.71622	0.70328	0.78987	0.6	0.72747	0.73781	0.75617	0.6444	0.59344	0.62132	0.64834	0.70275	0.85294	0.84656	0.85138	0.86487	0.85612	0.8578	0.86853	0.84788	0.87945	0.78951	0.82148	0.83737	0.85047
cg04133132	N/A	N/A	N/A	N/A	TRUE	69118423	N/A	N/A	14	N/A	N/A	1	57.7845	2.99e-12	7.4e-10	N/A	N/A	0.752554	0.58294	0.51219	0.55187	0.66126	0.62451	0.68766	0.60627	0.55578	0.68159	0.54254	0.51032	0.58043	0.66056	0.52971	0.64652	0.56997	0.60512	0.48403	0.70381	0.77236	0.83206	0.70225	0.76847	0.78294	0.75575	0.74896	0.8459	0.69412	0.7362	0.79783	0.72493
cg04146553	N/A	N/A	N/A	N/A	N/A	102036858	N/A	N/A	10	Body;Body	BLOC1S2;BLOC1S2	1	75.2345	6.11e-14	5.42e-11	N/A	N/A	0.798375	0.34262	0.32708	0.34729	0.47619	0.40887	0.41633	0.36319	0.37	0.45626	0.35262	0.34624	0.36232	0.41098	0.35195	0.34143	0.35768	0.38454	0.34871	0.5991	0.53056	0.51165	0.52174	0.55573	0.53433	0.55946	0.55218	0.53728	0.53712	0.50249	0.52453	0.50714
cg04146883	N/A	N/A	N/A	N/A	TRUE	46062035	N/A	N/A	11	Body;Body	PHF21A;PHF21A	1	69.356	2.08e-13	1.22e-10	N/A	N/A	0.784961	0.54506	0.38487	0.46716	0.61227	0.60004	0.71388	0.50918	0.46726	0.7077	0.48823	0.46126	0.48118	0.60452	0.50765	0.50886	0.49662	0.50434	0.50091	0.71511	0.68361	0.71278	0.6517	0.70044	0.69792	0.68004	0.766	0.80592	0.68276	0.78319	0.80409	0.7084
cg04168853	N/A	N/A	N/A	N/A	N/A	38346023	Unclassified_Cell_type_specific	Island	19	N/A	N/A	1	68.7847	2.35e-13	1.32e-10	N/A	N/A	0.783561	0.6011	0.51843	0.58131	0.73851	0.68522	0.70107	0.58967	0.63189	0.71324	0.60022	0.64712	0.60843	0.70971	0.63858	0.53829	0.64679	0.60357	0.63562	0.80123	0.81037	0.76491	0.77361	0.78819	0.92422	0.7892	0.76755	0.84033	0.7243	0.76454	0.81093	0.76125
cg04198091	TRUE	N/A	N/A	N/A	N/A	139283351	N/A	Island	5	Body;Body;Body;Body	NRG2;NRG2;NRG2;NRG2	1	84.7681	9.8e-15	1.69e-11	N/A	N/A	0.816899	0.49854	0.63023	0.53438	0.65767	0.60074	0.64167	0.55384	0.51801	0.66491	0.59501	0.47259	0.48025	0.64727	0.57659	0.44645	0.5839	0.5145	0.51952	0.73237	0.73416	0.67507	0.72446	0.74853	0.73454	0.77262	0.74053	0.7957	0.75305	0.76907	0.82132	0.76227
cg04212092	N/A	N/A	N/A	N/A	TRUE	27889261	N/A	N/A	1	5'UTR	AHDC1	1	59.2052	2.11e-12	5.92e-10	N/A	N/A	0.757049	0.59359	0.38254	0.61861	0.60896	0.67072	0.75257	0.55624	0.51897	0.72051	0.56928	0.56778	0.55693	0.65594	0.48568	0.50417	0.54269	0.59045	0.54389	0.75965	0.72411	0.79375	0.72879	0.76571	0.73028	0.7521	0.74246	0.83335	0.73215	0.79297	0.79489	0.81114
cg04215385	N/A	N/A	N/A	N/A	N/A	37445335	N/A	S_Shelf	21	3'UTR	CBR1	1	61.096	1.34e-12	4.35e-10	N/A	N/A	0.762785	0.64275	0.58691	0.54021	0.76123	0.69988	0.74197	0.64211	0.65919	0.7093	0.64956	0.63512	0.61825	0.68473	0.63545	0.67916	0.63276	0.68221	0.60006	0.85177	0.83993	0.84478	0.82697	0.79274	0.82631	0.8545	0.76046	0.83746	0.76063	0.85627	0.84815	0.73536
cg04242021	N/A	N/A	1	DMR	N/A	121137288	N/A	Island	8	TSS200	COL14A1	1	76.9897	4.31e-14	4.3e-11	N/A	N/A	0.802062	0.53617	0.50456	0.49499	0.65595	0.62819	0.68596	0.56568	0.55334	0.68101	0.54505	0.5455	0.51713	0.67645	0.51934	0.55727	0.58697	0.57117	0.58849	0.7343	0.75404	0.73255	0.73087	0.73914	0.73864	0.75614	0.79497	0.83505	0.67086	0.76719	0.74431	0.70678
cg04269909	N/A	N/A	N/A	N/A	N/A	50473602	N/A	S_Shelf	14	1stExon;5'UTR	C14orf182;C14orf182	1	58.8052	2.33e-12	6.3e-10	N/A	N/A	0.7558	0.56323	0.4375	0.59912	0.67054	0.63082	0.62463	0.56173	0.53935	0.68488	0.55328	0.51187	0.49407	0.62764	0.5165	0.47242	0.66208	0.58671	0.56154	0.75954	0.7235	0.7262	0.6866	0.74821	0.72679	0.75252	0.80558	0.85015	0.7525	0.81556	0.69727	0.75848
cg04289045	N/A	N/A	N/A	N/A	N/A	3775105	Promoter_Associated	Island	1	TSS1500;Body	KIAA0562;DFFB	1	111.422	1.27e-16	9.23e-13	N/A	N/A	0.854319	0.53067	0.43552	0.48267	0.58664	0.5647	0.65442	0.51309	0.54415	0.67164	0.49936	0.43867	0.46532	0.55602	0.4938	0.45469	0.50311	0.53755	0.48836	0.68268	0.6866	0.67451	0.64023	0.70569	0.71279	0.705	0.73082	0.83712	0.68218	0.70629	0.73761	0.71916
cg04291097	N/A	N/A	N/A	N/A	TRUE	42209899	N/A	N/A	6	Body	TRERF1	1	69.4321	2.05e-13	1.21e-10	N/A	N/A	0.785146	0.23777	0.22124	0.31953	0.35519	0.34777	0.33643	0.26733	0.30175	0.28043	0.27204	0.25346	0.24177	0.31097	0.28091	0.23349	0.29367	0.28464	0.23543	0.47228	0.45408	0.45889	0.41825	0.47783	0.43129	0.47429	0.41756	0.62289	0.34418	0.46942	0.47164	0.52667
cg04306063	N/A	N/A	N/A	DMR	TRUE	76249502	N/A	Island	5	Body	CRHBP	1	57.2511	3.42e-12	8.11e-10	N/A	N/A	0.750823	0.50009	0.40055	0.44747	0.54746	0.53753	0.69647	0.52071	0.47995	0.67859	0.4347	0.42662	0.47123	0.49597	0.4786	0.4598	0.45318	0.51387	0.53378	0.70863	0.63595	0.67548	0.65432	0.71385	0.67703	0.63624	0.68167	0.82048	0.7006	0.69641	0.75101	0.7125
cg04307457	N/A	N/A	N/A	N/A	N/A	138786186	N/A	N/A	7	Body;Body	ZC3HAV1;ZC3HAV1	1	61.6549	1.18e-12	3.99e-10	N/A	N/A	0.764429	0.63902	0.59422	0.60259	0.69757	0.67701	0.6669	0.65335	0.58357	0.70847	0.63669	0.6478	0.58496	0.71091	0.6431	0.53134	0.64191	0.63972	0.63285	0.79479	0.795	0.79076	0.80123	0.80607	0.79147	0.81267	0.86442	0.88257	0.78445	0.84067	0.8267	0.78001
cg04329519	N/A	N/A	N/A	N/A	TRUE	67340505	N/A	N/A	15	N/A	N/A	1	69.6376	1.96e-13	1.18e-10	N/A	N/A	0.785644	0.55348	0.51626	0.48767	0.5882	0.591	0.65099	0.54514	0.49901	0.54076	0.55757	0.49336	0.5504	0.67477	0.55284	0.52717	0.54426	0.52077	0.50328	0.72832	0.754	0.68212	0.774	0.72136	0.69372	0.69887	0.69419	0.72101	0.67186	0.67756	0.75047	0.68591
cg04329870	N/A	N/A	1	N/A	N/A	87048747	N/A	N/A	2	Body;3'UTR;Body	CD8B;CD8B;CD8B	1	63.3894	7.85e-13	3.06e-10	N/A	N/A	0.769388	0.55178	0.47077	0.58805	0.62046	0.62092	0.65856	0.57857	0.53879	0.70726	0.63393	0.58857	0.52899	0.59881	0.57386	0.55399	0.58253	0.56131	0.56361	0.70931	0.71142	0.75456	0.70637	0.7672	0.77756	0.76532	0.83192	0.87746	0.68037	0.76781	0.82551	0.73378
cg04330513	N/A	N/A	N/A	CDMR	TRUE	36983694	N/A	Island	14	TSS1500	SFTA3	1	59.7975	1.83e-12	5.37e-10	N/A	N/A	0.758876	0.68075	0.63305	0.67565	0.80527	0.77898	0.75435	0.66193	0.7127	0.79482	0.69526	0.67743	0.61088	0.77574	0.70082	0.62782	0.73121	0.67087	0.66607	0.90597	0.8545	0.8432	0.89865	0.85101	0.86676	0.88727	0.8634	0.8695	0.80606	0.88605	0.91669	0.81146
cg04342092	TRUE	N/A	1	N/A	N/A	58095468	Unclassified	Island	19	TSS200	ZIK1	1	76.9738	4.32e-14	4.3e-11	N/A	N/A	0.802029	0.5986	0.56725	0.57381	0.69666	0.71931	0.67915	0.60683	0.62176	0.69646	0.61025	0.63144	0.50575	0.67303	0.60693	0.51097	0.70067	0.6238	0.69518	0.78321	0.81462	0.79332	0.76908	0.82727	0.792	0.80062	0.79686	0.87209	0.74783	0.77848	0.81404	0.75388
cg04347874	N/A	N/A	1	N/A	N/A	36987408	N/A	Island	14	Body;Body	NKX2-1;NKX2-1	1	58.8394	2.31e-12	6.27e-10	N/A	N/A	0.755908	0.56185	0.53561	0.62226	0.71632	0.64344	0.67909	0.642	0.58467	0.69174	0.59748	0.54354	0.54576	0.6648	0.60764	0.57963	0.55086	0.61323	0.59893	0.79777	0.74892	0.81045	0.75211	0.76266	0.80672	0.76254	0.78443	0.78247	0.78687	0.69195	0.82771	0.72831
cg04359558	N/A	N/A	N/A	N/A	N/A	11648224	Gene_Associated_Cell_type_specific	N/A	16	Body;Body;Body;Body	LITAF;LITAF;LITAF;LITAF	1	58.5059	2.51e-12	6.64e-10	N/A	N/A	0.754857	0.53776	0.5476	0.5828	0.73298	0.6498	0.61556	0.58243	0.62254	0.57716	0.65715	0.57372	0.53719	0.64626	0.60649	0.51808	0.60366	0.549	0.68617	0.76585	0.75438	0.80514	0.79524	0.74435	0.78786	0.81647	0.68742	0.83294	0.73628	0.74574	0.77434	0.75348
cg04359978	N/A	N/A	N/A	N/A	N/A	897590	Unclassified_Cell_type_specific	Island	1	Body	KLHL17	1	68.8169	2.34e-13	1.32e-10	N/A	N/A	0.783641	0.35261	0.24285	0.28276	0.36449	0.39121	0.43467	0.29435	0.26769	0.49481	0.30457	0.25878	0.26296	0.39252	0.26331	0.31239	0.29318	0.2801	0.26815	0.46588	0.47025	0.50892	0.44621	0.47826	0.45207	0.5381	0.54593	0.67512	0.48933	0.53429	0.51199	0.51522
cg04370314	N/A	N/A	N/A	DMR	N/A	100643312	N/A	S_Shore	13	N/A	N/A	1	63.194	8.21e-13	3.15e-10	N/A	N/A	0.768839	0.56629	0.48529	0.46605	0.62988	0.59562	0.67336	0.50811	0.56474	0.67825	0.51791	0.51611	0.48039	0.67508	0.5491	0.50814	0.54911	0.55329	0.55528	0.73262	0.75196	0.67302	0.73258	0.70397	0.6973	0.77821	0.75081	0.78964	0.69258	0.79613	0.76999	0.67563
cg04380519	N/A	N/A	N/A	DMR	N/A	61778366	Promoter_Associated	Island	17	TSS1500	LIMD2	1	66.593	3.8e-13	1.88e-10	N/A	N/A	0.778019	0.3713	0.25458	0.3683	0.49297	0.59159	0.45391	0.38666	0.39878	0.41387	0.37942	0.34072	0.41617	0.50004	0.40665	0.40885	0.38177	0.3849	0.32154	0.55774	0.59676	0.62788	0.56239	0.6	0.51816	0.5872	0.52574	0.76126	0.53006	0.63394	0.59524	0.65896
cg04414860	N/A	N/A	N/A	N/A	N/A	116575894	N/A	S_Shore	6	TSS1500	TSPYL4	1	61.5966	1.19e-12	4.03e-10	N/A	N/A	0.764258	0.58412	0.66797	0.52981	0.72241	0.66507	0.64285	0.55915	0.58898	0.69891	0.531	0.55204	0.5172	0.79444	0.61109	0.57796	0.57908	0.58198	0.77523	0.88614	0.68554	0.69699	0.794	0.76483	0.78533	0.80775	0.89125	0.93162	0.81006	0.91725	0.91417	0.87906
cg04415599	TRUE	N/A	1	DMR	N/A	37464508	Promoter_Associated	Island	19	N/A	N/A	1	61.3446	1.27e-12	4.18e-10	N/A	N/A	0.763519	0.44252	0.38245	0.46138	0.56486	0.57954	0.54315	0.46724	0.46297	0.56727	0.49514	0.60063	0.44758	0.5811	0.4601	0.47758	0.42821	0.52237	0.46774	0.64776	0.67487	0.67641	0.62029	0.67167	0.63699	0.66529	0.72839	0.70782	0.70342	0.6996	0.72352	0.6494
cg04415672	N/A	N/A	1	RDMR	N/A	58237706	N/A	N_Shore	12	Body	CTDSP2	1	75.7492	5.51e-14	5.02e-11	N/A	N/A	0.799471	0.61854	0.42984	0.65744	0.67259	0.6543	0.67326	0.61639	0.53134	0.77214	0.64397	0.55918	0.57041	0.6201	0.45393	0.52163	0.63946	0.53197	0.48862	0.73865	0.70258	0.77477	0.66254	0.82964	0.7272	0.77376	0.86859	0.93316	0.81967	0.89639	0.88485	0.90588
cg04418091	N/A	N/A	1	N/A	N/A	54071168	Promoter_Associated	Island	12	TSS1500;TSS1500	ATP5G2;ATP5G2	1	74.3211	7.36e-14	6.18e-11	N/A	N/A	0.796402	0.51877	0.54535	0.5979	0.72188	0.6726	0.64082	0.56562	0.65424	0.65343	0.64435	0.59521	0.50568	0.62974	0.65387	0.52183	0.70943	0.6052	0.57711	0.79688	0.75021	0.76942	0.79661	0.78185	0.80088	0.77291	0.76536	0.80247	0.79033	0.76482	0.79014	0.72175
cg04424885	N/A	1	1	N/A	TRUE	56821271	N/A	N/A	16	Body	NUP93	1	82.8537	1.4e-14	2.08e-11	N/A	N/A	0.813458	0.56419	0.55861	0.49854	0.58414	0.6512	0.68906	0.62382	0.45918	0.65412	0.50507	0.49098	0.53773	0.59873	0.51493	0.59409	0.46619	0.52881	0.5271	0.70135	0.74664	0.74926	0.71936	0.73869	0.72299	0.75312	0.67124	0.7762	0.75153	0.65788	0.73968	0.78849
cg04425920	N/A	N/A	1	N/A	TRUE	50604518	N/A	Island	10	N/A	N/A	1	61.4657	1.23e-12	4.1e-10	N/A	N/A	0.763874	0.53716	0.55769	0.50703	0.6988	0.59838	0.62822	0.58192	0.61067	0.61995	0.55183	0.55263	0.52829	0.6343	0.54756	0.51564	0.55893	0.57268	0.58608	0.79568	0.69841	0.75866	0.73124	0.74034	0.7664	0.7178	0.74562	0.77184	0.60638	0.71176	0.81117	0.72895
cg04429812	N/A	N/A	N/A	N/A	N/A	37814043	N/A	N/A	17	Body;Body;Body	STARD3;STARD3;STARD3	1	57.8617	2.94e-12	7.32e-10	N/A	N/A	0.752803	0.21863	0.20913	0.23342	0.29069	0.26219	0.31376	0.20087	0.2597	0.26017	0.27819	0.25464	0.21065	0.22257	0.24068	0.21486	0.24595	0.21865	0.23456	0.44631	0.42876	0.40601	0.39163	0.42394	0.38609	0.3977	0.3978	0.42445	0.28925	0.31265	0.42968	0.2541
cg04431946	N/A	N/A	N/A	DMR	N/A	47797569	N/A	Island	2	TSS200	KCNK12	1	73.1446	9.36e-14	7.26e-11	N/A	N/A	0.793802	0.15739	0.12555	0.17441	0.19908	0.13448	0.23845	0.15103	0.16767	0.21169	0.15579	0.12511	0.14023	0.16273	0.12024	0.19504	0.14924	0.1548	0.13824	0.34488	0.31056	0.34569	0.30723	0.33211	0.32276	0.33311	0.32899	0.3447	0.26382	0.32076	0.35428	0.23344
cg04442576	TRUE	N/A	1	DMR	N/A	118228650	N/A	Island	6	TSS200	SLC35F1	1	75.6146	5.66e-14	5.13e-11	N/A	N/A	0.799185	0.28421	0.34507	0.3567	0.43634	0.39144	0.3498	0.32682	0.3757	0.38043	0.33317	0.3165	0.36002	0.42007	0.29339	0.28894	0.31738	0.33626	0.3123	0.53396	0.52735	0.47594	0.45603	0.59818	0.53002	0.52558	0.45503	0.63679	0.44084	0.51885	0.55761	0.51739
cg04448709	N/A	N/A	N/A	N/A	N/A	81349954	N/A	S_Shore	16	Body	GAN	1	73.4878	8.72e-14	6.93e-11	N/A	N/A	0.794567	0.43285	0.37038	0.40681	0.52104	0.4675	0.50298	0.38995	0.42074	0.49255	0.41087	0.39811	0.38358	0.49132	0.42716	0.41386	0.42472	0.40346	0.40517	0.65344	0.59777	0.59202	0.5795	0.62736	0.55596	0.57171	0.60727	0.74164	0.50568	0.62327	0.62247	0.55136
cg04456238	N/A	N/A	N/A	N/A	N/A	32450104	N/A	S_Shore	11	Body;Body;Body;Body	WT1;WT1;WT1;WT1	1	73.2859	9.09e-14	7.17e-11	N/A	N/A	0.794118	0.31797	0.25327	0.37266	0.47905	0.47006	0.39066	0.30149	0.40026	0.40704	0.38502	0.28802	0.3136	0.41761	0.40596	0.30889	0.38021	0.34605	0.33151	0.53216	0.55832	0.54629	0.47455	0.58478	0.54717	0.50976	0.49927	0.74897	0.48579	0.50689	0.56858	0.57582
cg04472725	N/A	N/A	1	N/A	TRUE	141516232	Promoter_Associated	Island	3	Body	GRK7	1	123.562	2.35e-17	3.68e-13	N/A	N/A	0.866725	0.56013	0.54425	0.51318	0.71162	0.59969	0.71826	0.57192	0.62977	0.66678	0.57603	0.57031	0.53294	0.63954	0.57104	0.52058	0.60457	0.57573	0.57047	0.78084	0.80628	0.68299	0.77722	0.75347	0.76345	0.79071	0.7226	0.82515	0.76992	0.74693	0.76055	0.72703
cg04479219	N/A	N/A	N/A	CDMR	N/A	88326918	N/A	Island	13	5'UTR	SLITRK5	1	70.4189	1.66e-13	1.05e-10	N/A	N/A	0.787517	0.60682	0.53141	0.55872	0.70122	0.63546	0.68281	0.57274	0.60524	0.71092	0.5671	0.57604	0.53179	0.67373	0.56405	0.5403	0.57152	0.62348	0.60262	0.79169	0.7495	0.7609	0.76364	0.76653	0.79543	0.75449	0.77308	0.81127	0.78343	0.83506	0.81567	0.70946
cg04482794	TRUE	N/A	1	DMR	N/A	226925181	N/A	Island	1	5'UTR	ITPKB	1	69.7023	1.93e-13	1.17e-10	N/A	N/A	0.7858	0.42111	0.35111	0.45704	0.48055	0.46869	0.48601	0.37777	0.41853	0.51575	0.37271	0.39749	0.3521	0.45318	0.36861	0.4427	0.453	0.35021	0.30574	0.58165	0.5644	0.57987	0.51405	0.62543	0.56475	0.58224	0.63614	0.77395	0.58378	0.58561	0.58446	0.64103
cg04490714	N/A	N/A	1	N/A	TRUE	55690564	N/A	Island	16	1stExon;5'UTR	SLC6A2;SLC6A2	1	101.94	5.34e-16	2.44e-12	N/A	N/A	0.842898	0.4694	0.42167	0.46355	0.50792	0.54462	0.54882	0.4529	0.48093	0.57341	0.42286	0.46374	0.42786	0.57415	0.47586	0.45636	0.46673	0.48519	0.50327	0.62051	0.64134	0.65241	0.65373	0.66621	0.64441	0.67531	0.65753	0.79889	0.5739	0.66779	0.72407	0.67442
cg04497889	N/A	N/A	1	RDMR	N/A	7046407	N/A	S_Shore	4	Body	TADA2B	1	57.2685	3.4e-12	8.07e-10	N/A	N/A	0.75088	0.42265	0.31382	0.40905	0.53479	0.5085	0.56819	0.42787	0.38309	0.62405	0.38762	0.38893	0.37597	0.563	0.45023	0.40363	0.41584	0.39875	0.34817	0.63488	0.56874	0.60461	0.56874	0.6017	0.59489	0.62057	0.65472	0.80392	0.70766	0.69982	0.65811	0.6394
cg04513912	N/A	N/A	N/A	N/A	N/A	156409788	N/A	Island	7	N/A	N/A	1	61.5222	1.21e-12	4.07e-10	N/A	N/A	0.76404	0.35205	0.23957	0.36911	0.44714	0.46464	0.48281	0.33879	0.32785	0.45949	0.34171	0.31738	0.35764	0.42222	0.34236	0.33559	0.32367	0.35723	0.34811	0.55059	0.51013	0.53066	0.51229	0.5689	0.49377	0.54287	0.56292	0.69086	0.52908	0.5714	0.59396	0.48177
cg04514249	N/A	N/A	N/A	N/A	N/A	144621385	N/A	Island	4	1stExon	FREM3	1	68.9148	2.29e-13	1.31e-10	N/A	N/A	0.783882	0.13316	0.108	0.14237	0.20033	0.11791	0.23158	0.1404	0.13821	0.18681	0.14695	0.095032	0.11507	0.15211	0.095846	0.18424	0.12351	0.12783	0.13394	0.35716	0.26626	0.29988	0.28122	0.30042	0.34043	0.30319	0.32069	0.40635	0.20235	0.36544	0.31965	0.24285
cg04523603	N/A	N/A	N/A	N/A	N/A	3622085	Unclassified_Cell_type_specific	N_Shore	1	Body;Body;Body;Body	TP73;TP73;TP73;TP73	1	67.3554	3.21e-13	1.66e-10	N/A	N/A	0.779979	0.38603	0.26357	0.41399	0.48588	0.49691	0.51401	0.3345	0.36074	0.50927	0.41898	0.35916	0.35295	0.44499	0.37709	0.41037	0.4044	0.39957	0.36746	0.59023	0.57464	0.60408	0.50534	0.61817	0.59741	0.53086	0.54683	0.73307	0.62836	0.5557	0.62841	0.59999
cg04550052	TRUE	N/A	1	RDMR	N/A	51184355	N/A	Island	16	Body;5'UTR;1stExon	SALL1;SALL1;SALL1	1	71.9024	1.21e-13	8.69e-11	N/A	N/A	0.790985	0.51186	0.47689	0.48206	0.62687	0.63058	0.65525	0.57371	0.5656	0.62273	0.50158	0.49809	0.51676	0.62132	0.54066	0.51081	0.54101	0.54191	0.50845	0.75655	0.71913	0.65871	0.7383	0.68413	0.74392	0.7607	0.66961	0.74032	0.68834	0.71036	0.75142	0.6827
cg04559779	N/A	N/A	1	N/A	N/A	65291730	N/A	S_Shore	8	Body	MIR124-2	1	59.6025	1.92e-12	5.54e-10	N/A	N/A	0.758277	0.70896	0.65055	0.63736	0.77657	0.73338	0.83764	0.68269	0.75282	0.86787	0.70349	0.62288	0.61606	0.75219	0.73865	0.64147	0.68387	0.64993	0.68585	0.89163	0.8542	0.8299	0.86577	0.85168	0.8608	0.88957	0.93375	0.94383	0.89687	0.85487	0.87712	0.83425
cg04564920	N/A	N/A	1	N/A	N/A	122296778	Unclassified	Island	3	Body	PARP15	1	70.062	1.79e-13	1.12e-10	N/A	N/A	0.786665	0.56639	0.62533	0.5858	0.66717	0.69938	0.63995	0.57863	0.57344	0.72158	0.57588	0.52805	0.56258	0.66718	0.54434	0.59198	0.56511	0.55047	0.56421	0.76698	0.80079	0.79954	0.7176	0.74503	0.73255	0.73145	0.82266	0.86244	0.74872	0.78839	0.81974	0.73563
cg04589062	N/A	N/A	N/A	N/A	TRUE	90799247	N/A	N/A	7	3'UTR	CDK14	1	66.2646	4.09e-13	1.97e-10	N/A	N/A	0.777164	0.42761	0.43755	0.45177	0.61301	0.58155	0.52745	0.51939	0.52941	0.52149	0.47197	0.4527	0.47745	0.57651	0.50016	0.42607	0.48993	0.48733	0.45838	0.67209	0.65595	0.65861	0.65316	0.69156	0.68521	0.66859	0.60424	0.77913	0.61214	0.64883	0.7014	0.6694
cg04612444	N/A	N/A	1	N/A	N/A	57358713	N/A	Island	8	5'UTR;TSS200	PENK;PENK	1	68.381	2.57e-13	1.41e-10	N/A	N/A	0.782561	0.57813	0.48371	0.54044	0.6474	0.57727	0.67831	0.51965	0.58584	0.72313	0.53725	0.50064	0.49337	0.62946	0.57696	0.54973	0.64016	0.57757	0.51557	0.77611	0.71731	0.67208	0.72085	0.7381	0.73568	0.77776	0.77546	0.82177	0.76902	0.77082	0.78572	0.81878
cg04612869	N/A	N/A	N/A	N/A	N/A	89841012	N/A	N/A	4	Body	FAM13A	1	57.6024	3.13e-12	7.61e-10	N/A	N/A	0.751966	0.65126	0.5921	0.57815	0.79024	0.70625	0.74211	0.62282	0.67466	0.74325	0.61899	0.61026	0.61892	0.74305	0.65753	0.58872	0.65806	0.66863	0.62131	0.83351	0.81732	0.8154	0.86458	0.81144	0.7846	0.83269	0.83325	0.8797	0.81154	0.80892	0.8765	0.83425
cg04620418	N/A	N/A	N/A	N/A	N/A	65282285	N/A	Island	8	N/A	N/A	1	62.5648	9.5e-13	3.44e-10	N/A	N/A	0.767056	0.60473	0.47255	0.57402	0.67758	0.66564	0.68311	0.57653	0.54632	0.7431	0.59547	0.5864	0.54417	0.65713	0.59022	0.57334	0.61384	0.53852	0.57661	0.7615	0.76651	0.74285	0.74827	0.75053	0.77938	0.75426	0.81488	0.8468	0.74146	0.75299	0.76587	0.75981
cg04624601	N/A	N/A	N/A	N/A	N/A	113910385	N/A	Island	12	TSS1500	LHX5	1	58.8727	2.29e-12	6.24e-10	N/A	N/A	0.756012	0.17872	0.11841	0.16632	0.18223	0.14039	0.19962	0.16368	0.15681	0.19142	0.15476	0.14874	0.14919	0.17406	0.12699	0.18666	0.14238	0.16242	0.17513	0.36734	0.3054	0.35777	0.29174	0.32503	0.31856	0.33441	0.30617	0.31616	0.217	0.33537	0.34383	0.23142
cg04641171	TRUE	N/A	N/A	N/A	N/A	79381805	Unclassified_Cell_type_specific	Island	15	Body;Body	RASGRF1;RASGRF1	1	73.1152	9.42e-14	7.28e-11	N/A	N/A	0.793737	0.37488	0.29607	0.33331	0.46221	0.44591	0.45201	0.36898	0.36651	0.42652	0.35841	0.2922	0.3062	0.48214	0.3659	0.36396	0.32102	0.33286	0.29173	0.53887	0.47966	0.54703	0.5264	0.57151	0.53707	0.52399	0.53537	0.67134	0.5866	0.57448	0.56479	0.47355
cg04655481	N/A	N/A	N/A	N/A	N/A	125796809	N/A	N/A	9	TSS200;Body	GPR21;RABGAP1	1	63.6965	7.31e-13	2.92e-10	N/A	N/A	0.770244	0.32376	0.19012	0.27549	0.3889	0.37003	0.37708	0.277	0.27784	0.43244	0.26201	0.24403	0.26845	0.34788	0.2632	0.29214	0.2771	0.28145	0.25983	0.50119	0.40958	0.47129	0.43756	0.50117	0.43913	0.4592	0.49059	0.52667	0.44616	0.47943	0.44751	0.51513
cg04656070	N/A	N/A	N/A	RDMR	N/A	116661063	Unclassified_Cell_type_specific	S_Shore	8	5'UTR	TRPS1	1	58.4793	2.52e-12	6.66e-10	N/A	N/A	0.754773	0.4649	0.4332	0.48089	0.59014	0.56409	0.52869	0.50006	0.50638	0.50927	0.52502	0.51259	0.45036	0.55484	0.49571	0.43465	0.51332	0.52034	0.47062	0.66603	0.63522	0.65391	0.6651	0.66064	0.67274	0.68718	0.68923	0.75286	0.66307	0.66051	0.70765	0.67086
cg04672706	TRUE	N/A	1	DMR	N/A	55370423	N/A	Island	8	TSS200	SOX17	1	67.5063	3.11e-13	1.62e-10	N/A	N/A	0.780363	0.52299	0.53298	0.53155	0.63462	0.57857	0.53958	0.55965	0.59319	0.5859	0.54223	0.53894	0.53573	0.59228	0.53352	0.47821	0.63903	0.52019	0.46719	0.71022	0.71108	0.75834	0.71614	0.7375	0.69039	0.69644	0.69437	0.73729	0.67974	0.65971	0.7182	0.68752
cg04678392	N/A	N/A	1	N/A	N/A	68114548	Unclassified_Cell_type_specific	N_Shore	15	N/A	N/A	1	59.2838	2.07e-12	5.82e-10	N/A	N/A	0.757293	0.52291	0.5218	0.50552	0.68859	0.64143	0.61563	0.57347	0.59769	0.60583	0.5366	0.47114	0.52201	0.66646	0.55814	0.51767	0.57492	0.55524	0.52423	0.70316	0.73173	0.75946	0.7157	0.73222	0.73733	0.72652	0.729	0.83362	0.70798	0.76204	0.80803	0.77215
cg04698114	TRUE	N/A	1	RDMR	N/A	51184379	N/A	Island	16	Body;5'UTR;1stExon	SALL1;SALL1;SALL1	1	73.6092	8.51e-14	6.82e-11	N/A	N/A	0.794837	0.52727	0.54599	0.63032	0.74189	0.66535	0.66338	0.57193	0.67188	0.66124	0.59151	0.57929	0.54059	0.734	0.6313	0.51117	0.70687	0.59767	0.55401	0.82592	0.7428	0.71325	0.79861	0.78204	0.81203	0.82799	0.74336	0.82281	0.78089	0.77586	0.84196	0.86809
cg04701034	TRUE	N/A	1	DMR	N/A	52536175	Unclassified	Island	14	TSS1500	NID2	1	150.312	8.94e-19	5.27e-14	N/A	N/A	0.887781	0.38774	0.42865	0.42496	0.56999	0.55523	0.45734	0.44054	0.47626	0.49337	0.46309	0.40117	0.42342	0.45635	0.50838	0.39542	0.51297	0.48143	0.43039	0.61858	0.63022	0.62196	0.62157	0.61855	0.62141	0.66769	0.5912	0.67274	0.63225	0.59036	0.64236	0.70776
cg04706655	TRUE	N/A	1	N/A	N/A	97136556	Unclassified	N/A	2	N/A	N/A	1	83.0211	1.35e-14	2.04e-11	N/A	N/A	0.813764	0.64597	0.6008	0.55746	0.75015	0.65367	0.78031	0.64745	0.68933	0.81748	0.62662	0.59966	0.60826	0.74333	0.64449	0.5485	0.65246	0.65558	0.60304	0.83808	0.81146	0.79112	0.85992	0.79452	0.82361	0.80975	0.82568	0.85896	0.87659	0.83694	0.85151	0.85658
cg04709357	N/A	N/A	N/A	N/A	N/A	27222869	N/A	N_Shore	7	Body	HOXA11	1	69.6579	1.95e-13	1.17e-10	N/A	N/A	0.785693	0.40832	0.44247	0.45825	0.53804	0.49474	0.46723	0.41933	0.48326	0.45353	0.48614	0.47978	0.38209	0.50316	0.48025	0.37694	0.49821	0.43881	0.45459	0.61502	0.6359	0.56648	0.66005	0.64205	0.68818	0.59475	0.56858	0.73003	0.63357	0.62247	0.62251	0.54779
cg04745805	N/A	N/A	N/A	N/A	N/A	40427474	N/A	N_Shore	17	5'UTR	STAT5B	1	66.3248	4.04e-13	1.96e-10	N/A	N/A	0.777321	0.5437	0.50168	0.51397	0.68184	0.66434	0.6604	0.58066	0.64672	0.65816	0.61001	0.59839	0.53485	0.67041	0.58961	0.50555	0.57496	0.55174	0.64375	0.74871	0.76691	0.78672	0.73295	0.7901	0.7351	0.78379	0.72224	0.81089	0.7651	0.7844	0.81947	0.82958
cg04752299	N/A	N/A	N/A	DMR	TRUE	8085558	Unclassified_Cell_type_specific	N/A	10	N/A	N/A	1	62.1403	1.05e-12	3.71e-10	N/A	N/A	0.765838	0.30325	0.23886	0.31377	0.41785	0.27737	0.42213	0.2752	0.30737	0.36816	0.29419	0.26636	0.28818	0.34197	0.29096	0.31773	0.33801	0.28578	0.30967	0.50692	0.44493	0.47938	0.44263	0.5141	0.49827	0.44792	0.4767	0.62512	0.44625	0.49129	0.47583	0.45428
cg04765277	N/A	N/A	N/A	N/A	N/A	8094679	Promoter_Associated	Island	10	Body;Body	FLJ45983;FLJ45983	1	62.9435	8.7e-13	3.27e-10	N/A	N/A	0.768133	0.54203	0.49377	0.49988	0.62058	0.54482	0.8076	0.5514	0.59606	0.84803	0.51375	0.47208	0.4969	0.63903	0.55533	0.5203	0.56415	0.50979	0.49293	0.82941	0.63152	0.64072	0.66076	0.67545	0.77492	0.78463	0.86216	0.95697	0.90267	0.9157	0.9494	0.94995
cg04784475	TRUE	N/A	N/A	DMR	N/A	38183130	Unclassified_Cell_type_specific	Island	19	5'UTR;1stExon	ZNF781;ZNF781	1	69.9758	1.82e-13	1.12e-10	N/A	N/A	0.786459	0.46976	0.44291	0.5221	0.59626	0.60379	0.59062	0.46341	0.49315	0.61348	0.54921	0.53143	0.45017	0.55719	0.52524	0.44161	0.54789	0.51591	0.59063	0.70458	0.66187	0.68884	0.68733	0.72057	0.68414	0.70529	0.66741	0.7182	0.75963	0.67861	0.68621	0.62314
cg04792380	N/A	N/A	N/A	N/A	TRUE	105162318	N/A	N/A	12	N/A	N/A	1	76.0741	5.17e-14	4.8e-11	N/A	N/A	0.800156	0.63279	0.63093	0.55759	0.69562	0.68341	0.72077	0.67437	0.72271	0.78048	0.57833	0.63314	0.65203	0.70657	0.59699	0.6301	0.62833	0.6507	0.51669	0.81242	0.82705	0.7727	0.83458	0.81511	0.79786	0.79301	0.8368	0.84333	0.76262	0.83238	0.84359	0.78279
cg04819775	N/A	N/A	N/A	DMR	TRUE	87974436	Unclassified_Cell_type_specific	N_Shore	5	Body;TSS200	LOC645323;LOC645323	1	71.9	1.21e-13	8.69e-11	N/A	N/A	0.790979	0.5789	0.55394	0.56214	0.73935	0.64726	0.68554	0.56274	0.6643	0.79202	0.56379	0.55062	0.6037	0.66877	0.63799	0.58982	0.72002	0.62777	0.61766	0.81252	0.77237	0.76367	0.76878	0.79076	0.78483	0.81292	0.83909	0.87972	0.87286	0.84399	0.83317	0.80929
cg04828133	TRUE	N/A	1	DMR	N/A	155259845	N/A	Island	7	N/A	N/A	1	67.9548	2.82e-13	1.51e-10	N/A	N/A	0.781496	0.23642	0.15203	0.2142	0.29689	0.17843	0.32837	0.24953	0.20195	0.31589	0.22875	0.18794	0.19249	0.24802	0.16706	0.25476	0.23278	0.2164	0.27905	0.41385	0.34232	0.40722	0.38608	0.39391	0.39457	0.35756	0.45584	0.49804	0.35329	0.44966	0.43704	0.38911
cg04838147	TRUE	N/A	N/A	DMR	N/A	26505069	N/A	Island	10	TSS200;TSS200	GAD2;GAD2	1	63.7908	7.16e-13	2.88e-10	N/A	N/A	0.770506	0.50235	0.5082	0.45935	0.61108	0.54035	0.61633	0.45848	0.49761	0.63828	0.4893	0.46426	0.47727	0.59845	0.49951	0.45717	0.4745	0.51174	0.48353	0.69213	0.6668	0.69398	0.68613	0.6761	0.65911	0.69854	0.64814	0.78928	0.71062	0.72446	0.75484	0.70079
cg04878000	TRUE	N/A	1	CDMR	TRUE	32237923	Promoter_Associated_Cell_type_specific	Island	1	N/A	N/A	1	65.4478	4.91e-13	2.22e-10	N/A	N/A	0.775009	0.58022	0.32556	0.48283	0.57216	0.54838	0.57437	0.45037	0.42785	0.49254	0.46709	0.48341	0.49474	0.49058	0.40663	0.46739	0.47192	0.48338	0.53187	0.63866	0.64117	0.63057	0.58295	0.75851	0.63717	0.66164	0.63071	0.81991	0.59329	0.67205	0.7206	0.67795
cg04880737	N/A	N/A	N/A	N/A	N/A	238617378	N/A	N/A	2	Body;Body;Body;Body;Body	LRRFIP1;LRRFIP1;LRRFIP1;LRRFIP1;LRRFIP1	1	70.4453	1.65e-13	1.05e-10	N/A	N/A	0.78758	0.50481	0.40581	0.44494	0.58974	0.55685	0.64897	0.48175	0.46982	0.65339	0.46086	0.46206	0.44029	0.57668	0.47389	0.43007	0.4952	0.47735	0.44058	0.68091	0.63857	0.62571	0.62344	0.64566	0.64006	0.71488	0.72507	0.77749	0.67448	0.74353	0.73478	0.73027
cg04886642	N/A	N/A	N/A	DMR	TRUE	72920359	Unclassified	Island	17	TSS200;TSS1500	OTOP2;USH1G	1	61.853	1.12e-12	3.89e-10	N/A	N/A	0.765006	0.64353	0.57854	0.63244	0.71472	0.70346	0.68574	0.60966	0.66088	0.72493	0.61106	0.66092	0.54729	0.68812	0.60254	0.58872	0.61449	0.63345	0.62328	0.83301	0.83423	0.81776	0.7866	0.8271	0.76686	0.76961	0.77405	0.85534	0.73752	0.80937	0.84564	0.80648
cg04894619	TRUE	N/A	1	N/A	TRUE	179754615	N/A	Island	3	TSS200	PEX5L	1	74.0909	7.71e-14	6.4e-11	N/A	N/A	0.795898	0.68535	0.61127	0.69584	0.81946	0.73858	0.81116	0.73522	0.76772	0.82616	0.68334	0.79561	0.69026	0.74405	0.64636	0.68705	0.65591	0.74038	0.7346	0.8798	0.91671	0.86901	0.89846	0.88416	0.89252	0.87647	0.87819	0.89915	0.8882	0.88697	0.89303	0.83861
cg04902729	N/A	N/A	1	RDMR	N/A	181452707	N/A	Island	1	TSS200	CACNA1E	1	66.2725	4.08e-13	1.97e-10	N/A	N/A	0.777185	0.61464	0.55827	0.59947	0.70767	0.70326	0.68848	0.5878	0.65786	0.69097	0.64574	0.68457	0.60487	0.67685	0.62864	0.57092	0.63535	0.62082	0.71211	0.80006	0.83909	0.81776	0.80592	0.82361	0.80434	0.78593	0.76022	0.85579	0.76476	0.76347	0.76978	0.70051
cg04904318	N/A	1	1	N/A	N/A	46607828	N/A	Island	17	1stExon	HOXB1	1	56.6021	4.02e-12	9.06e-10	N/A	N/A	0.748684	0.42713	0.32197	0.386	0.41339	0.3768	0.38471	0.41996	0.39843	0.48607	0.45603	0.32907	0.28004	0.45536	0.32741	0.42772	0.39678	0.32377	0.38218	0.58825	0.50786	0.55107	0.58167	0.5478	0.54795	0.49246	0.57618	0.73782	0.45793	0.58458	0.61645	0.63695
cg04917181	TRUE	N/A	1	DMR	N/A	98290229	Promoter_Associated	Island	8	TSS200	TSPYL5	1	84.6726	9.97e-15	1.7e-11	N/A	N/A	0.816731	0.59427	0.57275	0.55446	0.73299	0.64621	0.71575	0.6199	0.64669	0.78044	0.60323	0.54121	0.55739	0.70323	0.60629	0.55851	0.72656	0.60296	0.57578	0.7921	0.76842	0.74883	0.76479	0.79686	0.80738	0.82401	0.82093	0.84032	0.73209	0.8469	0.84246	0.83379
cg04917226	TRUE	N/A	N/A	N/A	N/A	19157839	Unclassified_Cell_type_specific	Island	7	TSS1500	TWIST1	1	61.7203	1.16e-12	3.96e-10	N/A	N/A	0.764619	0.51292	0.50072	0.46591	0.61722	0.55484	0.62599	0.473	0.52618	0.62643	0.4665	0.45815	0.47511	0.63091	0.50891	0.45577	0.52415	0.53714	0.49683	0.72723	0.63107	0.71181	0.64072	0.68701	0.65052	0.69889	0.73922	0.79155	0.6573	0.75489	0.68941	0.62274
cg04917276	N/A	N/A	1	N/A	N/A	36104585	Unclassified_Cell_type_specific	Island	17	1stExon;1stExon	HNF1B;HNF1B	1	87.5768	5.9e-15	1.22e-11	N/A	N/A	0.821725	0.562	0.58155	0.51372	0.66675	0.62453	0.63512	0.59237	0.66759	0.64991	0.51028	0.56684	0.526	0.61674	0.54519	0.53604	0.5806	0.59277	0.60804	0.76002	0.73871	0.72742	0.74275	0.73309	0.76757	0.76455	0.74826	0.78749	0.79076	0.74437	0.77146	0.78793
cg04942516	N/A	N/A	N/A	N/A	TRUE	106055458	N/A	N/A	2	TSS1500	FHL2	1	65.1236	5.28e-13	2.33e-10	N/A	N/A	0.774142	0.52251	0.44509	0.47736	0.62068	0.60273	0.6098	0.51228	0.54862	0.59634	0.47975	0.44993	0.44906	0.61764	0.54641	0.52622	0.56004	0.50422	0.50408	0.69796	0.66935	0.66383	0.7079	0.68663	0.71766	0.69264	0.69998	0.75416	0.655	0.72003	0.74808	0.6337
cg05036656	N/A	N/A	N/A	N/A	TRUE	41875470	N/A	Island	4	N/A	N/A	1	63.8014	7.14e-13	2.88e-10	N/A	N/A	0.770535	0.5804	0.40918	0.58561	0.68186	0.65562	0.7042	0.558	0.55764	0.75134	0.61965	0.51679	0.53781	0.61308	0.57262	0.51902	0.60735	0.53499	0.55325	0.70534	0.74195	0.7781	0.6873	0.7598	0.72127	0.77571	0.80338	0.89078	0.7723	0.77577	0.80918	0.76954
cg05048402	N/A	N/A	1	N/A	TRUE	42282128	N/A	N/A	6	5'UTR	TRERF1	1	56.9422	3.69e-12	8.55e-10	N/A	N/A	0.74981	0.3282	0.1959	0.20827	0.34214	0.19619	0.40954	0.2628	0.25273	0.45235	0.19863	0.20391	0.21774	0.32314	0.19625	0.31457	0.23858	0.23013	0.22402	0.45333	0.38901	0.43265	0.36969	0.4484	0.40872	0.39427	0.51383	0.56272	0.38301	0.50908	0.51824	0.47338
cg05058886	N/A	N/A	N/A	N/A	N/A	20460627	N/A	N/A	17	N/A	N/A	1	63.7126	7.29e-13	2.91e-10	N/A	N/A	0.770289	0.69462	0.75904	0.66356	0.82723	0.75753	0.71692	0.71288	0.79606	0.81664	0.66411	0.6368	0.69585	0.79686	0.69664	0.73326	0.69868	0.68195	0.64484	0.87679	0.88221	0.83565	0.86538	0.85993	0.90609	0.89852	0.92769	0.90039	0.89352	0.86	0.88331	0.8479
cg05073880	N/A	N/A	N/A	N/A	N/A	149251163	N/A	N/A	7	Body;Body	ZNF767;ZNF767	1	93.3317	2.17e-15	6.28e-12	N/A	N/A	0.830858	0.45418	0.44031	0.46179	0.63414	0.585	0.63254	0.48683	0.53543	0.65772	0.49518	0.46654	0.45429	0.63989	0.56743	0.53154	0.54578	0.53482	0.46113	0.73733	0.64563	0.64072	0.66716	0.67652	0.6546	0.77144	0.74104	0.83722	0.68062	0.80811	0.80916	0.71552
cg05093113	N/A	N/A	N/A	N/A	N/A	49200925	N/A	N/A	20	TSS1500;3'UTR	MIR645;PTPN1	1	58.7637	2.35e-12	6.34e-10	N/A	N/A	0.75567	0.36075	0.47002	0.46661	0.58833	0.53539	0.46869	0.44472	0.46563	0.38429	0.43518	0.46065	0.43131	0.52043	0.49997	0.41508	0.51798	0.40786	0.44788	0.63374	0.66232	0.63583	0.60099	0.71615	0.63411	0.56257	0.52619	0.66946	0.62124	0.65454	0.68278	0.78244
cg05099508	N/A	N/A	1	DMR	N/A	22634432	Unclassified_Cell_type_specific	Island	10	1stExon;5'UTR;5'UTR;1stExon	SPAG6;SPAG6;SPAG6;SPAG6	1	62.9306	8.73e-13	3.27e-10	N/A	N/A	0.768097	0.68078	0.5455	0.50123	0.64142	0.62615	0.75957	0.61069	0.58609	0.75653	0.50096	0.5049	0.59873	0.69073	0.52582	0.6192	0.51436	0.59737	0.57696	0.76286	0.76058	0.79359	0.76334	0.75501	0.72878	0.74607	0.77975	0.84316	0.7735	0.77985	0.786	0.83317
cg05105080	N/A	N/A	N/A	N/A	TRUE	149815049	N/A	N/A	3	N/A	N/A	1	65.5232	4.83e-13	2.21e-10	N/A	N/A	0.77521	0.5546	0.49578	0.5938	0.68143	0.67061	0.64057	0.55083	0.5806	0.65048	0.58763	0.60582	0.55459	0.66972	0.62269	0.55223	0.61358	0.58726	0.5798	0.74228	0.75217	0.7525	0.74927	0.77354	0.77576	0.78106	0.74202	0.80867	0.73659	0.73333	0.7699	0.73958
cg05119115	N/A	N/A	N/A	N/A	TRUE	40866195	N/A	N/A	7	Body	C7orf10	1	63.8805	7.01e-13	2.83e-10	N/A	N/A	0.770754	0.55136	0.45677	0.52479	0.59533	0.58224	0.66548	0.57125	0.51821	0.77114	0.5152	0.49272	0.50696	0.59673	0.48952	0.52265	0.48468	0.55596	0.59825	0.69507	0.69277	0.69666	0.6765	0.719	0.74024	0.72726	0.7677	0.8466	0.7163	0.77871	0.76133	0.74028
cg05127821	N/A	N/A	1	DMR	TRUE	94822908	Unclassified_Cell_type_specific	Island	10	Body	CYP26C1	1	59.5235	1.96e-12	5.59e-10	N/A	N/A	0.758034	0.28689	0.23639	0.32714	0.31483	0.25721	0.35897	0.34967	0.28818	0.38568	0.29787	0.35351	0.26266	0.30569	0.25324	0.25704	0.34876	0.30929	0.22084	0.54505	0.38889	0.45257	0.51121	0.44994	0.4139	0.49694	0.41758	0.57559	0.34317	0.48215	0.46527	0.54571
cg05131623	N/A	N/A	1	N/A	N/A	179755285	N/A	S_Shore	3	TSS1500	PEX5L	1	62.558	9.52e-13	3.44e-10	N/A	N/A	0.767037	0.50208	0.46532	0.52394	0.64522	0.6009	0.58941	0.48954	0.50644	0.62596	0.50492	0.51617	0.44237	0.57745	0.55278	0.53018	0.55576	0.50433	0.54823	0.70049	0.68113	0.70081	0.67099	0.71993	0.7084	0.68006	0.7105	0.78158	0.70568	0.70092	0.68082	0.65095
cg05145428	N/A	N/A	1	N/A	N/A	139300299	N/A	N_Shore	9	Body;Body;Body	SDCCAG3;SDCCAG3;SDCCAG3	1	113.808	9.02e-17	7.31e-13	N/A	N/A	0.856937	0.45539	0.34032	0.51185	0.50661	0.51528	0.47809	0.44394	0.422	0.44588	0.43322	0.44496	0.37871	0.46922	0.45394	0.49623	0.47685	0.43132	0.44854	0.55675	0.65794	0.61394	0.53058	0.68738	0.6148	0.62515	0.60623	0.82805	0.61343	0.64888	0.68386	0.55514
cg05157171	N/A	N/A	N/A	N/A	N/A	29910411	Promoter_Associated	Island	6	Body	HLA-A	1	69.2091	2.15e-13	1.25e-10	N/A	N/A	0.784603	0.57825	0.60516	0.61099	0.75574	0.73347	0.65733	0.65204	0.65578	0.65442	0.66998	0.58997	0.63585	0.71983	0.61882	0.53946	0.60262	0.64754	0.59908	0.84635	0.74013	0.77601	0.84739	0.80957	0.81343	0.7888	0.76838	0.82233	0.69701	0.82249	0.85678	0.73741
cg05188448	N/A	N/A	N/A	N/A	TRUE	34639324	Promoter_Associated	S_Shore	20	TSS1500	LOC647979	1	65.1445	5.26e-13	2.33e-10	N/A	N/A	0.774198	0.66548	0.66379	0.603	0.79945	0.73746	0.75249	0.64312	0.71643	0.75801	0.60205	0.59467	0.63876	0.73521	0.64997	0.64983	0.6791	0.66557	0.63706	0.8642	0.83449	0.79086	0.84181	0.826	0.85374	0.8568	0.81739	0.86077	0.85092	0.82942	0.83457	0.83905
cg05191879	N/A	N/A	N/A	N/A	TRUE	144650730	N/A	N_Shore	8	Body	C8orf73	1	64.4866	6.1e-13	2.56e-10	N/A	N/A	0.772419	0.17811	0.16746	0.20112	0.21804	0.21541	0.2299	0.17284	0.18529	0.27954	0.20444	0.19072	0.15382	0.22062	0.17655	0.17384	0.21044	0.14924	0.22484	0.41945	0.34821	0.35363	0.36594	0.33871	0.33363	0.34642	0.3393	0.5207	0.21845	0.38342	0.48529	0.40669
cg05196969	N/A	N/A	1	RDMR	N/A	76627594	Unclassified	Island	15	N/A	N/A	1	89.2072	4.42e-15	1.04e-11	N/A	N/A	0.824411	0.53957	0.46991	0.52185	0.65165	0.58923	0.67933	0.46085	0.50759	0.67297	0.54032	0.48862	0.44838	0.61655	0.51754	0.47418	0.53974	0.51235	0.51717	0.65977	0.68174	0.68243	0.67918	0.72587	0.73625	0.71337	0.72006	0.82556	0.69138	0.77822	0.7566	0.69651
cg05210266	N/A	N/A	1	N/A	N/A	65282507	N/A	Island	8	N/A	N/A	1	64.8419	5.63e-13	2.44e-10	N/A	N/A	0.773383	0.55087	0.56598	0.53901	0.66131	0.63634	0.60899	0.55489	0.63613	0.68349	0.53898	0.52691	0.56874	0.68982	0.59044	0.53474	0.58753	0.53661	0.53373	0.78931	0.73148	0.7279	0.74696	0.77045	0.76941	0.69814	0.7179	0.85228	0.75802	0.77186	0.75701	0.76258
cg05229355	N/A	N/A	N/A	N/A	N/A	132052702	N/A	Island	8	5'UTR;1stExon	ADCY8;ADCY8	1	69.2219	2.14e-13	1.25e-10	N/A	N/A	0.784634	0.6475	0.61829	0.60882	0.74895	0.67154	0.74691	0.62999	0.69006	0.76843	0.63471	0.6514	0.62444	0.72035	0.67108	0.59676	0.61434	0.6611	0.73072	0.83189	0.80776	0.80287	0.84305	0.82204	0.8547	0.82445	0.82671	0.87841	0.82727	0.85813	0.84757	0.83173
cg05249988	TRUE	N/A	1	DMR	N/A	58951684	Promoter_Associated	Island	19	TSS200	ZNF132	1	93.9561	1.95e-15	5.91e-12	N/A	N/A	0.831793	0.75543	0.64195	0.62178	0.78277	0.76906	0.80035	0.78369	0.73399	0.7918	0.68296	0.73866	0.72716	0.76791	0.65795	0.72806	0.65861	0.76789	0.80754	0.91037	0.90405	0.89714	0.89031	0.86894	0.91033	0.86939	0.88743	0.88533	0.88113	0.92515	0.8715	0.85212
cg05258757	N/A	N/A	1	N/A	N/A	125690986	Unclassified	S_Shelf	3	Body	ROPN1B	1	76.628	4.63e-14	4.5e-11	N/A	N/A	0.801313	0.42518	0.34183	0.36953	0.51874	0.37039	0.46376	0.40123	0.34054	0.50537	0.41805	0.36856	0.39221	0.46121	0.31102	0.37253	0.35311	0.35235	0.29958	0.54806	0.51055	0.56516	0.62254	0.51811	0.5285	0.468	0.64158	0.74795	0.66586	0.59955	0.58461	0.61466
cg05266796	N/A	N/A	N/A	N/A	TRUE	16723783	N/A	N/A	6	5'UTR;5'UTR	ATXN1;ATXN1	1	57.0365	3.6e-12	8.39e-10	N/A	N/A	0.75012	0.63088	0.58529	0.588	0.71844	0.69253	0.67617	0.63528	0.66114	0.67945	0.65454	0.60624	0.62417	0.72018	0.59057	0.6488	0.63358	0.61682	0.61709	0.78676	0.82618	0.79019	0.82341	0.78127	0.80743	0.82541	0.76688	0.82484	0.74585	0.80419	0.80211	0.83289
cg05285759	N/A	N/A	N/A	N/A	N/A	106986567	Unclassified_Cell_type_specific	N/A	4	Body;Body;Body;Body	TBCK;TBCK;TBCK;TBCK	1	79.63	2.57e-14	3e-11	N/A	N/A	0.807361	0.40679	0.47784	0.40812	0.5622	0.55516	0.52295	0.47348	0.49557	0.56182	0.4866	0.45983	0.45829	0.58204	0.49216	0.41263	0.47978	0.49826	0.44669	0.63827	0.65462	0.60767	0.66772	0.60141	0.67803	0.69832	0.61197	0.7394	0.60596	0.68493	0.68832	0.61692
cg05301609	N/A	N/A	N/A	N/A	N/A	19577717	N/A	N/A	17	Body;3'UTR	ALDH3A2;ALDH3A2	1	70.6713	1.57e-13	1.03e-10	N/A	N/A	0.788115	0.56454	0.53454	0.53211	0.68705	0.63558	0.7264	0.55749	0.55921	0.68144	0.53654	0.55252	0.53175	0.64714	0.56901	0.55394	0.58264	0.57016	0.5102	0.72784	0.7122	0.68476	0.74238	0.74958	0.75419	0.79994	0.76511	0.845	0.73337	0.7591	0.80615	0.69716
cg05303739	N/A	N/A	N/A	N/A	N/A	22240394	N/A	N/A	17	N/A	N/A	1	72.5994	1.05e-13	7.92e-11	N/A	N/A	0.792575	0.34509	0.30284	0.34616	0.44287	0.41508	0.42053	0.33097	0.32969	0.38716	0.35566	0.31862	0.32147	0.4333	0.35866	0.35223	0.33737	0.33604	0.33231	0.50807	0.51784	0.5163	0.50594	0.52457	0.48741	0.55359	0.51467	0.62095	0.41554	0.5037	0.53165	0.41858
cg05324774	N/A	N/A	1	N/A	N/A	52241096	N/A	N/A	14	N/A	N/A	1	65.5672	4.78e-13	2.2e-10	N/A	N/A	0.775327	0.26926	0.08431	0.12137	0.22701	0.079942	0.34313	0.15522	0.13062	0.51376	0.16177	0.077726	0.076899	0.27006	0.093445	0.18203	0.10392	0.078079	0.10981	0.32077	0.25276	0.31772	0.26655	0.2833	0.24417	0.37169	0.56467	0.67512	0.33203	0.61302	0.6907	0.6217
cg05337779	N/A	N/A	N/A	N/A	TRUE	71840098	N/A	N/A	15	Body	THSD4	1	97.9345	1.01e-15	3.9e-12	N/A	N/A	0.837516	0.48482	0.3632	0.43649	0.51982	0.51161	0.57201	0.45485	0.42476	0.62777	0.42426	0.4302	0.43003	0.5341	0.45269	0.46012	0.41847	0.47871	0.44406	0.6519	0.60417	0.62096	0.57472	0.62529	0.59085	0.64847	0.69716	0.7565	0.57168	0.70434	0.64758	0.62746
cg05346295	N/A	N/A	N/A	N/A	N/A	50412852	N/A	N/A	19	Body;Body;5'UTR;Body;Body	NUP62;NUP62;IL4I1;NUP62;NUP62	1	59.1567	2.14e-12	5.97e-10	N/A	N/A	0.756899	0.64196	0.53609	0.57864	0.75684	0.6639	0.78511	0.65821	0.65345	0.79282	0.58065	0.55396	0.63344	0.73958	0.60173	0.62826	0.6627	0.67083	0.68128	0.83405	0.76663	0.78637	0.79699	0.80288	0.79216	0.86199	0.86172	0.86589	0.83391	0.84613	0.87752	0.84797
cg05376374	N/A	N/A	1	DMR	N/A	43602920	Unclassified	Island	11	TSS200	MIR129-2	1	89.1835	4.44e-15	1.04e-11	N/A	N/A	0.824372	0.46677	0.4804	0.43268	0.58754	0.59127	0.60806	0.47636	0.51075	0.61835	0.49729	0.43804	0.49401	0.5408	0.5374	0.4786	0.52961	0.52192	0.51343	0.65974	0.609	0.63955	0.63637	0.70463	0.74352	0.68781	0.71266	0.81643	0.79779	0.70862	0.63162	0.66844
cg05387167	TRUE	N/A	1	N/A	N/A	46629804	N/A	Island	17	Body	HOXB3	1	56.2869	4.35e-12	9.58e-10	N/A	N/A	0.747632	0.43857	0.2864	0.36695	0.47193	0.48503	0.50851	0.38555	0.3621	0.45994	0.32678	0.40923	0.36257	0.44612	0.37486	0.36187	0.38916	0.38497	0.32737	0.54697	0.53331	0.56534	0.52548	0.59391	0.55362	0.56925	0.53763	0.68259	0.58283	0.56503	0.54106	0.53545
cg05389335	N/A	N/A	N/A	N/A	N/A	104641319	N/A	S_Shore	4	TSS1500	TACR3	1	66.4649	3.91e-13	1.91e-10	N/A	N/A	0.777687	0.099643	0.06804	0.16648	0.15973	0.072247	0.14112	0.14552	0.095613	0.27784	0.21712	0.064248	0.084483	0.12405	0.073923	0.10353	0.14501	0.067421	0.055485	0.2125	0.38042	0.31997	0.37095	0.19917	0.15539	0.24875	0.32073	0.47519	0.27214	0.47679	0.49197	0.55407
cg05396425	N/A	N/A	1	N/A	N/A	4587038	Unclassified_Cell_type_specific	N_Shore	16	5'UTR	C16orf5	1	63.2156	8.17e-13	3.15e-10	N/A	N/A	0.7689	0.40929	0.23393	0.41282	0.4525	0.46157	0.50205	0.35994	0.34192	0.52532	0.33414	0.36638	0.30187	0.42765	0.35099	0.35509	0.37368	0.36378	0.30104	0.51036	0.52604	0.54659	0.50037	0.55619	0.55947	0.53887	0.56325	0.71765	0.60479	0.60021	0.54844	0.61539
cg05400196	N/A	N/A	N/A	N/A	TRUE	42272048	N/A	N/A	6	5'UTR	TRERF1	1	89.3565	4.31e-15	1.04e-11	N/A	N/A	0.824653	0.48699	0.40797	0.5012	0.56822	0.5506	0.47368	0.45392	0.46416	0.56963	0.40693	0.46927	0.40694	0.50603	0.43328	0.47291	0.49863	0.46115	0.40545	0.65141	0.63337	0.6006	0.61168	0.64463	0.60035	0.68609	0.61123	0.72556	0.51504	0.66401	0.65887	0.67111
cg05412137	N/A	N/A	N/A	DMR	N/A	54384744	N/A	N_Shelf	12	TSS1500	MIR196A2	1	76.3207	4.92e-14	4.65e-11	N/A	N/A	0.800673	0.42093	0.4491	0.45511	0.64297	0.55575	0.5741	0.44375	0.49699	0.58219	0.56659	0.44653	0.45105	0.625	0.5278	0.49536	0.48419	0.48944	0.50693	0.70545	0.65575	0.63598	0.64328	0.67216	0.72234	0.64867	0.6542	0.7484	0.6972	0.69832	0.77516	0.72764
cg05430021	N/A	N/A	1	N/A	TRUE	123110321	N/A	N/A	8	N/A	N/A	1	61.7979	1.14e-12	3.93e-10	N/A	N/A	0.764845	0.56672	0.51407	0.60763	0.66848	0.64484	0.69378	0.60605	0.53746	0.70732	0.58653	0.52837	0.60328	0.65053	0.56014	0.59103	0.59605	0.55676	0.54939	0.79001	0.73035	0.72342	0.7992	0.70164	0.73544	0.7726	0.7761	0.8166	0.71732	0.8003	0.79384	0.77554
cg05455720	N/A	N/A	N/A	N/A	N/A	65291703	N/A	S_Shore	8	TSS200	MIR124-2	1	61.8733	1.12e-12	3.88e-10	N/A	N/A	0.765065	0.6691	0.61305	0.69952	0.80759	0.73142	0.75396	0.66666	0.70139	0.6935	0.66836	0.66883	0.66956	0.76233	0.72392	0.64444	0.73281	0.73746	0.61358	0.85194	0.82392	0.79194	0.86752	0.85374	0.86488	0.91036	0.859	0.88528	0.78721	0.8809	0.8642	0.90661
cg05458609	N/A	N/A	N/A	N/A	N/A	40417760	N/A	Island	22	Body	FAM83F	1	62.6538	9.31e-13	3.4e-10	N/A	N/A	0.76731	0.54969	0.53645	0.51779	0.68538	0.56296	0.70017	0.56679	0.6071	0.72916	0.60846	0.58373	0.59917	0.69989	0.58455	0.54748	0.60003	0.6415	0.54771	0.84639	0.73407	0.70782	0.76881	0.77127	0.71446	0.74046	0.78658	0.83242	0.75452	0.85175	0.77484	0.77242
cg05462208	N/A	N/A	N/A	N/A	N/A	88468916	Unclassified_Cell_type_specific	N_Shore	10	Body;Body;Body	LDB3;LDB3;LDB3	1	58.995	2.22e-12	6.14e-10	N/A	N/A	0.756395	0.48616	0.42501	0.43537	0.56767	0.59472	0.62594	0.48365	0.42858	0.62653	0.47594	0.3894	0.46336	0.5797	0.49472	0.4634	0.49995	0.47021	0.52416	0.69747	0.61372	0.64301	0.62931	0.6351	0.64887	0.69329	0.69315	0.763	0.68035	0.72268	0.75361	0.6946
cg05474726	N/A	N/A	N/A	N/A	N/A	65291523	N/A	S_Shore	8	TSS200	MIR124-2	1	57.8954	2.91e-12	7.29e-10	N/A	N/A	0.752911	0.5292	0.49327	0.48554	0.58192	0.63661	0.67173	0.62272	0.50783	0.64003	0.4716	0.47988	0.56668	0.69406	0.46529	0.60839	0.46502	0.51291	0.69395	0.70652	0.75592	0.72471	0.63561	0.76926	0.75073	0.68721	0.70876	0.86043	0.79535	0.79748	0.76355	0.81025
cg05478407	N/A	N/A	N/A	N/A	N/A	60554897	N/A	N_Shore	17	TSS1500;TSS1500	TLK2;TLK2	1	69.2176	2.14e-13	1.25e-10	N/A	N/A	0.784623	0.59223	0.4087	0.54189	0.59384	0.50102	0.62188	0.54386	0.50518	0.69227	0.49001	0.48275	0.52385	0.6558	0.44842	0.53422	0.46885	0.53337	0.5057	0.72602	0.67465	0.72329	0.61687	0.70824	0.66347	0.69535	0.71489	0.82125	0.65754	0.76307	0.75076	0.70761
cg05486035	N/A	N/A	1	N/A	N/A	56697088	Unclassified_Cell_type_specific	Island	16	N/A	N/A	1	56.7048	3.92e-12	8.92e-10	N/A	N/A	0.749025	0.43716	0.46601	0.42657	0.52373	0.491	0.50193	0.45421	0.43146	0.55098	0.38495	0.43097	0.44023	0.54647	0.40161	0.38563	0.42101	0.46955	0.40878	0.57981	0.61946	0.59215	0.55902	0.65779	0.62079	0.62243	0.61639	0.79402	0.69224	0.62622	0.62747	0.54164
cg05511722	N/A	N/A	N/A	N/A	N/A	55379566	N/A	Island	8	N/A	N/A	1	58.2509	2.67e-12	6.93e-10	N/A	N/A	0.754048	0.72765	0.74414	0.68782	0.81401	0.7966	0.75244	0.67379	0.73663	0.77892	0.67593	0.72879	0.60995	0.78994	0.72639	0.65879	0.76056	0.65794	0.71463	0.87113	0.8864	0.8676	0.90161	0.87298	0.87736	0.89324	0.85765	0.88604	0.84452	0.89635	0.89435	0.91204
cg05548555	N/A	N/A	N/A	N/A	N/A	147124543	N/A	N_Shelf	3	TSS1500;TSS200	ZIC4;ZIC4	1	63.6407	7.41e-13	2.94e-10	N/A	N/A	0.770089	0.25562	0.14729	0.089177	0.20792	0.11905	0.30972	0.2124	0.21787	0.40662	0.17045	0.13001	0.12768	0.24057	0.11647	0.21215	0.14017	0.11278	0.15918	0.28081	0.3386	0.33962	0.38178	0.41311	0.30434	0.21434	0.46163	0.54146	0.32449	0.51887	0.49291	0.57908
cg05567631	TRUE	N/A	N/A	N/A	N/A	75162492	Unclassified	N/A	11	Body	GDPD5	1	81.731	1.72e-14	2.37e-11	N/A	N/A	0.811379	0.5315	0.52846	0.57238	0.68336	0.58127	0.66781	0.552	0.5604	0.68395	0.57833	0.49557	0.55263	0.66957	0.60439	0.5302	0.60065	0.58478	0.58382	0.77193	0.71923	0.69147	0.75609	0.73455	0.71444	0.77407	0.76311	0.79681	0.74382	0.7063	0.80296	0.67086
cg05571581	N/A	N/A	1	N/A	N/A	28753940	N/A	Island	6	N/A	N/A	1	68.5735	2.46e-13	1.36e-10	N/A	N/A	0.783039	0.41828	0.32316	0.35235	0.45473	0.43353	0.5001	0.38294	0.39612	0.55603	0.36152	0.3311	0.39854	0.51066	0.38207	0.42724	0.37556	0.37314	0.34071	0.56328	0.51471	0.54582	0.48154	0.57361	0.55186	0.6007	0.65074	0.77629	0.57015	0.62093	0.59212	0.59464
cg05573844	N/A	N/A	N/A	CDMR	N/A	54354590	N/A	Island	12	N/A	N/A	1	69.5769	1.98e-13	1.19e-10	N/A	N/A	0.785497	0.60751	0.57931	0.58209	0.70404	0.69552	0.73651	0.68402	0.68081	0.71887	0.58364	0.6704	0.66372	0.69156	0.55495	0.68984	0.56701	0.6504	0.58291	0.79393	0.79824	0.84227	0.75583	0.81421	0.80332	0.81756	0.7792	0.83865	0.80231	0.78985	0.84106	0.76903
cg05577810	N/A	N/A	1	DMR	N/A	79220510	N/A	Island	2	N/A	N/A	1	62.5813	9.46e-13	3.44e-10	N/A	N/A	0.767103	0.71594	0.62954	0.71173	0.83686	0.77128	0.82134	0.72807	0.79131	0.82487	0.74498	0.68863	0.66682	0.79837	0.68903	0.61905	0.77292	0.74781	0.80046	0.92524	0.91983	0.86687	0.89201	0.87045	0.89244	0.91336	0.88581	0.90851	0.89435	0.89392	0.92225	0.91389
cg05578989	TRUE	N/A	1	N/A	TRUE	61193970	N/A	Island	8	TSS200	CA8	1	62.6082	9.41e-13	3.42e-10	N/A	N/A	0.76718	0.50098	0.49842	0.52883	0.6743	0.69048	0.67845	0.55179	0.56666	0.64822	0.61546	0.64174	0.55408	0.64069	0.57617	0.53426	0.57703	0.59185	0.52688	0.74274	0.74155	0.72353	0.74932	0.76546	0.76853	0.7024	0.74314	0.83534	0.69038	0.78825	0.79623	0.73773
cg05579025	N/A	N/A	N/A	N/A	TRUE	56812076	N/A	N/A	16	Body	NUP93	1	65.46	4.9e-13	2.22e-10	N/A	N/A	0.775042	0.50116	0.43843	0.47213	0.56038	0.55599	0.65364	0.49738	0.50857	0.6058	0.45228	0.39282	0.50775	0.59569	0.46643	0.48641	0.4864	0.53013	0.48188	0.64262	0.63734	0.66491	0.63797	0.6757	0.62994	0.69029	0.73407	0.82853	0.795	0.73482	0.75846	0.70011
cg05592114	N/A	N/A	N/A	N/A	TRUE	7244104	N/A	N/A	12	Body	C1R	1	67.536	3.09e-13	1.61e-10	N/A	N/A	0.780438	0.42715	0.33228	0.41141	0.50475	0.47091	0.54427	0.43032	0.42273	0.60561	0.38366	0.35815	0.39148	0.47716	0.42306	0.41461	0.42358	0.39302	0.33837	0.59995	0.56815	0.60623	0.51909	0.60284	0.54598	0.59654	0.63337	0.77792	0.51365	0.67768	0.65465	0.65529
cg05592278	N/A	N/A	N/A	N/A	N/A	62870439	N/A	N/A	17	Body	LRRC37A3	1	69.5139	2.01e-13	1.2e-10	N/A	N/A	0.785344	0.71408	0.67183	0.54299	0.7424	0.66119	0.78087	0.69438	0.74553	0.79309	0.61178	0.60947	0.72256	0.81523	0.60475	0.65252	0.60342	0.69361	0.64253	0.87486	0.80445	0.78016	0.84676	0.81678	0.85136	0.85295	0.86504	0.89267	0.83689	0.87189	0.86996	0.82467
cg05593641	TRUE	N/A	N/A	N/A	N/A	106398816	N/A	N_Shore	10	N/A	N/A	1	83.2874	1.29e-14	1.97e-11	N/A	N/A	0.814249	0.66344	0.69972	0.69953	0.802	0.74468	0.78362	0.70741	0.74001	0.78633	0.6841	0.72566	0.60096	0.78309	0.72689	0.64257	0.77618	0.73219	0.69809	0.89415	0.85753	0.89052	0.86669	0.84127	0.86948	0.90551	0.87466	0.88622	0.86463	0.82172	0.88063	0.85888
cg05603252	N/A	N/A	1	N/A	N/A	15239992	N/A	N/A	16	N/A	N/A	1	64.0692	6.71e-13	2.76e-10	N/A	N/A	0.771275	0.27864	0.12078	0.20519	0.2511	0.26214	0.32005	0.21521	0.21012	0.45381	0.22273	0.16063	0.19389	0.32784	0.24092	0.27039	0.21106	0.21985	0.16771	0.36641	0.40805	0.32991	0.33576	0.45812	0.40051	0.36958	0.4805	0.60338	0.4948	0.53375	0.52109	0.42957
cg05621843	N/A	N/A	N/A	N/A	N/A	97806397	N/A	N_Shore	9	Body	C9orf3	1	76.9844	4.31e-14	4.3e-11	N/A	N/A	0.802051	0.65055	0.55359	0.60572	0.72276	0.69469	0.70746	0.67032	0.66528	0.72568	0.64608	0.66594	0.6511	0.71636	0.62319	0.62511	0.66989	0.65184	0.56951	0.8093	0.78981	0.80707	0.81044	0.79169	0.79382	0.84831	0.82339	0.83877	0.73291	0.8033	0.8205	0.78882
cg05626738	N/A	N/A	1	N/A	N/A	53238413	Promoter_Associated	Island	19	TSS200;TSS200;TSS200	ZNF611;ZNF611;ZNF611	1	78.8495	2.99e-14	3.33e-11	N/A	N/A	0.805824	0.52991	0.42019	0.52884	0.57843	0.52715	0.57221	0.50839	0.51403	0.62064	0.57086	0.48703	0.45675	0.55612	0.54244	0.48285	0.56247	0.49039	0.45653	0.66073	0.65517	0.67941	0.68779	0.60215	0.66582	0.75536	0.69625		0.60226	0.65722	0.72712	0.71446
cg05658956	N/A	N/A	N/A	N/A	N/A	42584517	N/A	Island	19	Body	ZNF574	1	62.8081	8.98e-13	3.33e-10	N/A	N/A	0.767749	0.6467	0.63805	0.69186	0.81039	0.76466	0.67361	0.67745	0.73188	0.73578	0.77829	0.69224	0.68588	0.77276	0.66548	0.64467	0.70336	0.6783	0.75827	0.84642	0.86116	0.87271	0.86543	0.8551	0.85147	0.8543	0.88139	0.8756	0.85465	0.88188	0.86553	0.79961
cg05661282	TRUE	N/A	1	N/A	N/A	58220370	N/A	Island	19	5'UTR;1stExon	ZNF154;ZNF154	1	86.3485	7.35e-15	1.41e-11	N/A	N/A	0.819646	0.51772	0.53205	0.62671	0.65913	0.71665	0.59834	0.50403	0.66094	0.60678	0.59972	0.59443	0.53665	0.56578	0.63854	0.62027	0.66718	0.52572	0.62415	0.73507	0.78732	0.76021	0.76964	0.77038	0.73254	0.74616	0.71702	0.77264	0.75481	0.74541	0.75923	0.67875
cg05663573	N/A	N/A	1	N/A	N/A	170302890	N/A	N_Shore	3	5'UTR	SLC7A14	1	83.3936	1.26e-14	1.96e-11	N/A	N/A	0.814442	0.48475	0.41848	0.41586	0.52868	0.47281	0.43196	0.5108	0.48755	0.60793	0.46166	0.45755	0.4651	0.52791	0.41678	0.41961	0.50718	0.45804	0.43132	0.64675	0.61986	0.6416	0.59725	0.60223	0.65254	0.5454	0.6934	0.73875	0.61534	0.66871	0.66294	0.55981
cg05666526	N/A	N/A	N/A	N/A	N/A	43395875	N/A	S_Shore	10	N/A	N/A	1	95.3908	1.54e-15	5.05e-12	N/A	N/A	0.833903	0.58363	0.62294	0.52022	0.68319	0.64176	0.66145	0.70733	0.71182	0.67952	0.62971	0.73049	0.63411	0.74531	0.55736	0.60932	0.60746	0.65861	0.48393	0.78934	0.78993	0.73729	0.79985	0.80514	0.79367	0.80547	0.79316	0.82495	0.79421	0.81715	0.82565	0.82393
cg05667348	N/A	N/A	1	RDMR	N/A	118892581	Unclassified_Cell_type_specific	Island	10	Body	VAX1	1	73.5673	8.58e-14	6.87e-11	N/A	N/A	0.794744	0.45812	0.32148	0.4401	0.50732	0.49107	0.50544	0.37584	0.45835	0.47665	0.47504	0.39074	0.41189	0.41805	0.44783	0.38843	0.42469	0.40375	0.39955	0.60836	0.5742	0.62102	0.54174	0.58818	0.56275	0.59732	0.58638	0.71966	0.69641	0.67103	0.68638	0.51198
cg05667379	N/A	N/A	N/A	RDMR	N/A	115920764	N/A	Island	2	Body;Body	DPP10;DPP10	1	60.3176	1.62e-12	4.95e-10	N/A	N/A	0.760457	0.66246	0.75117	0.67302	0.81192	0.75161	0.69621	0.69793	0.75539	0.74021	0.68429	0.69875	0.657	0.74619	0.68851	0.61	0.76762	0.70194	0.66254	0.89474	0.87024	0.82152	0.88141	0.81625	0.8759	0.86771	0.8577	0.89523	0.80207	0.8202	0.88521	0.84097
cg05676562	N/A	N/A	1	N/A	N/A	30102457	N/A	N_Shore	16	Body	TBX6	1	57.7976	2.98e-12	7.39e-10	N/A	N/A	0.752596	0.35604	0.32068	0.38137	0.46011	0.44761	0.40946	0.36849	0.3719	0.40045	0.4041	0.35406	0.32884	0.41607	0.36449	0.34394	0.38972	0.37733	0.37701	0.54643	0.53114	0.53108	0.49541	0.55236	0.54719	0.5409	0.52393	0.69288	0.52048	0.54432	0.57612	0.43987
cg05695925	N/A	N/A	N/A	N/A	TRUE	206493817	N/A	N/A	2	N/A	N/A	1	83.3447	1.27e-14	1.96e-11	N/A	N/A	0.814353	0.57554	0.48213	0.53423	0.64002	0.61577	0.64989	0.60635	0.57315	0.62867	0.58227	0.53591	0.58736	0.63233	0.53873	0.56005	0.55048	0.59364	0.53108	0.74242	0.71601	0.73639	0.73194	0.71013	0.66623	0.77058	0.76861	0.79527	0.73743	0.74796	0.77502	0.66642
cg05711235	N/A	N/A	N/A	RDMR	N/A	65498612	N/A	Island	8	N/A	N/A	1	59.9999	1.74e-12	5.2e-10	N/A	N/A	0.759493	0.49698	0.42514	0.44772	0.58421	0.54595	0.59062	0.50279	0.48866	0.6115	0.44574	0.4886	0.4581	0.569	0.49274	0.47223	0.48219	0.53169	0.45781	0.6621	0.65098	0.65539	0.63869	0.65118	0.6289	0.70586	0.65987	0.70695	0.6164	0.71124	0.6726	0.63242
cg05746227	N/A	N/A	N/A	DMR	N/A	54516830	Unclassified_Cell_type_specific	Island	5	N/A	N/A	1	68.1656	2.69e-13	1.46e-10	N/A	N/A	0.782024	0.5869	0.47372	0.51582	0.62084	0.55602	0.75317	0.54382	0.58716	0.77833	0.55348	0.4538	0.50778	0.60002	0.48459	0.49724	0.4942	0.55237	0.44385	0.76364	0.65239	0.66569	0.62272	0.72164	0.69783	0.74537	0.78818	0.89215	0.82157	0.7719	0.81496	0.78194
cg05771518	N/A	N/A	N/A	RDMR	N/A	54339288	N/A	S_Shore	12	3'UTR	HOXC13	1	61.8301	1.13e-12	3.91e-10	N/A	N/A	0.764939	0.6188	0.61396	0.62673	0.74905	0.68036	0.69836	0.69559	0.68994	0.6753	0.60576	0.66726	0.63267	0.70674	0.68818	0.56125	0.68702	0.67079	0.66207	0.85386	0.79316	0.79099	0.78873	0.79348	0.8497	0.81677	0.82577	0.84224	0.6997	0.81232	0.85648	0.78404
cg05781893	N/A	N/A	N/A	N/A	N/A	179312799	N/A	N_Shelf	2	Body;Body;Body;Body	PRKRA;MIR548N;PRKRA;PRKRA	1	66.0794	4.26e-13	2.03e-10	N/A	N/A	0.776679	0.19341	0.19156	0.21096	0.2306	0.1967	0.24709	0.24172	0.20429	0.2173	0.1938	0.18757	0.18783	0.18776	0.16306	0.22826	0.19474	0.19735	0.22226	0.40215	0.34705	0.3532	0.35014	0.34095	0.36959	0.34403	0.34572	0.48449	0.27567	0.40625	0.3749	0.2886
cg05809668	N/A	N/A	1	RDMR	N/A	35301188	N/A	Island	7	N/A	N/A	1	80.7751	2.06e-14	2.62e-11	N/A	N/A	0.809572	0.23652	0.16218	0.20275	0.26752	0.18269	0.25789	0.16467	0.21536	0.2518	0.203	0.18479	0.16501	0.22027	0.19839	0.20189	0.1904	0.18837	0.16308	0.35816	0.32632	0.36189	0.35255	0.38988	0.35278	0.32679	0.3663	0.47004	0.26848	0.33374	0.40172	0.26308
cg05835982	N/A	N/A	1	DMR	TRUE	129693791	Unclassified_Cell_type_specific	Island	3	5'UTR	TRH	1	94.3599	1.83e-15	5.63e-12	N/A	N/A	0.832392	0.60202	0.53407	0.54616	0.6705	0.59104	0.79253	0.6149	0.61924	0.8307	0.57814	0.55942	0.59632	0.71933	0.58594	0.58698	0.56463	0.59099	0.54495	0.76961	0.73643	0.73667	0.78107	0.78067	0.72765	0.79106	0.83158	0.9122	0.82454	0.85833	0.86418	0.79864
cg05842036	N/A	N/A	N/A	N/A	N/A	85771606	N/A	N/A	2	3'UTR	MAT2A	1	61.6602	1.17e-12	3.99e-10	N/A	N/A	0.764444	0.45314	0.31354	0.37448	0.48157	0.44832	0.49237	0.49177	0.4139	0.50103	0.43089	0.39652	0.41624	0.49443	0.36685	0.45112	0.41147	0.44466	0.39043	0.60465	0.54453	0.58617	0.55321	0.5892	0.58447	0.57846	0.62053	0.67215	0.56118	0.59937	0.62464	0.58709
cg05856387	N/A	N/A	N/A	N/A	TRUE	74742362	N/A	Island	2	Body	TLX2	1	66.0178	4.32e-13	2.05e-10	N/A	N/A	0.776517	0.19445	0.10698	0.14913	0.22757	0.11007	0.21547	0.17067	0.17537	0.16922	0.1178	0.13095	0.17	0.16312	0.11394	0.19026	0.1591	0.14792	0.16231	0.34999	0.28759	0.32844	0.28122	0.32471	0.31443	0.28941	0.30747	0.31763	0.23801	0.28886	0.34324	0.25168
cg05872255	N/A	N/A	N/A	N/A	TRUE	73592157	N/A	N/A	14	N/A	N/A	1	56.1295	4.53e-12	9.81e-10	N/A	N/A	0.747103	0.21254	0.13712	0.17734	0.25981	0.20749	0.25914	0.16407	0.18359	0.41608	0.2224	0.20427	0.12198	0.26168	0.17718	0.20081	0.22059	0.1473	0.29794	0.36832	0.30517	0.35005	0.33696	0.30399	0.45116	0.35932	0.44825	0.5658	0.29107	0.49246	0.51936	0.53985
cg05920317	N/A	N/A	N/A	N/A	N/A	8472973	N/A	N_Shore	7	TSS1500	NXPH1	1	56.2938	4.34e-12	9.57e-10	N/A	N/A	0.747655	0.41878	0.46551	0.47695	0.51039	0.45662	0.47658	0.41355	0.41272	0.51106	0.47274	0.48954	0.39258	0.50183	0.42867	0.42783	0.44983	0.35989	0.47721	0.57984	0.62323	0.58389	0.57754	0.64678	0.58649	0.59001	0.63208	0.76014	0.57516	0.60515	0.61663	0.56601
cg05923687	N/A	N/A	N/A	DMR	TRUE	63795711	Unclassified_Cell_type_specific	Island	1	N/A	N/A	1	66.5911	3.8e-13	1.88e-10	N/A	N/A	0.778014	0.67625	0.66188	0.59157	0.80014	0.76378	0.76398	0.70868	0.74774	0.74764	0.67797	0.68964	0.63757	0.7671	0.65557	0.63294	0.66592	0.66928	0.72514	0.83648	0.86591	0.83234	0.89355	0.85623	0.80028	0.88024	0.82837	0.84309	0.83809	0.84775	0.85246	0.86355
cg05932351	N/A	N/A	N/A	N/A	N/A	247195581	N/A	N/A	1	N/A	N/A	1	60.4485	1.57e-12	4.83e-10	N/A	N/A	0.760851	0.40759	0.30588	0.35699	0.454	0.49344	0.53827	0.40419	0.3448	0.43174	0.34536	0.2712	0.37842	0.46661	0.345	0.41056	0.33093	0.4183	0.35637	0.55198	0.49959	0.51626	0.50235	0.58936	0.52227	0.58262	0.57393	0.73054	0.5711	0.66995	0.66453	0.51924
cg05941856	N/A	N/A	N/A	N/A	N/A	77510880	N/A	N/A	10	N/A	N/A	1	56.1488	4.51e-12	9.77e-10	N/A	N/A	0.747168	0.66726	0.53211	0.67699	0.69635	0.74237	0.72204	0.61632	0.56222	0.75856	0.63083	0.63434	0.55254	0.74395	0.70339	0.60919	0.71912	0.60177	0.64245	0.80889	0.81598	0.8223	0.77012	0.79976	0.78719	0.79776	0.84638	0.85473	0.77816	0.83128	0.85044	0.79175
cg05945726	N/A	N/A	N/A	N/A	N/A	5483538	N/A	N/A	7	N/A	N/A	1	85.3395	8.83e-15	1.58e-11	N/A	N/A	0.817902	0.50459	0.35614	0.38472	0.50908	0.46381	0.55857	0.39656	0.39421	0.61236	0.35456	0.33395	0.38731	0.52508	0.40437	0.41265	0.40027	0.3886	0.39854	0.59746	0.55112	0.58	0.50434	0.57226	0.59635	0.59666	0.66006	0.7665	0.63018	0.66464	0.64414	0.61811
cg05960024	N/A	N/A	N/A	N/A	N/A	56376020	N/A	N/A	4	5'UTR	CLOCK	1	85.1371	9.16e-15	1.61e-11	N/A	N/A	0.817548	0.50181	0.32107	0.52349	0.49383	0.52929	0.61109	0.45334	0.382	0.60146	0.47813	0.4229	0.37708	0.45495	0.47747	0.49488	0.5063	0.37346	0.37116	0.64069	0.66021	0.58841	0.52873	0.65296	0.60921	0.62384	0.61505	0.81648	0.72162	0.62771	0.74955	0.75956
cg05964487	N/A	N/A	N/A	N/A	N/A	40747228	N/A	S_Shore	13	N/A	N/A	1	63.6673	7.36e-13	2.93e-10	N/A	N/A	0.770163	0.67251	0.57147	0.56691	0.72983	0.66722	0.82312	0.63532	0.6576	0.84227	0.58653	0.63502	0.59964	0.7824	0.64429	0.63134	0.67751	0.65707	0.60196	0.87186	0.78121	0.77576	0.80759	0.78071	0.80802	0.82744	0.86993	0.90318	0.84212	0.90474	0.8907	0.8726
cg05967129	N/A	N/A	N/A	N/A	TRUE	127544716	N/A	N/A	7	Body	SND1	1	61.8195	1.13e-12	3.91e-10	N/A	N/A	0.764908	0.45516	0.4376	0.43764	0.63731	0.57744	0.63426	0.46339	0.5338	0.55252	0.4867	0.40548	0.44834	0.55271	0.48904	0.44912	0.54668	0.50943	0.50982	0.67667	0.64046	0.60181	0.61249	0.66373	0.71049	0.66574	0.68102	0.84281	0.7849	0.6767	0.61282	0.69735
cg05997793	N/A	N/A	N/A	N/A	N/A	37901338	N/A	N_Shore	3	N/A	N/A	1	62.4305	9.8e-13	3.52e-10	N/A	N/A	0.766672	0.43239	0.30337	0.39467	0.49724	0.52682	0.51202	0.3893	0.38622	0.46377	0.38081	0.38351	0.35454	0.44626	0.38448	0.43977	0.40486	0.37509	0.40382	0.56807	0.53902	0.5831	0.53047	0.56258	0.55838	0.61151	0.56629	0.67792	0.56207	0.55302	0.57641	0.5675
cg06005891	N/A	N/A	N/A	DMR	N/A	1389167	N/A	Island	6	TSS1500	FOXF2	1	56.2657	4.37e-12	9.6e-10	N/A	N/A	0.747561	0.24822	0.20021	0.27212	0.33904	0.37061	0.32437	0.24527	0.25811	0.29345	0.25999	0.20711	0.29489	0.34312	0.26332	0.24054	0.26227	0.26339	0.22297	0.39428	0.42199	0.43415	0.3881	0.45666	0.44807	0.45729	0.37648	0.60892	0.4424	0.45199	0.44512	0.40109
cg06046647	N/A	N/A	N/A	N/A	N/A	159130014	N/A	N_Shore	4	TSS1500	TMEM144	1	63.3065	8e-13	3.1e-10	N/A	N/A	0.769155	0.71134	0.62523	0.60875	0.79522	0.70196	0.85726	0.71505	0.71214	0.85495	0.6374	0.62789	0.6811	0.80494	0.69622	0.68793	0.71	0.6987	0.73125	0.87537	0.79193	0.84448	0.853	0.84646	0.88624	0.92243	0.88903	0.92781	0.92068	0.90494	0.9208	0.93505
cg06050495	N/A	N/A	N/A	CDMR	N/A	35291580	N/A	N_Shore	17	N/A	N/A	1	69.1435	2.18e-13	1.26e-10	N/A	N/A	0.784442	0.44695	0.36912	0.446	0.56014	0.51708	0.53422	0.46247	0.48629	0.49491	0.44436	0.41706	0.4072	0.56181	0.46776	0.4227	0.49137	0.41511	0.40835	0.62639	0.6064	0.5816	0.56837	0.6318	0.61209	0.6807	0.5973	0.66912	0.5862	0.64916	0.67795	0.65875
cg06055873	N/A	N/A	N/A	CDMR	N/A	27142204	Unclassified_Cell_type_specific	N_Shore	7	1stExon;5'UTR	HOXA2;HOXA2	1	57.9455	2.88e-12	7.24e-10	N/A	N/A	0.753072	0.673	0.58342	0.61084	0.78582	0.7058	0.78974	0.6446	0.68204	0.78925	0.63118	0.63533	0.59521	0.73356	0.66393	0.67722	0.66959	0.69075	0.61274	0.83945	0.81062	0.81441	0.82761	0.80145	0.83116	0.84038	0.83482	0.82802	0.81208	0.83547	0.86449	0.84856
cg06064716	N/A	N/A	N/A	N/A	TRUE	201164258	N/A	N/A	2	N/A	N/A	1	58.317	2.62e-12	6.85e-10	N/A	N/A	0.754258	0.21578	0.13075	0.1677	0.27036	0.16652	0.24842	0.19378	0.1864	0.25713	0.18033	0.15077	0.17706	0.18485	0.14491	0.20469	0.19133	0.17635	0.20424	0.35603	0.34085	0.34387	0.33323	0.35516	0.35743	0.3176	0.31484	0.39411	0.29039	0.2869	0.3291	0.27422
cg06087185	N/A	N/A	1	DMR	TRUE	29521499	N/A	Island	6	N/A	N/A	1	113.405	9.55e-17	7.43e-13	N/A	N/A	0.856501	0.712	0.67337	0.65626	0.82111	0.71804	0.8026	0.6705	0.71884	0.82602	0.63815	0.66087	0.65853	0.79852	0.68333	0.59716	0.69535	0.72574	0.63929	0.89163	0.81971	0.82253	0.84033	0.84993	0.87288	0.86711	0.86233	0.93509	0.91542	0.87765	0.90605	0.85636
cg06097580	N/A	N/A	N/A	CDMR	N/A	56456934	N/A	N_Shore	16	Body	AMFR	1	63.9344	6.92e-13	2.81e-10	N/A	N/A	0.770903	0.42111	0.26597	0.37701	0.46886	0.43271	0.50599	0.38957	0.35694	0.56612	0.3563	0.31362	0.38214	0.44273	0.34001	0.37326	0.34719	0.37106	0.30557	0.54474	0.4924	0.54736	0.47781	0.54361	0.51439	0.55826	0.62261	0.76236	0.61391	0.64088	0.57385	0.57754
cg06098976	N/A	N/A	N/A	N/A	N/A	212602839	N/A	N_Shelf	1	N/A	N/A	1	65.2794	5.1e-13	2.28e-10	N/A	N/A	0.774559	0.50706	0.55765	0.54758	0.64061	0.63675	0.67544	0.56532	0.60007	0.5666	0.63024	0.57323	0.57189	0.60365	0.53642	0.53481	0.59743	0.61139	0.64863	0.75852	0.70105	0.71728	0.70879	0.76047	0.76875	0.75001	0.72963	0.82624	0.79096	0.71843	0.81791	0.74764
cg06127781	TRUE	N/A	N/A	N/A	N/A	15240413	N/A	N/A	16	N/A	N/A	1	61.596	1.19e-12	4.03e-10	N/A	N/A	0.764256	0.50627	0.42163	0.49596	0.68014	0.55527	0.60399	0.60183	0.49877	0.61581	0.5557	0.47708	0.42034	0.5584	0.49217	0.4062	0.53162	0.43319	0.48066	0.61713	0.6457	0.68784	0.66962	0.68375	0.65794	0.69797	0.66881	0.73909	0.67946	0.69372	0.76152	0.68615
cg06128028	TRUE	N/A	N/A	N/A	N/A	35293892	N/A	Island	7	TSS200;TSS200	TBX20;TBX20	1	68.9046	2.29e-13	1.31e-10	N/A	N/A	0.783856	0.2204	0.065034	0.16894	0.21579	0.10736	0.21538	0.18447	0.12423	0.30819	0.10305	0.13667	0.076923	0.16477	0.093416	0.20039	0.1481	0.091196	0.13078	0.31835	0.28403	0.31112	0.21789	0.31817	0.31729	0.30519	0.32757	0.49582	0.31027	0.43025	0.51199	0.49725
cg06144361	N/A	N/A	N/A	N/A	TRUE	79003155	Unclassified_Cell_type_specific	N/A	10	Body;Body;Body;Body	KCNMA1;KCNMA1;KCNMA1;KCNMA1	1	60.2215	1.65e-12	5.01e-10	N/A	N/A	0.760166	0.21925	0.17263	0.2112	0.3035	0.24256	0.26998	0.24389	0.22445	0.24866	0.21167	0.17879	0.19367	0.24209	0.21492	0.22554	0.22065	0.21768	0.22108	0.36761	0.35059	0.39128	0.37571	0.4033	0.36768	0.35198	0.36942	0.4344	0.29639	0.44505	0.39302	0.30814
cg06158434	TRUE	N/A	N/A	N/A	N/A	226127113	N/A	Island	1	Body	LEFTY2	1	66.5419	3.85e-13	1.89e-10	N/A	N/A	0.777887	0.6223	0.68204	0.69607	0.81951	0.82499	0.73372	0.74329	0.69951	0.77041	0.7093	0.75726	0.64359	0.78091	0.73942	0.67328	0.80787	0.7648	0.77128	0.88821	0.90101	0.86994	0.88186	0.88028	0.87256	0.87931		0.91039	0.87981	0.89072	0.882	0.86369
cg06159352	TRUE	N/A	1	DMR	N/A	37487613	N/A	Island	7	5'UTR	ELMO1	1	81.4914	1.8e-14	2.46e-11	N/A	N/A	0.810929	0.32152	0.26904	0.28703	0.33517	0.28077	0.41354	0.32154	0.27946	0.47881	0.32798	0.26855	0.28732	0.3424	0.2439	0.28683	0.27523	0.2415	0.21859	0.53673	0.41779	0.45082	0.40205	0.41676	0.43015	0.42264	0.52509	0.59838	0.37113	0.53487	0.50793	0.59593
cg06169131	N/A	N/A	N/A	N/A	N/A	103536348	Unclassified	Island	10	TSS1500;TSS1500;TSS1500;TSS1500	FGF8;FGF8;FGF8;FGF8	1	97.8934	1.02e-15	3.9e-12	N/A	N/A	0.837459	0.44131	0.37627	0.38315	0.48959	0.55858	0.54003	0.4233	0.42965	0.51769	0.397	0.38174	0.40418	0.50651	0.39408	0.44539	0.40586	0.46763	0.4282	0.63149	0.57534	0.57779	0.54228	0.61378	0.56921	0.60423	0.60352	0.72803	0.58952	0.63659	0.65464	0.56507
cg06183256	N/A	N/A	N/A	N/A	N/A	53124971	N/A	N/A	3	3'UTR	RFT1	1	83.5256	1.23e-14	1.93e-11	N/A	N/A	0.81468	0.46877	0.40648	0.54433	0.58132	0.59215	0.58707	0.46852	0.50624	0.65913	0.51314	0.49049	0.46697	0.56918	0.47934	0.46831	0.54273	0.53361	0.46843	0.67902	0.6587	0.65127	0.6357	0.65927	0.64871	0.69819	0.68932	0.82929	0.7254	0.69047	0.70453	0.6891
cg06211872	N/A	N/A	N/A	RDMR	TRUE	115123251	N/A	N_Shore	12	TSS1500;TSS1500	TBX3;TBX3	1	69.6851	1.94e-13	1.17e-10	N/A	N/A	0.785759	0.51964	0.49154	0.52987	0.69632	0.58537	0.68763	0.51712	0.55975	0.6354	0.52839	0.47809	0.5306	0.6293	0.56848	0.50848	0.61783	0.55637	0.50574	0.73191	0.66697	0.68459	0.70112	0.68202	0.72621	0.76773	0.71481	0.78548	0.72874	0.74008	0.76809	0.71064
cg06215569	N/A	N/A	N/A	RDMR	TRUE	110611465	N/A	Island	1	Body	ALX3	1	65.5086	4.84e-13	2.21e-10	N/A	N/A	0.775171	0.46521	0.39853	0.40932	0.53629	0.49926	0.51526	0.41668	0.39418	0.51653	0.4104	0.40149	0.40815	0.47045	0.42342	0.40587	0.45669	0.39995	0.40056	0.55718	0.57002	0.58477	0.57781	0.63163	0.5639	0.62663	0.57716	0.67414	0.49217	0.63034	0.61585	0.65211
cg06217803	N/A	N/A	N/A	RDMR	N/A	128830440	N/A	S_Shore	7	Body	SMO	1	74.7763	6.71e-14	5.76e-11	N/A	N/A	0.79739	0.65063	0.58178	0.5945	0.7662	0.68445	0.75762	0.66109	0.68893	0.78619	0.64979	0.58467	0.65186	0.77504	0.6744	0.63609	0.70771	0.66766	0.66659	0.85463	0.77406	0.81186	0.76258	0.84565	0.85631	0.84601	0.82679	0.89524	0.84402	0.86874	0.8895	0.81477
cg06219806	N/A	N/A	N/A	RDMR	N/A	62308810	Unclassified	N/A	11	5'UTR;5'UTR	AHNAK;AHNAK	1	66.939	3.52e-13	1.77e-10	N/A	N/A	0.778913	0.35084	0.29847	0.38794	0.44551	0.45132	0.47991	0.34661	0.38324	0.45857	0.40862	0.37111	0.345	0.44166	0.42955	0.30679	0.43424	0.353	0.34108	0.57939	0.5116	0.52214	0.54531	0.49889	0.54219	0.5614	0.52661	0.68258	0.55759	0.50432	0.54585	0.605
cg06224178	N/A	N/A	1	N/A	TRUE	131360571	N/A	N/A	8	Body	ASAP1	1	81.7433	1.72e-14	2.37e-11	N/A	N/A	0.811402	0.18215	0.18997	0.21679	0.26226	0.24165	0.24062	0.16914	0.22	0.19774	0.215	0.18545	0.15321	0.207	0.19406	0.24007	0.19808	0.18907	0.18689	0.3654	0.33853	0.36138	0.34069	0.36928	0.33793	0.34971	0.33228	0.54096	0.23747	0.34328	0.48028	0.30839
cg06226156	TRUE	N/A	1	DMR	N/A	74726478	N/A	Island	2	Body	LBX2	1	87.5923	5.88e-15	1.22e-11	N/A	N/A	0.821751	0.17611	0.11708	0.15561	0.24114	0.14782	0.24955	0.15538	0.17192	0.19437	0.16982	0.15177	0.15459	0.18933	0.12899	0.20449	0.16427	0.16724	0.17094	0.36624	0.28991	0.29496	0.26615	0.34967	0.3354	0.30613	0.3295	0.50727	0.2337	0.39417	0.4202	0.32769
cg06239593	N/A	N/A	1	N/A	N/A	130748639	N/A	S_Shelf	3	Body;Body;Body	NEK11;NEK11;NEK11	1	81.0546	1.96e-14	2.54e-11	N/A	N/A	0.810104	0.70264	0.68695	0.71851	0.81234	0.74346	0.81748	0.69683	0.73546	0.83503	0.71725	0.74909	0.6489	0.80216	0.75405	0.63973	0.74556	0.7265	0.66189	0.88881	0.87105	0.90944	0.88722	0.8683	0.8861	0.86869	0.83986	0.88459	0.85092	0.85347	0.86599	0.87577
cg06269673	N/A	N/A	1	N/A	N/A	42399792	N/A	Island	4	TSS200	SHISA3	1	67.5835	3.06e-13	1.61e-10	N/A	N/A	0.780559	0.56784	0.49529	0.55895	0.62643	0.65924	0.59255	0.56277	0.54605	0.63458	0.57031	0.53188	0.52916	0.6285	0.5812	0.51884	0.58454	0.5281	0.55609	0.71982	0.70903	0.69491	0.67356	0.72486	0.68464	0.73968	0.77434	0.79305	0.69291	0.73923	0.74092	0.68158
cg06277900	TRUE	N/A	1	CDMR	TRUE	67198029	N/A	Island	16	5'UTR;5'UTR;3'UTR	HSF4;HSF4;FBXL8	1	72.4656	1.08e-13	8.06e-11	N/A	N/A	0.792272	0.45843	0.40036	0.49172	0.61687	0.59335	0.59504	0.5042	0.53138	0.64314	0.48733	0.47265	0.47499	0.55761	0.53353	0.46206	0.51054	0.54464	0.45922	0.6945	0.58685	0.61747	0.66168	0.62676	0.63953	0.71651	0.76149	0.74177	0.70672	0.74646	0.71836	0.64458
cg06298519	N/A	N/A	1	DMR	N/A	118031864	N/A	Island	10	5'UTR;5'UTR;TSS200	GFRA1;GFRA1;GFRA1	1	57.4466	3.25e-12	7.81e-10	N/A	N/A	0.75146	0.46726	0.50547	0.52941	0.66028	0.59948	0.64812	0.50675	0.54306	0.57885	0.50718	0.44101	0.4888	0.59429	0.51689	0.51268	0.54484	0.53365	0.58578	0.70892	0.69414	0.69216	0.65101	0.68661	0.69578	0.69586	0.66925	0.82636	0.74551	0.67294	0.7452	0.67331
cg06302566	N/A	N/A	N/A	N/A	N/A	121150686	N/A	S_Shore	12	Body	UNC119B	1	85.1449	9.15e-15	1.61e-11	N/A	N/A	0.817562	0.5954	0.5301	0.57179	0.69914	0.61769	0.68209	0.5542	0.60176	0.67488	0.56308	0.51487	0.51311	0.62311	0.63217	0.59382	0.65775	0.58062	0.54372	0.77476	0.72943	0.71384	0.70555	0.74426	0.73402	0.77838	0.74881	0.83266	0.76789	0.76634	0.78887	0.75157
cg06318386	N/A	N/A	N/A	N/A	TRUE	46048973	N/A	N/A	11	Body;Body	PHF21A;PHF21A	1	72.4986	1.07e-13	8.04e-11	N/A	N/A	0.792347	0.10073	0.054559	0.096791	0.096501	0.068295	0.15963	0.1131	0.10271	0.1497	0.14359	0.042336	0.05167	0.092936	0.03998	0.095074	0.068988	0.0748	0.06782	0.28217	0.20183	0.16166	0.15756	0.21382	0.2527	0.26665	0.33187	0.52018	0.1367	0.38603	0.47705	0.48539
cg06338562	TRUE	N/A	1	DMR	N/A	37488645	Promoter_Associated	Island	7	TSS200	ELMO1	1	66.962	3.5e-13	1.76e-10	N/A	N/A	0.778972	0.56075	0.48766	0.49268	0.67064	0.62834	0.64208	0.61098	0.65672	0.59136	0.50468	0.57783	0.5701	0.57415	0.52897	0.52534	0.50916	0.60554	0.51753	0.70004	0.74185	0.68609	0.78354	0.72307	0.71318	0.6719	0.68603	0.78137	0.74206	0.74846	0.70021	0.72571
cg06370771	N/A	N/A	N/A	N/A	N/A	18960940	Unclassified_Cell_type_specific	N_Shore	1	Body;Body;Body	PAX7;PAX7;PAX7	1	62.6134	9.39e-13	3.42e-10	N/A	N/A	0.767195	0.51204	0.36992	0.53569	0.57625	0.64443	0.55105	0.49312	0.45134	0.62047	0.47004	0.44872	0.4131	0.56634	0.54351	0.50363	0.55763	0.47155	0.54158	0.67893	0.64916	0.66819	0.64285	0.6597	0.65667	0.63124	0.67573	0.81021	0.67	0.71576	0.71467	0.74885
cg06371091	N/A	N/A	N/A	N/A	N/A	105407543	N/A	N/A	10	Body	SH3PXD2A	1	67.1593	3.35e-13	1.71e-10	N/A	N/A	0.779478	0.12752	0.076844	0.1152	0.16221	0.16681	0.20421	0.21414	0.071662	0.24648	0.1515	0.078811	0.14649	0.16285	0.14292	0.11688	0.15776	0.089659	0.075774	0.33224	0.16271	0.28002	0.35902	0.26327	0.28604	0.28238	0.2899	0.41553	0.24492	0.41867	0.4091	0.43038
cg06379721	N/A	N/A	N/A	N/A	N/A	102590401	N/A	Island	10	N/A	N/A	1	61.7056	1.16e-12	3.97e-10	N/A	N/A	0.764576	0.26271	0.25344	0.31268	0.30598	0.25999	0.25142	0.27105	0.2607	0.22936	0.31028	0.285	0.19492	0.27016	0.2267	0.2416	0.3035	0.28329	0.22108	0.47244	0.42169	0.38464	0.36382	0.43382	0.3612	0.41318	0.39789	0.52643	0.28702	0.45727	0.52844	0.48746
cg06415970	N/A	N/A	1	N/A	N/A	87443521	N/A	N_Shore	16	3'UTR	ZCCHC14	1	79.9336	2.43e-14	2.89e-11	N/A	N/A	0.807952	0.40029	0.36955	0.41137	0.51182	0.52956	0.50904	0.43589	0.40054	0.49182	0.3854	0.36628	0.40182	0.48173	0.41674	0.3982	0.40748	0.44683	0.37121	0.56296	0.55189	0.55766	0.55052	0.61269	0.58648	0.58994	0.5617	0.74053	0.58969	0.63734	0.65312	0.60977
cg06430479	N/A	N/A	N/A	N/A	TRUE	95091989	N/A	N/A	11	N/A	N/A	1	66.1826	4.17e-13	1.99e-10	N/A	N/A	0.77695	0.40512	0.34404	0.44152	0.53517	0.53897	0.56402	0.39441	0.40826	0.53487	0.40039	0.38402	0.38839	0.50741	0.46244	0.37561	0.44616	0.40391	0.37651	0.60266	0.56022	0.58618	0.54862	0.57946	0.60101	0.61558	0.55513	0.75154	0.63616	0.63933	0.65898	0.54951
cg06432036	N/A	N/A	N/A	CDMR	N/A	170595385	N/A	N_Shore	6	Body	DLL1	1	58.0278	2.82e-12	7.14e-10	N/A	N/A	0.753336	0.52752	0.35619	0.45249	0.56337	0.51925	0.588	0.47195	0.4111	0.66461	0.46481	0.37846	0.4171	0.56162	0.45704	0.47324	0.48413	0.45525	0.38743	0.59475	0.61753	0.59522	0.56103	0.64445	0.61542	0.62971	0.71099	0.80425	0.64356	0.75248	0.69199	0.71499
cg06462347	N/A	N/A	1	DMR	N/A	5404508	Unclassified	Island	17	1stExon;5'UTR	LOC728392;LOC728392	1	110.693	1.42e-16	1.01e-12	N/A	N/A	0.8535	0.53645	0.51197	0.60911	0.65759	0.62091	0.63855	0.48689	0.53779	0.68566	0.54774	0.49657	0.47103	0.66919	0.59868	0.52312	0.66791	0.52228	0.51323	0.73642	0.6827	0.68969	0.68365	0.66622	0.71671	0.77735	0.75446	0.77637	0.73816	0.7559	0.77447	0.74816
cg06469229	N/A	N/A	N/A	CDMR	N/A	59188213	N/A	N_Shore	5	Body;Body	PDE4D;PDE4D	1	88.8626	4.7e-15	1.07e-11	N/A	N/A	0.82385	0.66459	0.58047	0.66658	0.74114	0.76271	0.76579	0.76265	0.74481	0.80199	0.66058	0.72988	0.70783	0.79172	0.66838	0.67714	0.6366	0.68189	0.68815	0.84463	0.86847	0.79885	0.85935	0.83314	0.84561	0.86492	0.87524	0.88389		0.91414	0.88756	0.85901
cg06521347	N/A	N/A	N/A	N/A	TRUE	128139451	N/A	N/A	8	N/A	N/A	1	59.861	1.8e-12	5.32e-10	N/A	N/A	0.75907	0.60372	0.61759	0.66043	0.69143	0.73303	0.59907	0.62317	0.58908	0.68942	0.68795	0.6643	0.58594	0.64197	0.63348	0.57315	0.66966	0.58328	0.65684	0.79793	0.80932	0.79179	0.71885	0.79639	0.78346	0.74598	0.79606	0.86351	0.76319	0.78583	0.77616	0.74286
cg06529756	TRUE	N/A	1	N/A	N/A	75380303	Unclassified_Cell_type_specific	Island	5	5'UTR	SV2C	1	64.0734	6.71e-13	2.76e-10	N/A	N/A	0.771286	0.52021	0.44096	0.52016	0.64328	0.57574	0.6299	0.48419	0.55178	0.60059	0.49817	0.45479	0.52481	0.57708	0.4977	0.56628	0.52746	0.49185	0.54647	0.61917	0.69165	0.69614	0.69053	0.69396	0.65422	0.69708	0.67359	0.80244	0.69115	0.70803	0.78651	0.70053
cg06534376	N/A	N/A	N/A	N/A	N/A	30708863	Promoter_Associated	N_Shore	6	Body	FLOT1	1	58.2184	2.69e-12	6.96e-10	N/A	N/A	0.753945	0.50972	0.54822	0.5041	0.63048	0.61436	0.6414	0.55369	0.57709	0.64919	0.50711	0.44286	0.515	0.60056	0.54662	0.51796	0.58727	0.53175	0.48294	0.64922	0.69673	0.68876	0.66848	0.68158	0.71307	0.73133	0.72051	0.82933	0.76696	0.72214	0.68717	0.70338
cg06539276	N/A	N/A	N/A	N/A	N/A	99176194	N/A	N_Shore	7	N/A	N/A	1	85.5362	8.52e-15	1.55e-11	N/A	N/A	0.818245	0.4942	0.45346	0.54678	0.60131	0.64211	0.59249	0.48428	0.50538	0.56716	0.50801	0.53863	0.4553	0.59103	0.54784	0.48787	0.55555	0.49289	0.55083	0.67233	0.65928	0.71173	0.64232	0.69392	0.65843	0.69214	0.66317	0.76869	0.66084	0.67346	0.68614	0.64989
cg06540146	TRUE	N/A	1	N/A	N/A	33011185	N/A	Island	15	5'UTR	GREM1	1	67.6249	3.03e-13	1.6e-10	N/A	N/A	0.780664	0.46538	0.37181	0.49896	0.55872	0.57726	0.56921	0.49759	0.48389	0.58067	0.48917	0.52274	0.48713	0.50965	0.42025	0.44701	0.50449	0.4963	0.48123	0.62573	0.59515	0.64189	0.56682	0.68246	0.63125	0.68069	0.67865	0.81391	0.63108	0.71527	0.73139	0.62897
cg06585233	N/A	N/A	N/A	N/A	N/A	229543009	N/A	Island	1	N/A	N/A	1	71.8585	1.22e-13	8.71e-11	N/A	N/A	0.790884	0.28734	0.23199	0.28948	0.39257	0.35375	0.30236	0.29494	0.31642	0.42921	0.3221	0.30081	0.22661	0.3079	0.32849	0.30151	0.35494	0.28407	0.20559	0.5256	0.42456	0.45156	0.47029	0.41494	0.39746	0.42813	0.46466	0.556	0.45	0.51674	0.5119	0.51121
cg06609310	N/A	N/A	N/A	DMR	N/A	28602789	N/A	N_Shore	6	N/A	N/A	1	56.4465	4.18e-12	9.32e-10	N/A	N/A	0.748166	0.38258	0.25602	0.31616	0.41116	0.33152	0.43724	0.33195	0.32173	0.51433	0.32143	0.32271	0.28418	0.38872	0.32174	0.33523	0.3119	0.30488	0.35196	0.55486	0.41133	0.47562	0.47397	0.50216	0.49603	0.42485	0.55306	0.64642	0.4685	0.55216	0.53339	0.58453
cg06613392	N/A	N/A	1	DMR	TRUE	29521595	N/A	Island	6	N/A	N/A	1	127.548	1.39e-17	2.85e-13	N/A	N/A	0.87035	0.36455	0.30518	0.37128	0.33147	0.31087	0.42527	0.3799	0.31435	0.42522	0.41782	0.33317	0.38427	0.36805	0.29025	0.41456	0.38636	0.33227	0.30142	0.47032	0.49733	0.46458	0.54025	0.48447	0.49336	0.4778	0.55696	0.6402	0.43391	0.53604	0.58887	0.55438
cg06616729	N/A	N/A	1	N/A	N/A	55379248	N/A	Island	8	N/A	N/A	1	75.1333	6.24e-14	5.48e-11	N/A	N/A	0.798159	0.68156	0.60663	0.59407	0.76146	0.7409	0.78155	0.69344	0.68956	0.77132	0.67582	0.6887	0.6633	0.75688	0.6144	0.6836	0.65367	0.70905	0.64686	0.85116	0.85739	0.80245	0.81528	0.79455	0.8173	0.84509	0.84876	0.83981	0.81821	0.82078	0.84957	0.79004
cg06619938	N/A	N/A	N/A	N/A	N/A	54376127	N/A	N_Shelf	12	N/A	N/A	1	83.8233	1.17e-14	1.85e-11	N/A	N/A	0.815217	0.58053	0.5765	0.53105	0.59824	0.61134	0.59267	0.49948	0.52821	0.63052	0.53647	0.56494	0.49082	0.67804	0.5385	0.51858	0.52706	0.57114	0.6039	0.74787	0.68922	0.6919	0.68963	0.70467	0.67943	0.73577	0.69913	0.79773	0.68807	0.7173	0.75906	0.75385
cg06621373	N/A	N/A	N/A	N/A	N/A	33794690	N/A	Island	19	Body;TSS1500	LOC80054;CEBPA	1	59.4388	2e-12	5.65e-10	N/A	N/A	0.757773	0.63804	0.5695	0.63354	0.63703	0.64994	0.65598	0.54547	0.57727	0.70562	0.56963	0.61049	0.57251	0.63411	0.62538	0.58216	0.56425	0.58276	0.59156	0.75582	0.71378	0.80453	0.68287	0.77975	0.72128	0.7444	0.77536	0.80623	0.70208	0.7665	0.72435	0.72469
cg06632207	N/A	N/A	1	N/A	N/A	54070931	Promoter_Associated	N_Shore	12	TSS1500;TSS1500	ATP5G2;ATP5G2	1	143.858	1.87e-18	8.82e-14	N/A	N/A	0.883334	0.42291	0.33105	0.41771	0.63907	0.49753	0.52971	0.38225	0.41916	0.60449	0.51058	0.33132	0.4007	0.51766	0.43102	0.36802	0.49859	0.39704	0.70323	0.61086	0.52443	0.61044	0.53758	0.53483	0.63248	0.64695	0.74971	0.86614	0.71777	0.77791	0.64612	0.85316
cg06633061	TRUE	N/A	N/A	DMR	N/A	57261601	N/A	Island	14	N/A	N/A	1	57.4111	3.28e-12	7.87e-10	N/A	N/A	0.751345	0.64898	0.64501	0.69494	0.74289	0.68334	0.71238	0.61811	0.75565	0.6865	0.66936	0.71051	0.61927	0.69891	0.66419	0.60429	0.61625	0.64777	0.62185	0.82197	0.81042	0.79784	0.77967	0.83894	0.78759	0.82214	0.80487	0.8647	0.77615	0.81723	0.81116	0.80131
cg06660332	N/A	N/A	1	N/A	TRUE	47009707	N/A	Island	1	N/A	N/A	1	64.1491	6.59e-13	2.72e-10	N/A	N/A	0.771495	0.43428	0.34882	0.41484	0.50675	0.50409	0.52142	0.42684	0.39938	0.52537	0.39796	0.37471	0.39959	0.48589	0.41646	0.47915	0.42543	0.39235	0.42431	0.59421	0.53272	0.57057	0.53099	0.57726	0.61936	0.56954	0.61794	0.7317	0.5481	0.65493	0.62344	0.69334
cg06668555	N/A	N/A	N/A	DMR	N/A	139509129	N/A	Island	8	TSS200	FAM135B	1	77.2968	4.05e-14	4.13e-11	N/A	N/A	0.802693	0.60499	0.63992	0.6151	0.73823	0.66774	0.6851	0.6321	0.68839	0.76146	0.63706	0.59996	0.58676	0.72932	0.65149	0.63835	0.68039	0.62701	0.64667	0.82504	0.773	0.75393	0.83098	0.78145	0.79953	0.80679	0.79802	0.82733	0.80305	0.78891	0.84099	0.84421
cg06672120	TRUE	N/A	1	N/A	N/A	85932383	Unclassified	Island	16	TSS1500	IRF8	1	56.0657	4.6e-12	9.92e-10	N/A	N/A	0.746888	0.27312	0.35537	0.29669	0.3612	0.28343	0.3917	0.34633	0.3887	0.33971	0.29482	0.31543	0.35648	0.36204	0.24239	0.28475	0.31753	0.35031	0.35653	0.47461	0.42608	0.48592	0.48669	0.44741	0.4654	0.47672	0.47651	0.56157	0.47539	0.57182	0.59018	0.51005
cg06678084	TRUE	N/A	N/A	CDMR	N/A	65600739	Promoter_Associated	N_Shore	11	TSS1500	SNX32	1	72.2139	1.14e-13	8.35e-11	N/A	N/A	0.791698	0.60291	0.57079	0.6743	0.72149	0.72133	0.69229	0.66009	0.65021	0.68258	0.67323	0.69986	0.6193	0.72137	0.65434	0.59447	0.62924	0.65737	0.63246	0.78265	0.83285	0.76701	0.79734	0.81455	0.80534	0.80037	0.77958	0.83573	0.78804	0.804	0.81374	0.69067
cg06714480	N/A	N/A	N/A	N/A	N/A	182544307	N/A	N_Shelf	2	5'UTR	NEUROD1	1	57.8888	2.92e-12	7.29e-10	N/A	N/A	0.75289	0.49212	0.52145	0.49246	0.62408	0.57399	0.5955	0.51054	0.54634	0.59202	0.48739	0.51053	0.51126	0.59997	0.49862	0.50295	0.52158	0.5087	0.50137	0.65658	0.7001	0.67529	0.70113	0.67757	0.62108	0.66497	0.67449	0.69951	0.67436	0.68569	0.69556	0.69717
cg06750832	N/A	N/A	1	N/A	N/A	111217691	Promoter_Associated	Island	1	TSS200	KCNA3	1	62.1505	1.05e-12	3.7e-10	N/A	N/A	0.765867	0.2959	0.26408	0.30918	0.31597	0.31371	0.42527	0.30112	0.2744	0.46254	0.34474	0.24793	0.26384	0.32427	0.25719	0.31834	0.29503	0.30255	0.26233	0.47782	0.41026	0.4715	0.41331	0.42447	0.40995	0.4812	0.49843	0.59489	0.36891	0.56544	0.52356	0.58389
cg06782686	TRUE	N/A	N/A	DMR	N/A	52535964	Unclassified_Cell_type_specific	Island	14	TSS200	NID2	1	63.543	7.58e-13	2.99e-10	N/A	N/A	0.769817	0.11244	0.064519	0.22184	0.14539	0.039389	0.10572	0.15286	0.093764	0.31241	0.19814	0.051961	0.10673	0.16375	0.099669	0.11982	0.15361	0.071306	0.050134	0.23706	0.34487	0.28711	0.39215	0.12264	0.13079	0.27745	0.32147	0.46853	0.27933	0.47197	0.48319	0.52381
cg06785999	N/A	N/A	1	DMR	TRUE	60975964	N/A	Island	14	1stExon;5'UTR	SIX6;SIX6	1	61.4212	1.24e-12	4.13e-10	N/A	N/A	0.763744	0.3496	0.36288	0.42071	0.46297	0.381	0.42139	0.272	0.35346	0.45159	0.42629	0.34982	0.30679	0.44333	0.36569	0.31783	0.36852	0.32266	0.39003	0.53307	0.51097	0.49255	0.5361	0.49823	0.52678	0.47954	0.53641	0.53624	0.53289	0.50908	0.57085	0.51061
cg06794543	TRUE	1	1	N/A	TRUE	42749748	N/A	N/A	15	TSS200	ZFP106	1	106.683	2.57e-16	1.57e-12	N/A	N/A	0.848826	0.64607	0.6262	0.69585	0.77502	0.74707	0.69589	0.61317	0.72427	0.68214	0.68761	0.66936	0.61815	0.6998	0.69256	0.6561	0.65806	0.66855	0.63275	0.8541	0.78765	0.85456	0.85152	0.7918	0.83017	0.7821	0.77043	0.82289	0.84286	0.79423	0.84485	0.85255
cg06798106	N/A	N/A	1	N/A	N/A	55380185	N/A	Island	8	N/A	N/A	1	60.4572	1.56e-12	4.83e-10	N/A	N/A	0.760878	0.21467	0.23781	0.21915	0.26215	0.24811	0.2622	0.21743	0.20956	0.28395	0.2108	0.21288	0.18847	0.24887	0.19476	0.21975	0.21846	0.19679	0.21286	0.39553	0.38076	0.35302	0.35907	0.35176	0.3414	0.34632	0.37862	0.27879	0.30258	0.28997	0.29682	0.22518
cg06801811	N/A	1	N/A	N/A	TRUE	92650644	N/A	N/A	1	N/A	N/A	1	60.68	1.48e-12	4.63e-10	N/A	N/A	0.761546	0.60738	0.51761	0.54836	0.62281	0.60227	0.64182	0.58752	0.56899	0.64233	0.65046	0.55397	0.57292	0.73275	0.57254	0.52364	0.57875	0.55992	0.65584	0.75012	0.722	0.62485	0.67434	0.68174	0.75831	0.83759	0.82562	0.91791	0.781	0.90388	0.89998	0.61854
cg06802522	N/A	N/A	1	N/A	N/A	124173231	Promoter_Associated	Island	8	N/A	N/A	1	102.592	4.82e-16	2.3e-12	N/A	N/A	0.84374	0.11961	0.086165	0.14779	0.21806	0.17009	0.18628	0.13313	0.15252	0.16971	0.16789	0.14896	0.12165	0.15564	0.15088	0.15214	0.12993	0.13548	0.15776	0.30649	0.2774	0.25572	0.28317	0.30565	0.3164	0.30617	0.25132	0.26649	0.20578	0.244	0.25359	0.20619
cg06809342	N/A	N/A	N/A	N/A	N/A	8999608	N/A	N/A	11	N/A	N/A	1	63.7525	7.22e-13	2.9e-10	N/A	N/A	0.7704	0.6104	0.52728	0.6969	0.65655	0.68268	0.63307	0.58335	0.56809	0.72353	0.71075	0.65741	0.56147	0.66335	0.63658	0.58697	0.62572	0.59884	0.63876	0.74624	0.74613	0.8021	0.75077	0.78108	0.75338	0.77417	0.79631	0.83641	0.75175	0.81682	0.7727	0.74106
cg06811183	N/A	N/A	N/A	N/A	N/A	48510438	N/A	N/A	3	3'UTR	SHISA5	1	59.5289	1.95e-12	5.59e-10	N/A	N/A	0.758051	0.58232	0.496	0.59522	0.63102	0.69176	0.6171	0.55669	0.59418	0.68135	0.59329	0.55571	0.556	0.6118	0.49288	0.51192	0.55751	0.59649	0.50106	0.71383	0.71923	0.69345	0.68543	0.71622	0.71661	0.72856	0.75856	0.84635	0.75543	0.69655	0.72276	0.69216
cg06811571	N/A	N/A	N/A	N/A	N/A	21115283	Promoter_Associated_Cell_type_specific	N_Shore	17	Body;Body	TMEM11;TMEM11	1	91.758	2.84e-15	7.56e-12	N/A	N/A	0.828455	0.66089	0.56727	0.61506	0.66359	0.66682	0.69556	0.6202	0.59354	0.80288	0.60443	0.55864	0.60364	0.70437	0.61625	0.58033	0.61968	0.63615	0.61059	0.7268	0.75699	0.75818	0.73487	0.78639	0.75219	0.78728	0.87191	0.93974	0.84971	0.85369	0.79467	0.8058
cg06821993	N/A	N/A	N/A	CDMR	N/A	114449011	N/A	S_Shelf	8	1stExon;1stExon	CSMD3;CSMD3	1	61.3385	1.27e-12	4.18e-10	N/A	N/A	0.763501	0.29404	0.27567	0.44058	0.41073	0.38379	0.3902	0.33778	0.3145	0.42767	0.37563	0.37613	0.27304	0.34803	0.3274	0.34396	0.37592	0.31514	0.31106	0.45967	0.51293	0.5382	0.45174	0.53108	0.51312	0.41647	0.48452	0.69626	0.48553	0.55373	0.50798	0.60191
cg06822689	N/A	N/A	1	N/A	TRUE	141516291	Promoter_Associated	Island	3	Body	GRK7	1	78.6923	3.08e-14	3.38e-11	N/A	N/A	0.805512	0.65893	0.72568	0.64488	0.72346	0.75616	0.71933	0.6964	0.70285	0.72303	0.65206	0.7044	0.66642	0.74005	0.63192	0.69035	0.61339	0.66466	0.66553	0.86822	0.81509	0.84247	0.82006	0.80529	0.83163	0.82997	0.78715	0.83195	0.79162	0.85371	0.78648	0.69412
cg06825661	N/A	N/A	1	N/A	N/A	13260398	Unclassified_Cell_type_specific	N_Shore	18	5'UTR;5'UTR	C18orf1;C18orf1	1	75.1737	6.19e-14	5.45e-11	N/A	N/A	0.798245	0.46558	0.4213	0.47191	0.58986	0.55992	0.53704	0.45509	0.50369	0.56873	0.49122	0.46396	0.43082	0.54446	0.52423	0.44296	0.52596	0.50365	0.44915	0.66577	0.61564	0.5949	0.64675	0.61686	0.62768	0.66964	0.63805	0.70417	0.6096	0.65594	0.66811	0.66527
cg06829299	N/A	N/A	N/A	N/A	N/A	65286632	N/A	Island	8	N/A	N/A	1	57.4825	3.23e-12	7.76e-10	N/A	N/A	0.751577	0.61667	0.6936	0.69784	0.77581	0.75904	0.63377	0.62459	0.65268	0.71774	0.65853	0.64932	0.54517	0.72333	0.70157	0.59409	0.75513	0.63493	0.71529	0.80912	0.80149	0.82263	0.79865	0.82906	0.80169	0.79294	0.84061	0.83918	0.82977	0.81899	0.79379	0.84066
cg06829686	N/A	N/A	N/A	RDMR	TRUE	47910843	Unclassified_Cell_type_specific	Island	1	N/A	N/A	1	64.8528	5.62e-13	2.43e-10	N/A	N/A	0.773412	0.59186	0.53415	0.56734	0.68863	0.64886	0.63883	0.60522	0.59333	0.65118	0.55254	0.63608	0.60756	0.65951	0.5739	0.60714	0.5872	0.63571	0.66666	0.76126	0.74866	0.73652	0.72788	0.77941	0.75939	0.7543	0.73786	0.78023	0.698	0.71925	0.74847	0.67303
cg06854772	N/A	N/A	N/A	N/A	TRUE	1853351	Unclassified_Cell_type_specific	N_Shelf	4	Body	LETM1	1	70.5935	1.6e-13	1.04e-10	N/A	N/A	0.787931	0.26856	0.12955	0.24473	0.35068	0.20564	0.27866	0.27095	0.30882	0.42481	0.27893	0.20907	0.20683	0.27809	0.25627	0.19296	0.26141	0.22674	0.20166	0.39326	0.36757	0.40544	0.35471	0.3795	0.3935	0.37103	0.46924	0.54706	0.32278	0.50518	0.48286	0.54517
cg06856687	N/A	N/A	N/A	RDMR	N/A	44934509	N/A	N_Shore	20	N/A	N/A	1	56.9614	3.67e-12	8.52e-10	N/A	N/A	0.749873	0.74303		0.72676	0.83234	0.79582	0.77032	0.71384	0.7999	0.82451	0.70395	0.70996	0.73702	0.80599	0.74825	0.72641	0.74145	0.74118	0.7273	0.91304	0.91166	0.88436	0.86105	0.88966	0.89758	0.90176	0.87727	0.90967	0.85976	0.89504	0.91317	0.90338
cg06874326	N/A	N/A	N/A	N/A	N/A	101662790	Unclassified_Cell_type_specific	S_Shore	8	TSS1500	SNX31	1	61.4426	1.24e-12	4.12e-10	N/A	N/A	0.763807	0.60158	0.67471	0.6191	0.67744	0.7066	0.61177	0.60031	0.55168	0.58982	0.65628	0.59177	0.59075	0.63651	0.62311	0.58363	0.61289	0.63968	0.70882	0.7763	0.75271	0.79862	0.70417	0.78106	0.75595	0.78141	0.75166	0.81959	0.71107	0.77093	0.78433	0.73744
cg06897478	TRUE	N/A	N/A	N/A	N/A	20799799	N/A	N/A	1	N/A	N/A	1	78.546	3.17e-14	3.45e-11	N/A	N/A	0.80522	0.55908	0.52688	0.50251	0.63977	0.59771	0.59773	0.53874	0.58343	0.59424	0.49732	0.53533	0.54287	0.60975	0.5328	0.5281	0.54896	0.57345	0.55787	0.67556	0.66484	0.71384	0.72262	0.66589	0.70671	0.74226	0.66963	0.72626	0.67381	0.66781	0.69814	0.68095
cg06913600	TRUE	N/A	N/A	N/A	N/A	43020682	Unclassified	S_Shore	2	TSS1500	HAAO	1	67.7341	2.96e-13	1.57e-10	N/A	N/A	0.78094	0.097432		0.10093	0.068696	0.032777	0.12959	0.090112	0.066209	0.25533	0.10842	0.03736	0.04057	0.08526	0.04371	0.074858	0.089779	0.032442	0.029299	0.14832	0.30334	0.20192	0.29427	0.18282	0.096804	0.22038	0.28901	0.46853	0.22371	0.40317	0.44688	0.50682
cg06927134	N/A	N/A	N/A	N/A	N/A	19118202	N/A	N_Shore	22	3'UTR;TSS200	DGCR14;TSSK2	1	58.2635	2.66e-12	6.91e-10	N/A	N/A	0.754088	0.51558	0.35072	0.43658	0.42865	0.35038	0.50289	0.41518	0.4007	0.52621	0.40722	0.41786	0.44739	0.41897	0.3167	0.48042	0.43779	0.436	0.37033	0.52468	0.53569	0.52596	0.57151	0.57381		0.56843	0.62845	0.71898	0.54381	0.58811	0.64567	0.65372
cg06942685	N/A	N/A	N/A	N/A	N/A	56879432	Unclassified	Island	19	TSS1500;TSS1500;TSS200;TSS200	ZNF542;ZNF542;ZNF542;ZNF542	1	73.2415	9.18e-14	7.18e-11	N/A	N/A	0.794019	0.45912	0.47488	0.50371	0.59741	0.55236	0.53318	0.51641	0.51946	0.60883	0.49955	0.47373	0.47273	0.58848	0.5299	0.47862	0.61641	0.5253	0.4889	0.6477	0.63339	0.59127	0.70243	0.65439	0.66999	0.68683	0.69036	0.71972	0.6589	0.66143	0.65325	0.65797
cg06948937	TRUE	N/A	N/A	N/A	N/A	205473404	Unclassified_Cell_type_specific	N_Shore	1	TSS1500;TSS1500;TSS1500	CDK18;CDK18;CDK18	1	57.9992	2.84e-12	7.17e-10	N/A	N/A	0.753244	0.62428	0.58092	0.57876	0.68063	0.65166	0.6944	0.60612	0.62472	0.71571	0.55592	0.55936	0.55568	0.65699	0.59418	0.60288	0.56142	0.61297	0.55199	0.75868	0.7062	0.75719	0.77891	0.75932	0.70324	0.7606	0.74849	0.76897	0.71678	0.74367	0.76723	0.70891
cg06962177	N/A	N/A	1	RDMR	N/A	63785946	Unclassified_Cell_type_specific	Island	1	N/A	N/A	1	69.7173	1.92e-13	1.17e-10	N/A	N/A	0.785837	0.54031	0.54456	0.46691	0.65446	0.61197	0.58341	0.49748	0.52964	0.54888	0.51383	0.49162	0.48779	0.59746	0.54341	0.50742	0.62577	0.51555	0.54258	0.7176	0.68506	0.66221	0.62462	0.7168	0.65987	0.67223	0.69801	0.80661	0.7601	0.66424	0.76051	0.65461
cg06966660	N/A	1	N/A	N/A	TRUE	123923066	N/A	Island	10	Body;TSS200;TSS200;Body	TACC2;TACC2;TACC2;TACC2	1	57.9659	2.86e-12	7.22e-10	N/A	N/A	0.753137	0.22179	0.12261	0.21197	0.23633	0.21189	0.25967	0.16901	0.19334	0.30107	0.21839	0.14502	0.15941	0.22543	0.16733	0.1932	0.18765	0.17723	0.16142	0.36541	0.33651	0.35367	0.32777	0.36148	0.2858	0.28379	0.34659	0.50896	0.2902	0.41631	0.3379	0.36119
cg06975914	N/A	N/A	N/A	N/A	TRUE	97004302	N/A	N/A	1	N/A	N/A	1	62.6332	9.35e-13	3.41e-10	N/A	N/A	0.767252	0.51891	0.48181	0.46713	0.58193	0.51363	0.55015	0.54185	0.52981	0.60508	0.51963	0.50709	0.51354	0.52514	0.49712	0.47252	0.51431	0.52291	0.50389	0.68865	0.63728	0.6696	0.68982	0.64214	0.58672	0.6137	0.71229	0.73691	0.56527	0.69137	0.72092	0.65291
cg06980204	N/A	N/A	N/A	N/A	TRUE	79362100	N/A	N/A	16	N/A	N/A	1	57.5031	3.21e-12	7.74e-10	N/A	N/A	0.751644	0.43413	0.41675	0.37645	0.6303	0.50128	0.59292	0.46105	0.50328	0.56144	0.39629	0.37639	0.43166	0.55538	0.45099	0.41665	0.43469	0.45386	0.41122	0.60989	0.54403	0.57214	0.59697	0.57671	0.58785	0.67232	0.65108	0.76498	0.65429	0.68179	0.73151	0.67749
cg06991732	N/A	N/A	N/A	N/A	N/A	94934036	N/A	S_Shelf	8	5'UTR;Body;5'UTR;Body;Body	PDP1;PDP1;PDP1;PDP1;PDP1	1	57.9524	2.87e-12	7.23e-10	N/A	N/A	0.753094	0.29951	0.20514	0.39302	0.40909	0.39748	0.35727	0.3439	0.32532	0.2866	0.32377	0.26529	0.28503	0.40613	0.31751	0.3446	0.35843	0.30852	0.26887	0.45926	0.44454	0.49389	0.4236	0.50795	0.46944	0.49598	0.39956	0.73567	0.49062	0.49695	0.56276	0.46872
cg07006889	N/A	N/A	N/A	DMR	N/A	106980192	N/A	Island	12	Body	RFX4	1	57.6357	3.11e-12	7.56e-10	N/A	N/A	0.752074	0.50151	0.48766	0.51066	0.59786	0.58138	0.58182	0.56136	0.50136	0.46744	0.49841	0.5302	0.52711	0.55783	0.51796	0.50937	0.51506	0.54674	0.54996	0.65914	0.65062	0.68018	0.67917	0.69156	0.69859	0.6388	0.61712	0.74457	0.64233	0.62409	0.68203	0.61168
cg07009376	N/A	N/A	1	N/A	N/A	28793219	N/A	N/A	6	N/A	N/A	1	75.7408	5.52e-14	5.02e-11	N/A	N/A	0.799453	0.5051	0.52252	0.58689	0.62894	0.62873	0.53338	0.51121	0.53411	0.57221	0.54606	0.59021	0.51686	0.5974	0.5827	0.49369	0.57771	0.59512	0.59685	0.68659	0.68111	0.72417	0.71996	0.67866	0.66537	0.72761	0.68747	0.77554	0.62397	0.70248	0.7128	0.66339
cg07027251	N/A	N/A	N/A	N/A	N/A	111216426	N/A	N_Shore	10	N/A	N/A	1	73.9606	7.92e-14	6.5e-11	N/A	N/A	0.795612	0.5246	0.50648	0.58697	0.63374	0.60119	0.67425	0.53088	0.54886	0.65649	0.57565	0.51931	0.52673	0.61049	0.56935	0.47294	0.58832	0.56739	0.54291	0.73347	0.67347	0.66953	0.70967	0.71301	0.69463	0.73078	0.69679	0.82021	0.66615	0.72697	0.74247	0.7456
cg07039113	N/A	N/A	N/A	N/A	N/A	153329013	N/A	N/A	1	TSS1500	S100A9	1	77.1236	4.19e-14	4.23e-11	N/A	N/A	0.802338	0.53078	0.43987	0.44843	0.61555	0.57519	0.61606	0.54364	0.56047	0.5926	0.46168	0.50946	0.54551	0.58732	0.48226	0.53083	0.4976	0.55218	0.53538	0.69211	0.65019	0.65036	0.63	0.67165	0.69992	0.718	0.63677	0.77583	0.65135	0.6813	0.72709	0.70733
cg07042546	N/A	N/A	N/A	RDMR	N/A	117104996	N/A	S_Shore	11	Body;Body	RNF214;RNF214	1	60.4292	1.57e-12	4.85e-10	N/A	N/A	0.760793	0.50547	0.52787	0.52996	0.60908	0.55517	0.59019	0.56628	0.5726	0.6494	0.51115	0.57551	0.52709	0.55686	0.53023	0.47283	0.54111	0.52234	0.47322	0.68056	0.67255	0.66358	0.72897	0.69723	0.65731	0.64875	0.68426	0.74257	0.62391	0.67777	0.7339	0.64632
cg07073391	N/A	N/A	N/A	N/A	TRUE	15761869	N/A	Island	10	TSS200	ITGA8	1	57.9027	2.91e-12	7.28e-10	N/A	N/A	0.752934	0.40106	0.19918	0.24559	0.35524	0.20002	0.47058	0.20709	0.14462	0.50475	0.2568	0.14721	0.15976	0.34536	0.12628	0.23547	0.21621	0.11556	0.24828	0.37132	0.35938	0.40725	0.28786	0.38688	0.37495	0.40958	0.50792	0.67505	0.45875	0.63206	0.65961	0.63333
cg07081061	N/A	N/A	N/A	N/A	TRUE	3350901	N/A	N/A	6	Body;Body	SLC22A23;SLC22A23	1	65.0527	5.37e-13	2.36e-10	N/A	N/A	0.773951	0.64284	0.58078	0.63983	0.67827	0.64286	0.73224	0.65462	0.61021	0.75221	0.60066	0.63257	0.62601	0.65615	0.62772	0.59057	0.63144	0.66635	0.56779	0.76725	0.73956	0.72628	0.76925	0.77607	0.77293	0.82665	0.81564	0.85934	0.77587	0.82771	0.8288	0.78998
cg07099331	N/A	N/A	1	DMR	N/A	102419617	N/A	Island	10	N/A	N/A	1	59.993	1.75e-12	5.2e-10	N/A	N/A	0.759472	0.21447	0.18606	0.19921	0.24407	0.24992	0.34569	0.22499	0.2196	0.35794	0.26142	0.18811	0.20764	0.20528	0.23245	0.21405	0.23819	0.21334	0.1906	0.40614	0.37764	0.31179	0.41191	0.35509	0.25407	0.30394	0.51034	0.56879	0.30654	0.54667	0.61127	0.53515
cg07113230	N/A	N/A	1	N/A	TRUE	8277394	N/A	Island	1	N/A	N/A	1	69.5188	2.01e-13	1.2e-10	N/A	N/A	0.785356	0.46909	0.41718	0.38971	0.51917	0.49078	0.55122	0.44199	0.47596	0.58577	0.43914	0.39661	0.4192	0.53216	0.4349	0.40048	0.43238	0.46219	0.42493	0.61645	0.58407	0.55919	0.56766	0.64252	0.5663	0.5906	0.6204	0.69981	0.60589	0.64592	0.62214	0.57998
cg07131274	N/A	N/A	N/A	N/A	TRUE	3270259	N/A	N/A	2	Body	TSSC1	1	56.6796	3.94e-12	8.96e-10	N/A	N/A	0.748942	0.35329	0.32273	0.4014	0.42305	0.40648	0.38028	0.40023	0.37633	0.38845	0.39843	0.401	0.32778	0.41639	0.37999	0.38321	0.40678	0.36163	0.37078	0.50245	0.51858	0.50753	0.55212	0.54569	0.51987	0.49149	0.49307	0.71596	0.43215	0.57491	0.59775	0.54368
cg07133749	TRUE	N/A	N/A	N/A	N/A	29249870	N/A	Island	17	Body	ADAP2	1	61.3568	1.26e-12	4.17e-10	N/A	N/A	0.763555	0.65384	0.61584	0.75956	0.81113	0.8085	0.71211	0.65052	0.6502	0.79619	0.70516	0.732	0.63875	0.73274	0.74692	0.68539	0.73401	0.66421	0.66576	0.84198	0.80982	0.86932	0.81045	0.87035	0.82673	0.83452	0.87091	0.90612	0.83074	0.84651	0.85146	0.84088
cg07136759	N/A	N/A	N/A	N/A	N/A	8336589	N/A	S_Shelf	12	Body	FAM66C	1	63.1608	8.27e-13	3.17e-10	N/A	N/A	0.768746	0.59425	0.52733	0.65929	0.65667	0.69137	0.63293	0.58433	0.61616	0.61831	0.59515	0.66134	0.5555	0.61895	0.55535	0.58158	0.60601	0.61213	0.56984	0.7375	0.74209	0.76044	0.76536	0.7574	0.7194	0.73229	0.70629	0.7898	0.69955	0.72079	0.74366	0.74935
cg07137606	N/A	N/A	1	N/A	N/A	242687018	N/A	Island	1	5'UTR	PLD5	1	110.387	1.48e-16	1.03e-12	N/A	N/A	0.853154	0.5124	0.55844	0.58324	0.69951	0.65163	0.60228	0.53722	0.61864	0.61799	0.58924	0.58958	0.506	0.59701	0.58014	0.51696	0.60632	0.60238	0.66036	0.73721	0.73171	0.68492	0.73062	0.74512	0.74858	0.71534	0.68555	0.80733	0.7632	0.70069	0.77254	0.73522
cg07152216	N/A	N/A	1	RDMR	N/A	147141219	N/A	N_Shore	3	N/A	N/A	1	56.6487	3.97e-12	8.99e-10	N/A	N/A	0.748839	0.18338	0.1085	0.15916	0.19257	0.12754	0.21288	0.12853	0.11108	0.24122	0.16059	0.1305	0.11299	0.17065	0.15429	0.14125	0.21157	0.14649	0.16741	0.35526	0.25405	0.27142	0.29953	0.17264	0.31733	0.30044	0.35445	0.59819	0.12877	0.41036	0.49322	0.49833
cg07187105	N/A	N/A	1	N/A	N/A	97423205	N/A	N/A	10	3'UTR;3'UTR	TCTN3;TCTN3	1	57.6011	3.13e-12	7.61e-10	N/A	N/A	0.751962	0.47238	0.50222	0.48413	0.60247	0.58575	0.55329	0.56353	0.58274	0.52356	0.4915	0.47198	0.57676	0.61683	0.49598	0.47279	0.52746	0.52687	0.51538	0.66937	0.63035	0.62271	0.65068	0.67492	0.69741	0.70017	0.65822	0.72445	0.67531	0.68287	0.74339	0.77716
cg07222863	N/A	N/A	N/A	N/A	N/A	104153592	N/A	S_Shore	8	TSS200;Body;Body	C8orf56;BAALC;BAALC	1	71.5203	1.31e-13	9.14e-11	N/A	N/A	0.790102	0.24574	0.14322	0.15167	0.19561	0.12207	0.22204	0.19149	0.15477	0.22386	0.19202	0.10757	0.1481	0.14077	0.13886	0.25484	0.21185	0.10375	0.18549	0.2846	0.24076	0.31023	0.29929	0.29573	0.37394	0.30833	0.32967	0.49983	0.27952	0.35344	0.34559	0.27244
cg07238630	N/A	N/A	N/A	N/A	TRUE	81320947	N/A	N/A	5	Body;Body	ATG10;ATG10	1	70.4795	1.64e-13	1.05e-10	N/A	N/A	0.787661	0.31662	0.27237	0.32103	0.38338	0.35822	0.3828	0.37124	0.33125	0.35864	0.3842	0.28355	0.35078	0.30592	0.30078	0.37911	0.3489	0.3128	0.30228	0.50175	0.41325	0.46657	0.51209	0.47258	0.46341	0.4456	0.46936	0.5704	0.34348	0.48673	0.52747	0.5407
cg07249742	N/A	N/A	1	N/A	TRUE	124570104	N/A	N/A	3	Body	ITGB5	1	60.0815	1.71e-12	5.14e-10	N/A	N/A	0.759742	0.2986	0.23237	0.30683	0.37698	0.36972	0.39766	0.34157	0.30966	0.38404	0.33852	0.28097	0.30968	0.34694	0.29038	0.32578	0.29142	0.33509	0.30935	0.48002	0.46783	0.43165	0.45741	0.46828	0.46757	0.42716	0.44741	0.61721	0.37657	0.4793	0.49885	0.535
cg07251099	N/A	N/A	N/A	N/A	N/A	112052405	N/A	Island	3	Body;Body	CD200;CD200	1	58.0514	2.8e-12	7.12e-10	N/A	N/A	0.753411	0.6629	0.60186	0.51795	0.68769	0.64953	0.77953	0.6133	0.58299	0.7886	0.59167	0.60352	0.59082	0.77011	0.55976	0.58198	0.54471	0.61285	0.6287	0.76861	0.78432	0.67757	0.73791	0.7764	0.79563	0.7601	0.80084	0.88644	0.79471	0.81631	0.83135	0.78471
cg07260927	N/A	N/A	1	N/A	N/A	11428822	N/A	N_Shore	4	5'UTR	HS3ST1	1	78.9819	2.91e-14	3.29e-11	N/A	N/A	0.806087	0.28196	0.27391	0.33781	0.4126	0.40572	0.39459	0.34076	0.36532	0.34778	0.31357	0.24696	0.2838	0.36564	0.36372	0.30707	0.39022	0.33424	0.35363	0.47566	0.45041	0.4365	0.4637	0.48352	0.49571	0.50314	0.45956	0.59236	0.52581	0.49844	0.48717	0.45592
cg07281879	N/A	N/A	1	N/A	TRUE	32459626	N/A	Island	11	Body	WIT1	1	58.3808	2.58e-12	6.77e-10	N/A	N/A	0.754461	0.36826	0.33542	0.39579	0.40204	0.39445	0.38385	0.36767	0.36766	0.40058	0.39851	0.34977	0.33468	0.39548	0.39424	0.36719	0.41775	0.33539	0.39929	0.51826	0.50171	0.49051	0.52143	0.46272	0.54959	0.49927	0.52958	0.60189	0.38208	0.53112	0.62633
cg07291445	N/A	N/A	1	N/A	N/A	39015928	N/A	Island	7	N/A	N/A	1	73.5277	8.65e-14	6.9e-11	N/A	N/A	0.794656	0.47332	0.37111	0.44001	0.52466	0.48491	0.55325	0.44521	0.46632	0.55431	0.46068	0.46937	0.47216	0.50246	0.42018	0.45754	0.45995	0.46289	0.41087	0.62439	0.59045	0.58901	0.53379	0.61057	0.58944	0.62049	0.63526	0.74277	0.65312	0.59162	0.62227	0.54986
cg07293387	N/A	N/A	N/A	N/A	N/A	2350487	N/A	N/A	17	Body	METT10D	1	62.2018	1.03e-12	3.66e-10	N/A	N/A	0.766015	0.51277	0.46019	0.48985	0.62787	0.5901	0.57084	0.48917	0.51331	0.60962	0.51404	0.49869	0.43323	0.60686	0.5276	0.53729	0.51984	0.51658	0.51362	0.6623	0.66274	0.64664	0.62341	0.68628	0.64019	0.68198	0.67553	0.74734	0.62699	0.69538	0.69908	0.59185
cg07300534	TRUE	N/A	1	N/A	TRUE	81726931	N/A	N/A	16	Body;Body	CMIP;CMIP	1	62.0706	1.07e-12	3.75e-10	N/A	N/A	0.765636	0.36895	0.2093	0.39202	0.51572	0.43014	0.51386	0.34275	0.31993	0.38236	0.31857	0.25656	0.3319	0.4758	0.36265	0.35563	0.39968	0.317	0.25822	0.48532	0.486	0.51666	0.40706	0.53368	0.56216	0.52821	0.43368	0.65979	0.62352	0.60705	0.59166	0.62087
cg07301795	N/A	N/A	N/A	N/A	N/A	157001698	N/A	Island	5	Body	ADAM19	1	61.9004	1.11e-12	3.86e-10	N/A	N/A	0.765143	0.11213	0.059064	0.15311	0.16118	0.094673	0.16646	0.10336	0.088055	0.11977	0.079842	0.09678	0.10713	0.12829	0.079972	0.11585	0.08421	0.095981	0.12821	0.22569	0.23812	0.24026	0.2508	0.22668	0.26666	0.23332	0.23664	0.44175	0.16756	0.31046	0.39491	0.25788
cg07312654	N/A	N/A	N/A	N/A	N/A	132053773	N/A	Island	8	TSS1500	ADCY8	1	56.8943	3.74e-12	8.61e-10	N/A	N/A	0.749652	0.62804	0.72072	0.65401	0.73048	0.69036	0.69419	0.62303	0.66278	0.68696	0.67859	0.74548	0.62651	0.69453	0.62422	0.6618	0.67327	0.67427	0.59491	0.81544	0.81151	0.8206	0.7979	0.83515	0.78522	0.80084	0.73463	0.77877	0.7523	0.80344	0.78151	0.76411
cg07313504	N/A	N/A	N/A	N/A	N/A	208995664	N/A	N/A	2	TSS1500	CRYGC	1	116.978	5.76e-17	5.73e-13	N/A	N/A	0.860272	0.61422	0.52256	0.57926	0.66499	0.64	0.65467	0.56466	0.63587	0.61921	0.58727	0.57467	0.57118	0.66766	0.59092	0.54659	0.60754	0.59378	0.56179	0.75265	0.70949	0.73445	0.73965	0.72301	0.71238	0.75207	0.70899	0.77512	0.6869	0.71322	0.75906	0.70005
cg07344086	N/A	N/A	N/A	N/A	N/A	123278338	N/A	N/A	10	Body;Body;Body;Body;Body;Body;Body;Body;Body	FGFR2;FGFR2;FGFR2;FGFR2;FGFR2;FGFR2;FGFR2;FGFR2;FGFR2	1	57.9201	2.89e-12	7.26e-10	N/A	N/A	0.75299	0.42589	0.40382	0.45847	0.55938	0.54816	0.47192	0.44743	0.47548	0.48997	0.48103	0.4692	0.42846	0.50865	0.49845	0.42875	0.48996	0.49713	0.44692	0.61864	0.63521	0.57631	0.62823	0.57647	0.61995	0.63671	0.53249	0.67813	0.59525	0.59591	0.65704	0.57926
cg07352050	N/A	N/A	N/A	N/A	TRUE	99668212	N/A	N/A	13	Body;Body	DOCK9;DOCK9	1	57.5855	3.14e-12	7.62e-10	N/A	N/A	0.751911	0.46685	0.39972	0.45029	0.53946	0.52638	0.5777	0.45689	0.44952	0.56165	0.44397	0.45693	0.44031	0.51855	0.49316	0.47338	0.50698	0.47036	0.47873	0.6173	0.59144	0.59259	0.60566	0.60706	0.59514	0.63943	0.65518	0.66084	0.54918	0.61116	0.62247	0.58785
cg07358855	N/A	N/A	N/A	RDMR	TRUE	99960843	N/A	Island	8	5'UTR;5'UTR	OSR2;OSR2	1	60.3394	1.61e-12	4.93e-10	N/A	N/A	0.760523	0.60362	0.56895	0.57889	0.69856	0.70261	0.70243	0.65684	0.6243	0.68216	0.62333	0.59964	0.61059	0.6488	0.61218	0.62955	0.68882	0.59292	0.59183	0.73989	0.68955	0.76794	0.74884	0.78643	0.76658	0.79587	0.81056	0.82628	0.69387	0.79384	0.82981	0.81653
cg07364433	TRUE	N/A	N/A	N/A	TRUE	218872657	Unclassified_Cell_type_specific	N_Shelf	2	N/A	N/A	1	61.1254	1.33e-12	4.34e-10	N/A	N/A	0.762872	0.50885	0.45293	0.42035	0.63355	0.55937	0.62392	0.5255	0.51175	0.58089	0.45601	0.45303	0.53018	0.53045	0.51634	0.49051	0.45935	0.54191	0.53053	0.65961	0.63181	0.64196	0.59822	0.65605	0.6775	0.67142	0.63648	0.77608	0.69437	0.66725	0.68278	0.70737
cg07382920	N/A	N/A	N/A	N/A	N/A	3567646	N/A	Island	1	TSS1500;TSS1500	TP73;WDR8	1	86.3614	7.33e-15	1.41e-11	N/A	N/A	0.819668	0.7385	0.62181	0.69466	0.73804	0.66658	0.79492	0.64486	0.68193	0.77891	0.63816	0.60908	0.66169	0.68906	0.66911	0.65274	0.7002	0.69069	0.65153	0.83204	0.8191	0.84402	0.83177	0.75496	0.81407	0.81252	0.79551	0.83993	0.76891	0.8682	0.8389	0.85368
cg07393854	N/A	N/A	N/A	N/A	TRUE	191100959	N/A	N/A	3	Body;Body	CCDC50;CCDC50	1	73.6205	8.49e-14	6.82e-11	N/A	N/A	0.794862	0.63655	0.62594	0.64948	0.75066	0.70126	0.70294	0.64172	0.71214	0.7162	0.64327	0.73791	0.62158	0.73566	0.63209	0.63508	0.73364	0.69357	0.62584	0.82016	0.80677	0.75716	0.81426	0.80743	0.81094	0.80094	0.82945	0.88345	0.85874	0.82345	0.83582	0.79935
cg07440877	N/A	N/A	N/A	N/A	N/A	24523079	N/A	N/A	13	N/A	N/A	1	63.2488	8.11e-13	3.13e-10	N/A	N/A	0.768994	0.72469	0.63381	0.63752	0.77661	0.68701	0.77792	0.6938	0.71583	0.76193	0.6452	0.70974	0.6889	0.7664	0.62968	0.65528	0.67333	0.67487	0.71819	0.82251	0.84176	0.81366	0.83533	0.85121	0.79987	0.81107	0.83703	0.87258	0.78216	0.84453	0.81043	0.79319
cg07446795	N/A	N/A	1	N/A	TRUE	78039437	N/A	Island	17	Body	CCDC40	1	70.6885	1.56e-13	1.03e-10	N/A	N/A	0.788156	0.41156	0.34265	0.34853	0.38188	0.30884	0.44461	0.43576	0.35767	0.51383	0.35486	0.28274	0.34482	0.41706	0.27451	0.39317	0.32043	0.34464	0.33963	0.53006	0.4839	0.48101	0.49061	0.46358	0.45198	0.5174	0.54265	0.56324	0.44807	0.56635	0.55285	0.56484
cg07448742	N/A	N/A	N/A	N/A	N/A	30657984	N/A	S_Shelf	6	Body	NRM	1	58.8309	2.31e-12	6.27e-10	N/A	N/A	0.755881	0.52892	0.65132	0.51765	0.66886	0.6246	0.64393	0.54346	0.61206	0.57918	0.55204	0.53643	0.56187	0.63785	0.55585	0.5761	0.58366	0.61088	0.53305	0.67216	0.69425	0.66116	0.75517	0.70272	0.74142	0.74862	0.71847	0.76529	0.73868	0.725	0.76913	0.7325
cg07459019	N/A	N/A	1	N/A	N/A	78999640	N/A	N/A	17	N/A	N/A	1	60.2871	1.63e-12	4.97e-10	N/A	N/A	0.760365	0.28666	0.16134	0.26422	0.20958	0.21206	0.31927	0.26289	0.17369	0.35259	0.2744	0.16993	0.17375	0.16926	0.18334	0.23043	0.23146	0.19065	0.13734	0.37132	0.32571	0.33965	0.38925	0.33774	0.26623	0.36974	0.39781	0.48015	0.3188	0.42516	0.46345	0.53322
cg07462540	TRUE	N/A	1	N/A	N/A	8473279	N/A	Island	7	TSS1500	NXPH1	1	77.3313	4.02e-14	4.12e-11	N/A	N/A	0.802764	0.44291	0.37834	0.44794	0.43668	0.37699	0.53592	0.42151	0.39674	0.57196	0.451	0.4038	0.41001	0.38739	0.36633	0.44485	0.39906	0.37679	0.38662	0.57557	0.51824	0.57348	0.49955	0.56656	0.5887	0.52474	0.56453	0.70715	0.50709	0.66359	0.63625	0.62519
cg07474494	TRUE	N/A	N/A	N/A	N/A	58446600	Promoter_Associated	Island	19	1stExon;5'UTR	ZNF418;ZNF418	1	62.0275	1.08e-12	3.77e-10	N/A	N/A	0.765512	0.40417	0.30095	0.36279	0.44514	0.4435	0.49128	0.38739	0.35484	0.53863	0.35528	0.28886	0.36884	0.43331	0.35908	0.38173	0.3822	0.36235	0.41029	0.55716	0.4675	0.50613	0.46552	0.51738	0.49237	0.5425	0.61154	0.6994	0.5882	0.57252	0.54841	0.54208
cg07481097	N/A	N/A	N/A	N/A	TRUE	112959879	N/A	N/A	3	5'UTR	BOC	1	58.1876	2.71e-12	6.98e-10	N/A	N/A	0.753846	0.54985	0.48387	0.47779	0.636	0.57308	0.65857	0.51506	0.56918	0.62041	0.47778	0.47576	0.54362	0.58735	0.5024	0.49983	0.52036	0.53793	0.51618	0.65334	0.65557	0.59335	0.66672	0.66772	0.70785	0.7272	0.67552	0.79163	0.64565	0.71341	0.71451	0.70475
cg07495811	N/A	N/A	N/A	N/A	N/A	28175919	N/A	S_Shore	6	N/A	N/A	1	74.5994	6.95e-14	5.9e-11	N/A	N/A	0.797007	0.43935	0.4389	0.44207	0.558	0.53677	0.51373	0.4473	0.4955	0.45406	0.44877	0.42902	0.4315	0.5276	0.47413	0.47782	0.50735	0.51	0.44657	0.64516	0.59077	0.57001	0.63119	0.6126	0.58018	0.64147	0.5551	0.68765	0.568	0.6191	0.69291	0.6349
cg07519259	N/A	N/A	1	N/A	TRUE	31520167	N/A	N/A	2	N/A	N/A	1	61.7942	1.14e-12	3.93e-10	N/A	N/A	0.764835	0.37718	0.25542	0.30933	0.38358	0.30447	0.37784	0.32108	0.26699	0.45193	0.31014	0.32934	0.24713	0.34512	0.23108	0.32299	0.27254	0.28214	0.27398	0.46101	0.39038	0.38429	0.45398	0.44119	0.40221	0.49723	0.49933	0.51424	0.41366	0.49556	0.52021	0.40624
cg07524679	N/A	N/A	N/A	N/A	N/A	74742593	N/A	Island	2	Body	TLX2	1	65.6936	4.65e-13	2.15e-10	N/A	N/A	0.775662	0.27289	0.21227	0.27863	0.33305	0.24537	0.31019	0.27105	0.2696	0.35988	0.28067	0.24733	0.23627	0.28141	0.24408	0.29813	0.28504	0.28018	0.27448	0.42096	0.39887	0.40751	0.39926	0.37604	0.36853	0.42797	0.4261	0.45979	0.34111	0.40443	0.4323	0.45548
cg07528613	N/A	N/A	1	DMR	N/A	53073404	Promoter_Associated	Island	19	TSS200	ZNF701	1	97.7993	1.04e-15	3.9e-12	N/A	N/A	0.837328	0.5351	0.38555	0.51467	0.566	0.50605	0.55843	0.57839	0.48889	0.66458	0.5166	0.46652	0.51229	0.5267	0.49558	0.5462	0.57462	0.56656	0.47107	0.66319	0.66226	0.67409	0.69475	0.65306	0.63343	0.63667	0.60134	0.67888	0.65769	0.73526	0.70638	0.73757
cg07536847	N/A	N/A	N/A	N/A	TRUE	18957232	N/A	Island	1	TSS1500;TSS1500;TSS1500	PAX7;PAX7;PAX7	1	59.1873	2.12e-12	5.94e-10	N/A	N/A	0.756994	0.60935	0.53744	0.60354	0.65431	0.64246	0.66498	0.58487	0.59405	0.70028	0.56203	0.59275	0.55545	0.66737	0.60598	0.58328	0.6102	0.56435	0.60286	0.74288	0.73998	0.71085	0.69244	0.74112	0.71721	0.73062	0.7909	0.84031	0.68149	0.74628	0.72944	0.75488
cg07539451	N/A	N/A	1	N/A	N/A	52241174	N/A	N/A	14	N/A	N/A	1	64.2566	6.43e-13	2.67e-10	N/A	N/A	0.77179	0.6045	0.49288	0.52557	0.66107	0.61372	0.69704	0.56699	0.56676	0.73016	0.54925	0.50063	0.58559	0.60396	0.57185	0.58004	0.61088	0.53585	0.50902	0.68952	0.68072	0.68384	0.67331	0.73383	0.6681	0.76292	0.78255	0.88594	0.68129	0.78348	0.76793	0.76772
cg07557260	N/A	N/A	1	N/A	N/A	132052870	N/A	Island	8	TSS200	ADCY8	1	73.5185	8.67e-14	6.9e-11	N/A	N/A	0.794636	0.56488	0.59943	0.54011	0.70218	0.61909	0.64939	0.59117	0.60244	0.6839	0.57779	0.55695	0.55475	0.64152	0.57356	0.50773	0.55193	0.60996	0.56142	0.72427	0.74869	0.68	0.66532	0.73945	0.70332	0.72807	0.7665	0.7945	0.77971	0.80729	0.8019	0.76951
cg07605135	N/A	N/A	N/A	N/A	N/A	26413715	N/A	N/A	2	3'UTR	HADHA	1	59.1945	2.12e-12	5.94e-10	N/A	N/A	0.757016	0.18512	0.12243	0.1299	0.16342	0.14197	0.20777	0.20044	0.12273	0.34079	0.20094	0.11329	0.11669	0.18894	0.10771	0.13906	0.1369	0.085041	0.10116	0.26008	0.36554	0.23217	0.32259	0.21338	0.20186	0.29213	0.36265	0.49053	0.25864	0.51174	0.48037	0.56664
cg07605620	N/A	N/A	1	N/A	N/A	21512141	Promoter_Associated	N/A	19	1stExon;5'UTR	ZNF708;ZNF708	1	68.8612	2.31e-13	1.32e-10	N/A	N/A	0.78375	0.79165	0.72643	0.70196	0.81892	0.77804	0.79352	0.79109	0.76591	0.74818	0.74057	0.80675	0.78626	0.79751	0.69663	0.73585	0.71208	0.73596	0.73547	0.89141	0.89185	0.89566	0.90393	0.90429	0.89259	0.88311	0.81324	0.89097	0.8497	0.85981	0.85776	0.85597
cg07620039	N/A	N/A	1	DMR	N/A	22034747	Unclassified	Island	19	N/A	N/A	1	60.5499	1.53e-12	4.74e-10	N/A	N/A	0.761156	0.34389	0.23595	0.34252	0.4058	0.47937	0.41696	0.30865	0.30392	0.4897	0.32986	0.28506	0.29087	0.40188	0.38916	0.32322	0.34168	0.30822	0.30532	0.46147	0.49464	0.45165	0.44344	0.47152	0.45137	0.50292	0.52592	0.53525	0.50958	0.52942	0.5274	0.52953
cg07629454	N/A	N/A	N/A	N/A	N/A	121903520	N/A	Island	3	5'UTR	CASR	1	66.4799	3.9e-13	1.91e-10	N/A	N/A	0.777726	0.40333	0.45901	0.43403	0.51902	0.56511	0.48632	0.44977	0.42176	0.46688	0.45633	0.4819	0.40909	0.53322	0.50046	0.41161	0.45882	0.46585	0.51384	0.57057	0.63173	0.54224	0.58829	0.58203	0.58743	0.67195	0.57464	0.63342	0.61354	0.5921	0.62881	0.57545
cg07696277	N/A	N/A	N/A	N/A	N/A	146097432	N/A	N_Shelf	4	5'UTR;5'UTR;5'UTR	OTUD4;OTUD4;OTUD4	1	85.9068	7.96e-15	1.5e-11	N/A	N/A	0.818887	0.67786	0.6245	0.64948	0.65063	0.67045	0.70671	0.61734	0.54149	0.69897	0.62242	0.56724	0.60584	0.67854	0.58166	0.65423	0.6189	0.59589	0.65035	0.73171	0.76409	0.80033	0.73735	0.76844	0.69078	0.7592	0.81362	0.85207	0.72757	0.80007	0.80399	0.7698
cg07716946	N/A	N/A	N/A	DMR	N/A	67326118	Unclassified_Cell_type_specific	Island	15	N/A	N/A	1	56.375	4.26e-12	9.41e-10	N/A	N/A	0.747927	0.54397	0.49484	0.56944	0.63243	0.54975	0.57733	0.61974	0.58629	0.57878	0.56563	0.53622	0.55395	0.60222	0.57523	0.5453	0.59613	0.57828	0.51728	0.72118	0.65475	0.6664	0.72824	0.66968	0.68699	0.68614	0.72312	0.73546	0.64015	0.67823	0.67637	0.67736
cg07721547	N/A	N/A	N/A	RDMR	N/A	42475119	Promoter_Associated	N_Shore	22	TSS1500;3'UTR	C22orf32;FAM109B	1	60.8306	1.43e-12	4.51e-10	N/A	N/A	0.761996	0.39345	0.28921	0.41402	0.43078	0.49785	0.4457	0.36111	0.34173	0.46605	0.42474	0.4076	0.34258	0.40265	0.36869	0.40759	0.40205	0.36941	0.36335	0.53657	0.49282	0.54068	0.47828	0.55298	0.50252	0.52309	0.53394	0.63879	0.51913	0.52631	0.527	0.47329
cg07740705	N/A	N/A	N/A	N/A	N/A	130746300	N/A	N/A	11	3'UTR	SNX19	1	63.9884	6.84e-13	2.79e-10	N/A	N/A	0.771052	0.45391	0.45233	0.45018	0.50317	0.52813	0.50765	0.40874	0.46664	0.54067	0.47059	0.45021	0.39698	0.48832	0.45841	0.45697	0.46047	0.42804	0.41326	0.63471	0.6195	0.56989	0.59355	0.59877	0.58742	0.54951	0.54132	0.67877	0.57872	0.56094	0.64002	0.57571
cg07763768	N/A	N/A	1	N/A	N/A	125877923	N/A	N/A	9	TSS200	C9orf45	1	71.7636	1.25e-13	8.83e-11	N/A	N/A	0.790665	0.54551	0.43884	0.47137	0.62571	0.64574	0.60196	0.56324	0.51442	0.6112	0.46488	0.47956	0.49063	0.5975	0.52658	0.51918	0.52503	0.59557	0.50222	0.69613	0.62119	0.70325	0.66623	0.66881	0.67087	0.61469	0.66723	0.76433	0.73495	0.69922	0.73955	0.69399
cg07766743	N/A	1	1	RDMR	TRUE	27348001	Promoter_Associated	N_Shore	8	TSS1500	EPHX2	1	62.6907	9.23e-13	3.38e-10	N/A	N/A	0.767415	0.24037	0.19325	0.24419	0.29124	0.19608	0.29586	0.26228	0.21827	0.32015	0.22703	0.20429	0.20814	0.24752	0.17415	0.25919	0.25855	0.20876	0.21813	0.43414	0.36317	0.35593	0.3428	0.33979	0.33542	0.33666	0.37505	0.49384	0.28474	0.4268	0.45744	0.42702
cg07795307	N/A	N/A	N/A	N/A	N/A	17974121	N/A	S_Shelf	19	3'UTR	RPL18A	1	61.1562	1.32e-12	4.31e-10	N/A	N/A	0.762963	0.20097	0.080134	0.099345	0.1464	0.10549	0.23374	0.12806	0.070396	0.36578	0.13082	0.094607	0.077761	0.17428	0.082352	0.15532	0.10389	0.082173	0.10601	0.25181	0.15649	0.26285	0.20522	0.2256	0.26641	0.3009	0.39982	0.52368	0.24709	0.46321	0.4719	0.38134
cg07800665	TRUE	N/A	1	N/A	N/A	21657926	N/A	Island	19	N/A	N/A	1	74.8046	6.67e-14	5.76e-11	N/A	N/A	0.797451	0.29632	0.26007	0.2713	0.26866	0.25485	0.37279	0.27744	0.2667	0.47701	0.31991	0.22997	0.26454	0.2826	0.29842	0.26597	0.2814	0.21959	0.19546	0.39688	0.37436	0.45156	0.46583	0.36081	0.3162	0.41185	0.47624	0.52415	0.37131	0.49575	0.51241	0.5608
cg07802350	N/A	N/A	N/A	CDMR	N/A	176956573	N/A	Island	2	TSS1500	HOXD13	1	56.9673	3.67e-12	8.51e-10	N/A	N/A	0.749892	0.49616	0.54513	0.52817	0.66925	0.60937	0.54511	0.55397	0.5577	0.57845	0.53215	0.55579	0.4577	0.62235	0.57159	0.51385	0.56004	0.57583	0.58263	0.65643	0.69443	0.6461	0.67525	0.66965	0.68055	0.71239	0.71776	0.79438	0.68801	0.70108	0.73101	0.63161
cg07830226	N/A	N/A	N/A	N/A	N/A	30091734	N/A	N/A	22	3'UTR;3'UTR;3'UTR;3'UTR;3'UTR;3'UTR;3'UTR	NF2;NF2;NF2;NF2;NF2;NF2;NF2	1	60.2047	1.66e-12	5.02e-10	N/A	N/A	0.760115	0.47895	0.46679	0.45571	0.55744	0.51891	0.57282	0.45343	0.48545	0.56426	0.426	0.43873	0.45727	0.5666	0.48811	0.51694	0.46979	0.4891	0.43985	0.56429	0.62564	0.57461	0.61993	0.62127	0.59591	0.66334	0.6488	0.74714	0.60636	0.66811	0.67444	0.57701
cg07837260	N/A	N/A	1	N/A	N/A	19788564	N/A	Island	9	N/A	N/A	1	58.4972	2.51e-12	6.64e-10	N/A	N/A	0.75483	0.26144	0.16119	0.1739	0.26494	0.18165	0.33546	0.30359	0.20261	0.37089	0.22767	0.15725	0.20596	0.28337	0.14627	0.23569	0.19305	0.17176	0.16008	0.33314	0.34352	0.35818	0.34898	0.31902	0.35537	0.31047	0.40649	0.48973	0.43842	0.46847	0.48165	0.50976
cg07874507	N/A	N/A	N/A	N/A	TRUE	24503148	N/A	N/A	10	Body;5'UTR;Body	KIAA1217;KIAA1217;KIAA1217	1	58.1183	2.76e-12	7.04e-10	N/A	N/A	0.753625	0.52687	0.40668	0.48917	0.60783	0.57397	0.6476	0.46627	0.45667	0.70597	0.46164	0.41245	0.4562	0.62494	0.54479	0.45905	0.53997	0.48438	0.49846	0.65824	0.58009	0.59487	0.53731	0.63451	0.68042	0.69717	0.75879	0.84905	0.81957	0.79588	0.84065	0.80658
cg07878486	TRUE	N/A	N/A	DMR	N/A	58951885	Promoter_Associated	Island	19	TSS1500	ZNF132	1	63.7372	7.24e-13	2.91e-10	N/A	N/A	0.770357	0.43405	0.31458	0.35885	0.4348	0.4033	0.47785	0.44252	0.38635	0.4886	0.40525	0.36857	0.37951	0.42661	0.36799	0.41695	0.38842	0.4126	0.40324	0.57957	0.50607	0.52423	0.51213	0.50838	0.53906	0.50382	0.55392	0.60054	0.52569	0.56463	0.55335	0.56459
cg07906632	N/A	N/A	N/A	N/A	N/A	147074073	N/A	N_Shelf	3	N/A	N/A	1	59.8258	1.82e-12	5.35e-10	N/A	N/A	0.758962	0.66354	0.64962	0.61242	0.74085	0.69655	0.72868	0.70385	0.67997	0.76483	0.62932	0.63518	0.67517	0.73519	0.57483	0.64905	0.63172	0.65036	0.69645	0.81249	0.79841	0.77165	0.76836	0.78818	0.80106	0.80403	0.81946	0.82711	0.76801	0.8077	0.81986	0.78924
cg07910680	N/A	N/A	N/A	N/A	TRUE	56296449	N/A	N/A	18	TSS1500	ALPK2	1	62.3549	9.98e-13	3.58e-10	N/A	N/A	0.766455	0.39409	0.36092	0.42177	0.46646	0.48264	0.48349	0.38574	0.38699	0.45219	0.3765	0.40432	0.36808	0.44792	0.40999	0.36385	0.42441	0.41152	0.38581	0.49323	0.5516	0.54543	0.49644	0.5512	0.55613	0.55504	0.5247	0.66603	0.57057	0.56683	0.55442	0.4953
cg07915921	N/A	N/A	1	N/A	N/A	54321502	N/A	Island	12	N/A	N/A	1	78.3195	3.32e-14	3.58e-11	N/A	N/A	0.804767	0.52237	0.44498	0.4108	0.5738	0.49994	0.59293	0.61021	0.47576	0.60264	0.40958	0.45113	0.48454	0.55173	0.41792	0.46498	0.44271	0.51737	0.49969	0.64204	0.605	0.65127	0.61884	0.58432	0.61399	0.60804	0.63509	0.69617	0.64014	0.72266	0.68515	0.69661
cg07921384	TRUE	N/A	1	DMR	TRUE	220299740	Unclassified_Cell_type_specific	Island	2	1stExon	SPEG	1	70.473	1.64e-13	1.05e-10	N/A	N/A	0.787646	0.2987	0.26368	0.26157	0.41144	0.37447	0.44293	0.28371	0.33396	0.36076	0.29063	0.28082	0.29613	0.43913	0.3201	0.34984	0.35673	0.26299	0.33146	0.52745	0.41745	0.45856	0.4314	0.4574	0.50035	0.39222	0.43304	0.54464	0.50998	0.54835	0.56616	0.52394
cg07940011	N/A	N/A	N/A	N/A	N/A	33874211	N/A	N/A	6	N/A	N/A	1	57.8547	2.94e-12	7.32e-10	N/A	N/A	0.75278	0.24105	0.24648	0.1663	0.19712	0.1807	0.30126	0.2235	0.16844	0.30672	0.14917	0.20683	0.23002	0.19985	0.13974	0.27829	0.17328	0.1651	0.24627	0.36102	0.32271	0.33762	0.3231	0.33332	0.31988	0.33152	0.33743	0.54945	0.47463	0.35997	0.46062	0.43859
cg07981013	TRUE	N/A	N/A	N/A	N/A	156795767	N/A	Island	7	N/A	N/A	1	60.4393	1.57e-12	4.84e-10	N/A	N/A	0.760824	0.55279	0.48529	0.52262	0.59615	0.63932	0.61049	0.52482	0.48053	0.70953	0.52878	0.53898	0.5201	0.60168	0.54996	0.531	0.58378	0.4901	0.60167	0.65544	0.71009	0.66413	0.62288	0.71027	0.66251	0.68618	0.72978	0.80548	0.71689	0.73752	0.75312	0.70368
cg07983905	TRUE	N/A	1	N/A	N/A	3073561	Unclassified_Cell_type_specific	Island	20	N/A	N/A	1	58.4273	2.55e-12	6.72e-10	N/A	N/A	0.754609	0.12533	0.1066	0.097597	0.11901	0.12252	0.17775	0.1103	0.10395	0.12675	0.13223	0.07355	0.095693	0.11123	0.094682	0.11268	0.096296	0.10811	0.10317	0.28933	0.21397	0.23858	0.22265	0.23699	0.20506	0.24181	0.21327	0.14983	0.14406	0.19943	0.21484	0.11542
cg08004278	N/A	N/A	N/A	CDMR	N/A	121950926	N/A	Island	7	N/A	N/A	1	70.5578	1.61e-13	1.04e-10	N/A	N/A	0.787846	0.26401	0.25695	0.27249	0.30423	0.25194	0.34077	0.26578	0.28038	0.42811	0.23322	0.20412	0.257	0.31515	0.22601	0.23125	0.25322	0.24228	0.29435	0.43804	0.32981	0.42392	0.33774	0.37329	0.36598	0.46034	0.42096	0.49156	0.34817	0.45205	0.46213	0.58471
cg08008475	TRUE	1	N/A	N/A	TRUE	27977779	N/A	N/A	13	N/A	N/A	1	57.818	2.97e-12	7.37e-10	N/A	N/A	0.752662	0.29319	0.33637	0.34989	0.38182	0.35174	0.26607	0.28296	0.26958	0.3223	0.35926	0.38691	0.28348	0.2903	0.37563	0.29048	0.33839	0.2231	0.3088	0.45587	0.44974	0.41277	0.50347	0.409	0.3484	0.48871	0.43144	0.48329	0.42402	0.5075	0.52509	0.62651
cg08013557	N/A	N/A	1	N/A	N/A	147115043	N/A	N_Shore	3	Body;Body;Body	ZIC4;ZIC4;ZIC4	1	64.5626	6e-13	2.54e-10	N/A	N/A	0.772625	0.75422	0.65555	0.6935	0.80923	0.8395	0.76476	0.70519	0.76133	0.83071	0.68778	0.68527	0.6775	0.79372	0.75994	0.73772	0.74336	0.71645	0.7396	0.88249	0.85562	0.83947	0.88945	0.85348	0.81033	0.87984	0.88574	0.9116	0.86757	0.89224	0.88568	0.8825
cg08044097	N/A	N/A	1	N/A	TRUE	55371013	N/A	Island	8	Body	SOX17	1	69.5964	1.97e-13	1.18e-10	N/A	N/A	0.785544	0.5108	0.60418	0.472	0.59724	0.53354	0.61826	0.5437	0.5941	0.60374	0.53106	0.50901	0.53358	0.6149	0.4995	0.5106		0.59984	0.50025	0.68349	0.64752	0.64323	0.68685	0.6875	0.67524	0.70397	0.64524	0.78886	0.69101	0.72498	0.70209	0.67641
cg08049853	N/A	N/A	1	N/A	N/A	41875784	N/A	Island	4	N/A	N/A	1	71.5672	1.3e-13	9.08e-11	N/A	N/A	0.790211	0.32485	0.28743	0.35051	0.42143	0.35365	0.44451	0.38159	0.35013	0.45679	0.32659	0.3209	0.32367	0.37345	0.33266	0.3818	0.36214	0.38289	0.34441	0.46562	0.42352	0.52456	0.45228	0.48174	0.45275	0.54049	0.51616	0.54985	0.46094	0.55458	0.55033	0.61048
cg08066943	TRUE	N/A	N/A	DMR	N/A	147136922	N/A	Island	3	N/A	N/A	1	58.4357	2.55e-12	6.71e-10	N/A	N/A	0.754635	0.57919	0.53866	0.57753	0.66405	0.673	0.64314	0.54784	0.60267	0.68441	0.54447	0.567	0.54894	0.65112	0.58981	0.58453	0.6049	0.59326	0.53686	0.70533	0.68123	0.70312	0.74603	0.70813	0.68657	0.76367	0.73447	0.75684	0.74634	0.72501	0.74075	0.72192
cg08074851	N/A	N/A	1	DMR	N/A	47797590	N/A	Island	2	TSS200	KCNK12	1	66.1904	4.16e-13	1.99e-10	N/A	N/A	0.77697	0.50533	0.49973	0.53195	0.57562	0.64693	0.57565	0.57175	0.53754	0.4799	0.55075	0.57787	0.50287	0.58625	0.53706	0.52721	0.513	0.51465	0.50023	0.6563	0.66502	0.71548	0.62679	0.69121	0.64837	0.64902	0.62928	0.76959	0.65258	0.6852	0.71233	0.70315
cg08092966	N/A	N/A	1	N/A	TRUE	19009591	N/A	N/A	8	N/A	N/A	1	68.5609	2.47e-13	1.36e-10	N/A	N/A	0.783008	0.33147	0.28699	0.30008	0.48063	0.44041	0.52296	0.33212	0.37555	0.43581	0.35725	0.35279	0.29445	0.47525	0.38364	0.2519	0.3658	0.38372	0.29551	0.51179	0.49318	0.45561	0.42135	0.53127	0.47178	0.50137	0.5312	0.67686	0.50377	0.59367	0.67739	0.62358
cg08111446	N/A	N/A	1	N/A	N/A	61886079	N/A	Island	20	TSS200;Body	NKAIN4;FLJ16779	1	131.858	8.01e-18	1.99e-13	N/A	N/A	0.874054	0.24999	0.22845	0.2565	0.23632	0.35274	0.20862	0.21812	0.23868	0.16531	0.25142	0.26325	0.16686	0.17607	0.24192	0.19636	0.25217	0.17857	0.29519	0.40149	0.42026	0.36699	0.42399	0.28875	0.3443	0.28769	0.27468	0.58219	0.36565	0.3576	0.45894	0.54855
cg08164191	TRUE	N/A	N/A	N/A	TRUE	65623632	N/A	N/A	14	N/A	N/A	1	63.9131	6.96e-13	2.82e-10	N/A	N/A	0.770844	0.70257	0.73505	0.69654	0.74692	0.73416	0.7389	0.75328	0.66262	0.75511	0.69443	0.69801	0.67226	0.76532	0.68377	0.6839	0.69389	0.70221	0.65378	0.81866	0.8396	0.84445	0.81746	0.8256	0.81957	0.85854	0.80309	0.84497	0.75888	0.80634	0.81372	0.81584
cg08165221	N/A	N/A	N/A	N/A	N/A	5833017	Unclassified_Cell_type_specific	Island	2	1stExon	SOX11	1	59.8176	1.82e-12	5.36e-10	N/A	N/A	0.758937	0.2223	0.087352	0.11443	0.23158	0.13966	0.28627	0.19621	0.13167	0.34414	0.16075	0.10419	0.18521	0.23074	0.14868	0.17256	0.17072	0.1475	0.13384	0.3332	0.28517	0.33169	0.26695	0.27034	0.27937	0.22454	0.38243	0.46057	0.30606	0.44091	0.42386	0.42279
cg08171483	N/A	N/A	N/A	N/A	N/A	38010391	N/A	N/A	3	Body;Body;TSS1500	CTDSPL;CTDSPL;MIR26A1	1	56.7679	3.86e-12	8.82e-10	N/A	N/A	0.749234	0.6403	0.66985	0.6532	0.78045	0.75563	0.74638	0.7201	0.72718	0.7597	0.70228	0.69521	0.71191	0.76173	0.64818	0.66158	0.67566	0.69558	0.69277	0.81349	0.82911	0.81122	0.81062	0.79955	0.83558	0.84611	0.84397	0.88512	0.7705	0.85315	0.86128	0.83599
cg08190858	N/A	N/A	1	N/A	N/A	54321346	N/A	Island	12	N/A	N/A	1	58.9169	2.27e-12	6.21e-10	N/A	N/A	0.75615	0.33558	0.28577	0.29467	0.41379	0.40495	0.43464	0.37716	0.38178	0.44407	0.34088	0.27902	0.31723	0.47301	0.31271	0.40827	0.32077	0.27695	0.31255	0.50645	0.4469	0.48234	0.43033	0.47203	0.50408	0.46846	0.48602	0.63141	0.50416	0.56328	0.44828	0.58986
cg08194879	N/A	N/A	1	N/A	N/A	123317569	N/A	Island	6	TSS200	CLVS2	1	60.898	1.41e-12	4.47e-10	N/A	N/A	0.762197	0.57982	0.56622	0.61084	0.73563	0.69045	0.72746	0.58841	0.6284	0.67287	0.65568	0.59568	0.58725	0.67798	0.65128	0.56865	0.63707	0.66236	0.66961	0.74222	0.77223	0.73118	0.7504	0.78322	0.74221	0.7733	0.76445	0.85647	0.76543	0.77433	0.78517	0.75545
cg08195247	N/A	N/A	N/A	DMR	N/A	176933286	N/A	Island	2	N/A	N/A	1	59.0382	2.2e-12	6.09e-10	N/A	N/A	0.75653	0.56942	0.52564	0.62401	0.67718	0.66006	0.67477	0.64579	0.63053	0.68059	0.6749	0.58313	0.62637	0.68867	0.63169	0.58318	0.61291	0.59947	0.60027	0.8177	0.72735	0.74848	0.73855	0.74421	0.74422	0.72698	0.71424	0.76471	0.73953	0.74664	0.77423	0.76105
cg08217024	N/A	N/A	1	N/A	N/A	48145108	N/A	Island	14	TSS1500	MDGA2	1	62.5622	9.51e-13	3.44e-10	N/A	N/A	0.767049	0.72017	0.67985	0.61927	0.78522	0.68481	0.76008	0.71832	0.6572	0.8008	0.65688	0.69589	0.6958	0.73256	0.56774	0.65735	0.6497	0.70445	0.66398	0.85691	0.78396	0.78623	0.77665	0.80797	0.80854	0.82983	0.82442	0.88152	0.83601	0.8453	0.83804	0.83091
cg08231664	N/A	N/A	N/A	N/A	TRUE	102516632	N/A	N/A	14	Body	DYNC1H1	1	57.4544	3.25e-12	7.8e-10	N/A	N/A	0.751486	0.63119	0.73953	0.69924	0.75509	0.69565	0.63946	0.67149	0.76916	0.69887	0.63637	0.65471	0.68745	0.76474	0.70731	0.65675	0.73486	0.66866	0.75821	0.82253	0.82844	0.8273	0.81048	0.78725	0.81581	0.81587	0.81701	0.87249	0.81897	0.79967	0.82639	0.82912
cg08234308	TRUE	N/A	1	N/A	N/A	65991176	N/A	Island	1	5'UTR;5'UTR;5'UTR	LEPR;LEPR;LEPR	1	56.0677	4.6e-12	9.92e-10	N/A	N/A	0.746895	0.24724	0.15385	0.22248	0.26267	0.19934	0.28935	0.21414	0.19888	0.32312	0.2053	0.19274	0.19062	0.19173	0.2221	0.19877	0.24585	0.16439	0.22334	0.33478	0.29502	0.39084	0.30956	0.36295	0.3473	0.31539	0.33617	0.54963	0.34115	0.38823	0.42813	0.33864
cg08256939	N/A	N/A	N/A	N/A	TRUE	112058236	N/A	Island	1	Body	ADORA3	1	58.1338	2.75e-12	7.03e-10	N/A	N/A	0.753675	0.52789	0.45552	0.53399	0.61779	0.57854	0.57414	0.52993	0.53485	0.6276	0.52742	0.52444	0.48108	0.59163	0.52716	0.53181	0.56358	0.57123	0.52138	0.65355	0.65894	0.65198	0.64118	0.68563	0.65083	0.67413	0.68604	0.75032	0.6175	0.69034	0.68818	0.64036
cg08312765	N/A	N/A	N/A	N/A	TRUE	68814447	N/A	N/A	12	N/A	N/A	1	60.0792	1.71e-12	5.14e-10	N/A	N/A	0.759735	0.25724	0.17543	0.20678	0.25428	0.25926	0.29968	0.23878	0.21062	0.32119	0.22639	0.16949	0.20229	0.25913	0.18932	0.2131	0.23908	0.19576	0.20517	0.38559	0.26002	0.38824	0.34736	0.37828	0.31469	0.33344	0.36236	0.53441	0.34571	0.41781	0.37411	0.38325
cg08315202	N/A	N/A	1	N/A	N/A	98246006	N/A	Island	7	TSS1500	NPTX2	1	62.5741	9.48e-13	3.44e-10	N/A	N/A	0.767083	0.65401	0.6403	0.63186	0.74124	0.68233	0.7412	0.66618	0.73202	0.71601	0.6742	0.70916	0.6597	0.70044	0.66434	0.66203	0.66283	0.6758	0.65589	0.84073	0.82108	0.84546	0.79285	0.74804	0.77836	0.78185	0.77908	0.81464	0.75512	0.80578	0.78901	0.80775
cg08319999	N/A	N/A	N/A	N/A	TRUE	124054948	N/A	N/A	5	Body	ZNF608	1	90.05	3.81e-15	9.41e-12	N/A	N/A	0.825768	0.078061	0.044826	0.15214	0.077376	0.035644	0.094202	0.19177	0.066399	0.26937	0.11286	0.045597	0.05677	0.068834	0.059503	0.060094	0.10301	0.041818	0.039227	0.11924	0.24483	0.23782	0.34669	0.2107	0.073534	0.21241	0.19806	0.49622	0.20918	0.49543	0.50726	0.54322
cg08333283	TRUE	N/A	N/A	DMR	TRUE	95267874	N/A	S_Shore	12	N/A	N/A	1	56.9964	3.64e-12	8.47e-10	N/A	N/A	0.749988	0.6914	0.49681	0.64066	0.68442	0.70884	0.70765	0.62602	0.65975	0.72107	0.66394	0.636	0.63501	0.67876	0.57254	0.66379	0.62898	0.61672	0.59066	0.72904	0.79977	0.77341	0.75092	0.7687	0.75071	0.76543	0.76053	0.83554	0.7712	0.77931	0.77869	0.81446
cg08347442	N/A	N/A	N/A	N/A	N/A	203580611	N/A	N/A	2	Body	FAM117B	1	58.1669	2.72e-12	7e-10	N/A	N/A	0.753781	0.59584	0.61199	0.62594	0.70127	0.63192	0.6989	0.61182	0.62171	0.65903	0.59282	0.63384	0.60531	0.69336	0.62015	0.59323	0.64237	0.67444	0.63125	0.77767	0.71357	0.70734	0.77745	0.76385	0.7363	0.77122	0.7719	0.79903	0.67731	0.7683	0.78182	0.70643
cg08348422	N/A	N/A	N/A	N/A	TRUE	236935654	N/A	N/A	2	Body;Body	AGAP1;AGAP1	1	60.8913	1.41e-12	4.47e-10	N/A	N/A	0.762177	0.66634	0.61045	0.63138	0.69521	0.6459	0.7464	0.5856	0.62929	0.72325	0.61093	0.61797	0.61727	0.72666	0.59514	0.59957	0.62536	0.65591	0.61434	0.78492	0.72811	0.75233	0.70752	0.80121	0.70904	0.79172	0.80949	0.87586	0.7838	0.82622	0.79747	0.71719
cg08362628	N/A	N/A	N/A	N/A	TRUE	54861701	N/A	N/A	3	Body	CACNA2D3	1	61.6069	1.19e-12	4.02e-10	N/A	N/A	0.764288	0.6191	0.54669	0.61959	0.69647	0.65796	0.71196	0.62572	0.60123	0.68966	0.56473	0.61887	0.63231	0.65079	0.62542	0.6137	0.6111	0.66822	0.62514	0.75202	0.73246	0.73916	0.73381	0.73886	0.72865	0.79615	0.76588	0.78562	0.69464	0.7587	0.75608	0.74959
cg08401657	N/A	N/A	N/A	RDMR	N/A	10399046	N/A	S_Shore	6	Body;Body;Body	TFAP2A;TFAP2A;TFAP2A	1	71.9604	1.2e-13	8.64e-11	N/A	N/A	0.791118	0.65084	0.69547	0.71644	0.74831	0.78511	0.75242	0.69887	0.75054	0.73486	0.70013	0.70411	0.67904	0.76298	0.70947	0.6921	0.7149	0.6996	0.68976	0.84674	0.81339	0.80926	0.83031	0.8144	0.82121	0.84547	0.87487	0.86219	0.83668	0.85662	0.83725	0.77493
cg08432383	N/A	N/A	1	N/A	N/A	128813451	N/A	N/A	11	TSS1500	TP53AIP1	1	56.6074	4.01e-12	9.06e-10	N/A	N/A	0.748702	0.61707	0.53243	0.62324	0.73819	0.74704	0.67587	0.71504	0.68246	0.71871	0.67766	0.66275	0.66023	0.67615	0.66658	0.60992	0.68909	0.60025	0.62706	0.77336	0.79564	0.80087	0.79306	0.75762	0.77387	0.76	0.77207	0.79866	0.79619	0.77392	0.80363	0.80466
cg08453021	TRUE	N/A	1	DMR	N/A	37488575	Promoter_Associated	Island	7	TSS200	ELMO1	1	103.126	4.44e-16	2.22e-12	N/A	N/A	0.844423	0.34148	0.22382	0.30912	0.36211	0.3137	0.43073	0.31597	0.28236	0.51222	0.29647	0.26774	0.26722	0.34571	0.28972	0.33332	0.29993	0.28165	0.3316	0.4954	0.37612	0.45495	0.39838	0.43712	0.38474	0.43751	0.522	0.55754	0.43657	0.53322	0.5296	0.58255
cg08457898	TRUE	N/A	N/A	N/A	N/A	15343786	Unclassified	N_Shore	19	5'UTR;TSS1500;1stExon	EPHX3;EPHX3;EPHX3	1	93.5569	2.09e-15	6.21e-12	N/A	N/A	0.831197	0.62493	0.57184	0.63	0.68509	0.63485	0.62753	0.63638	0.61685	0.65903	0.60566	0.62506	0.60191	0.67172	0.61757	0.58197	0.6838	0.64845	0.55907	0.75875	0.72582	0.68634	0.74185	0.70785	0.74486	0.76412	0.81021	0.78759	0.70863	0.81507	0.79015	0.71221
cg08464824	N/A	N/A	1	DMR	N/A	56904977	Promoter_Associated	Island	19	TSS200	ZNF582	1	135.603	5.03e-18	1.41e-13	N/A	N/A	0.877105	0.16186	0.1388	0.16563	0.22237	0.16667	0.22899	0.1575	0.17141	0.2069	0.16752	0.15167	0.15377	0.18588	0.1413	0.1933	0.17244	0.1606	0.17252	0.34582	0.25969	0.27867	0.28298	0.31153	0.27977	0.27698	0.27488	0.41448	0.18985	0.32626	0.32941	0.37982
cg08473693	N/A	N/A	N/A	N/A	TRUE	205342340	N/A	N/A	1	N/A	N/A	1	67.0227	3.46e-13	1.74e-10	N/A	N/A	0.779128	0.22636	0.23146	0.34541	0.26143	0.26603	0.25224	0.1994	0.21365	0.2892	0.27226	0.20201	0.24147	0.21329	0.19067	0.24178	0.19964	0.21901	0.20274	0.37917	0.36449	0.38384		0.28901	0.31583	0.38538	0.35035	0.50066	0.26417	0.46978	0.46256	0.52609
cg08474786	N/A	1	1	N/A	N/A	17491465	N/A	N_Shelf	17	Body	PEMT	1	59.1062	2.16e-12	6.02e-10	N/A	N/A	0.756742	0.17977	0.12077	0.13743	0.16648	0.14809	0.23437	0.16403	0.11882	0.31515	0.14355	0.11509	0.10924	0.19037	0.11722	0.1321	0.11831	0.11014	0.10095	0.31023	0.22549	0.24662	0.29952	0.22826	0.24501	0.25064	0.32622	0.39623	0.24232	0.39832	0.4231	0.35867
cg08475379	TRUE	N/A	N/A	N/A	TRUE	37302989	Unclassified	Island	20	N/A	N/A	1	72.3532	1.1e-13	8.16e-11	N/A	N/A	0.792016	0.18147	0.17338	0.17433	0.18368	0.12994	0.21244	0.18175	0.12019	0.29903	0.18365	0.18226	0.12271	0.17675	0.13592	0.12395	0.13427	0.1115	0.11333	0.19904	0.29454	0.302	0.27332	0.29194	0.22575	0.30683	0.33505	0.39025	0.26059	0.38535	0.37073	0.34674
cg08482531	N/A	N/A	N/A	N/A	N/A	8078127	N/A	Island	10	N/A	N/A	1	66.1584	4.19e-13	2e-10	N/A	N/A	0.776886	0.33483	0.22566	0.28734	0.38079	0.34173	0.3952	0.29803	0.2922	0.40657	0.27917	0.23911	0.29652	0.36459	0.28306	0.29283	0.28597	0.30079	0.29201	0.46689	0.39149	0.41811	0.38104	0.41278	0.41184	0.45396	0.47151	0.52656	0.45726	0.44409	0.45131	0.48149
cg08488756	N/A	N/A	N/A	N/A	N/A	45551018	Gene_Associated	N_Shelf	21	3'UTR	PWP2	1	56.5086	4.12e-12	9.22e-10	N/A	N/A	0.748373	0.37848	0.30547	0.31728	0.41166	0.3919	0.41211	0.36525	0.36802	0.47693	0.33912	0.32517	0.315	0.40872	0.3912	0.34622	0.36284	0.35962	0.31878	0.51341	0.47022	0.48564	0.47297	0.47952	0.45117	0.49025	0.48732	0.5272	0.50865	0.49641	0.47791	0.46618
cg08516516	TRUE	N/A	N/A	N/A	N/A	115152492	N/A	Island	5	TSS200	CDO1	1	61.245	1.3e-12	4.25e-10	N/A	N/A	0.763225	0.57193	0.55356	0.58367	0.62793	0.63877	0.64017	0.57405	0.59104	0.60735	0.54934	0.6321	0.58881	0.65023	0.54455	0.61941	0.55574	0.61253	0.6021	0.66901	0.69489	0.73236	0.71817	0.7365	0.7065	0.73674	0.6983	0.84905	0.70149	0.71442	0.74755	0.72885
cg08528000	N/A	1	1	N/A	TRUE	198224330	N/A	N/A	1	Body	NEK7	1	77.0752	4.23e-14	4.25e-11	N/A	N/A	0.802238	0.40339	0.35245	0.38873	0.45501	0.49354	0.46945	0.39739	0.38674	0.38198	0.40297	0.37127	0.39152	0.47616	0.3807	0.39163	0.37129	0.42764	0.37672	0.51363	0.50949	0.51802	0.52242	0.54642	0.49517	0.54982	0.51206	0.64394	0.4894	0.55368	0.58122	0.53258
cg08529882	N/A	N/A	N/A	N/A	TRUE	124902456	Unclassified_Cell_type_specific	Island	10	N/A	N/A	1	62.83	8.93e-13	3.32e-10	N/A	N/A	0.767811	0.31743	0.21742	0.2546	0.29223	0.31497	0.30492	0.2736	0.25918	0.32114	0.28443	0.30367	0.21799	0.28512	0.28158	0.23937	0.28027	0.24719	0.29702	0.37721	0.39972	0.40719	0.35063	0.37915	0.40442	0.37636	0.43701	0.55015	0.39457	0.38588	0.4451	0.46537
cg08530237	N/A	N/A	N/A	DMR	N/A	22094563	Unclassified_Cell_type_specific	Island	12	N/A	N/A	1	56.1971	4.45e-12	9.71e-10	N/A	N/A	0.747331	0.64593	0.59528	0.58325	0.69136	0.68929	0.74879	0.59385	0.61099	0.70773	0.59253	0.6281	0.60997	0.64926	0.64813	0.62353	0.59966	0.65318	0.56058	0.76695	0.74872	0.72895	0.78056	0.74725	0.72764	0.77035	0.72248	0.81111	0.76707	0.7577	0.79245	0.79043
cg08545463	N/A	N/A	1	N/A	N/A	108459708	N/A	N_Shelf	11	Body	EXPH5	1	58.6142	2.44e-12	6.51e-10	N/A	N/A	0.755199	0.28233	0.2688	0.29952	0.34219	0.30742	0.35467	0.31034	0.28876	0.32778	0.3085	0.30343	0.26883	0.33628	0.27302	0.30063	0.30671	0.2877	0.3038	0.43879	0.41204	0.42492	0.40347	0.41847	0.42119	0.40434	0.41636	0.48866	0.31388	0.46343	0.4836	0.48004
cg08548315	N/A	N/A	N/A	N/A	TRUE	81609992	N/A	N/A	1	N/A	N/A	1	60.9286	1.4e-12	4.45e-10	N/A	N/A	0.762288	0.29613	0.19755	0.33064	0.3208	0.25039	0.36374	0.29303	0.24789	0.38442	0.22892	0.30982	0.21679	0.3782	0.24148	0.30601	0.32107	0.26546	0.31858	0.41099	0.40557	0.39493	0.34793	0.42342	0.41347	0.37729	0.47402	0.51343	0.36727	0.51036	0.54103	0.55617
cg08552214	N/A	N/A	N/A	DMR	N/A	176931864	N/A	Island	2	N/A	N/A	1	69.5465	2e-13	1.19e-10	N/A	N/A	0.785424	0.088244	0.028181	0.024015	0.080854	0.02993	0.17492	0.037622	0.032127	0.25344	0.026813	0.029809	0.038879	0.16298	0.037354	0.12769	0.021498	0.02427	0.033424	0.14524	0.22583	0.12131	0.19833	0.10707	0.17294	0.13907	0.35122	0.44625	0.2012	0.46277	0.43313	0.41614
cg08594218	N/A	N/A	1	RDMR	N/A	46803008	N/A	Island	17	3'UTR	HOXB13	1	66.0328	4.31e-13	2.04e-10	N/A	N/A	0.776557	0.25106	0.16709	0.23696	0.32958	0.28587	0.33206	0.23155	0.25987	0.37618	0.25385	0.19529	0.21699	0.27306	0.27217	0.21245	0.28791	0.20971	0.26541	0.40733	0.36247	0.37452	0.36108	0.37101	0.35269	0.36373	0.38133	0.52642	0.43378	0.38381	0.4577	0.39775
cg08605855	N/A	N/A	N/A	N/A	N/A	86825549	N/A	N/A	7	3'UTR;3'UTR;3'UTR;Body;Body;3'UTR	C7orf23;DMTF1;DMTF1;DMTF1;DMTF1;DMTF1	1	56.524	4.1e-12	9.2e-10	N/A	N/A	0.748424	0.58572	0.46944	0.45939	0.63124	0.58391	0.606	0.55142	0.61744	0.5771	0.5198	0.542	0.52863	0.61481	0.52996	0.52567	0.52781	0.60239	0.47307	0.68893	0.7097	0.62905	0.72862	0.60798	0.61916	0.67659	0.6635	0.83168	0.70646	0.72542	0.72236	0.80531
cg08648727	N/A	N/A	N/A	N/A	N/A	58446436	N/A	Island	19	5'UTR	ZNF418	1	70.809	1.52e-13	1.01e-10	N/A	N/A	0.78844	0.31778	0.21289	0.29181	0.31853	0.32106	0.34528	0.31082	0.25417	0.3655	0.28077	0.27443	0.24522	0.32149	0.26313	0.25949	0.25058	0.22593	0.25959	0.38866	0.33635	0.37411	0.42395	0.40709	0.37882	0.47549	0.39352	0.61894	0.33712	0.45821	0.50176	0.41092
cg08651003	N/A	N/A	1	N/A	TRUE	1758731	N/A	N/A	1	5'UTR	GNB1	1	73.9621	7.92e-14	6.5e-11	N/A	N/A	0.795616	0.71766	0.61529	0.62043	0.71368	0.76009	0.73663	0.70912	0.67548	0.73511	0.71081	0.70251	0.6795	0.74374	0.67759	0.73492	0.68303	0.65945	0.6935	0.80878	0.83287	0.82619	0.79939	0.79366	0.81126	0.81862	0.7965	0.83357	0.78547	0.79604	0.79032	0.82011
cg08665844	N/A	N/A	N/A	N/A	N/A	113485177	N/A	N/A	4	Body	C4orf21	1	58.0767	2.78e-12	7.09e-10	N/A	N/A	0.753492	0.41133	0.36763	0.38999	0.4747	0.44162	0.55006	0.41191	0.40535	0.54524	0.39414	0.39861	0.38161	0.45639	0.38954	0.41137	0.44277	0.43481	0.41653	0.5473	0.49016	0.52965	0.5262	0.55141	0.55041	0.53554	0.60312	0.6694	0.6416	0.58927	0.55597	0.61985
cg08668790	TRUE	N/A	1	N/A	N/A	58220662	N/A	S_Shore	19	TSS200	ZNF154	1	57.668	3.08e-12	7.54e-10	N/A	N/A	0.752178	0.16944	0.12244	0.2053	0.29189	0.18192	0.21167	0.1569	0.20666	0.17539	0.19406	0.16925	0.19073	0.1515	0.20472	0.17238	0.22656	0.17269	0.24612	0.3693	0.30229	0.272	0.26689	0.33767	0.29396	0.32239	0.26865	0.4482	0.23958	0.46732	0.49753	0.38931
cg08696928	N/A	N/A	N/A	N/A	N/A	19042579	N/A	N/A	8	N/A	N/A	1	61.541	1.21e-12	4.06e-10	N/A	N/A	0.764095	0.12577	0.043293	0.13686	0.08719	0.052539	0.094364	0.14042	0.078233	0.28347	0.12355	0.049718	0.044108	0.10252	0.045488	0.062171	0.10916	0.03916	0.034077	0.13619	0.27821	0.19237	0.30373	0.16142	0.1123	0.16697	0.28209	0.52408	0.22409	0.45406	0.49932	0.56813
cg08701047	N/A	N/A	1	DMR	TRUE	130085199	N/A	N/A	10	N/A	N/A	1	64.7074	5.81e-13	2.49e-10	N/A	N/A	0.773019	0.40928	0.3303	0.42045	0.47719	0.47794	0.53661	0.36859	0.40301	0.52349	0.39096	0.36195	0.35625	0.45524	0.40411	0.37557	0.43381	0.40696	0.38108	0.56364	0.49407	0.49475	0.54547	0.53619	0.54566	0.5338	0.52399	0.50908	0.60089	0.54336	0.56226	0.6211
cg08702689	N/A	N/A	1	N/A	TRUE	170662395	N/A	N/A	1	Body;Body	PRRX1;PRRX1	1	82.8829	1.39e-14	2.08e-11	N/A	N/A	0.813511	0.6965	0.6516	0.64955	0.71317	0.71843	0.76589	0.70457	0.70198	0.73929	0.63983	0.66821	0.6844	0.71579	0.66051	0.7304	0.70448	0.66957	0.6292	0.77477	0.81602	0.76444	0.79356	0.82343	0.79536	0.8088	0.85005	0.85739	0.75525	0.79313	0.79932	0.78679
cg08741898	N/A	N/A	N/A	DMR	N/A	102881276	Unclassified	N_Shore	10	5'UTR	TLX1NB	1	74.1156	7.67e-14	6.38e-11	N/A	N/A	0.795953	0.55995	0.48649	0.55648	0.609	0.71165	0.62054	0.55262	0.44153	0.66835	0.53748	0.53349	0.63639	0.57803	0.51499	0.61588	0.4756	0.52425	0.49501	0.65845	0.723	0.70002	0.6031	0.71935	0.64521	0.62259	0.71901	0.75679	0.73138	0.79386	0.74304	0.7987
cg08747277	N/A	N/A	1	N/A	TRUE	96048126	N/A	N/A	6	Body	MANEA	1	103.796	4e-16	2.12e-12	N/A	N/A	0.845272	0.22437	0.11352	0.11382	0.17073	0.13488	0.17772	0.31595	0.13802	0.19697	0.18529	0.090328	0.078424	0.17611	0.098929	0.16664	0.13658	0.11602	0.09781	0.18036	0.20504	0.34877	0.35935	0.27235	0.23239	0.2265	0.27876	0.50051	0.279	0.3972	0.48804	0.40655
cg08750534	N/A	N/A	N/A	N/A	TRUE	65630259	N/A	N/A	2	Body	SPRED2	1	63.0944	8.4e-13	3.21e-10	N/A	N/A	0.768559	0.42198	0.4356	0.39996	0.48773	0.47355	0.46273	0.40623	0.41176	0.40256	0.46119	0.43419	0.42857	0.42673	0.40489	0.44832	0.42771	0.42178	0.41971	0.58121	0.53329	0.58771	0.5326	0.5463	0.54507	0.49858	0.51982	0.67377	0.50019	0.52603	0.59954	0.56239
cg08777771	N/A	N/A	N/A	N/A	TRUE	233278	N/A	N/A	2	Body;Body	SH3YL1;SH3YL1	1	60.0532	1.72e-12	5.15e-10	N/A	N/A	0.759655	0.2132	0.18448	0.19577	0.25367	0.20477	0.28215	0.22845	0.19602	0.23064	0.21847	0.18056	0.18052	0.21222	0.17675	0.22846	0.17924	0.19624	0.22063	0.33444	0.29623	0.34415	0.29848	0.29708	0.31193	0.33932	0.34747	0.4551	0.26889	0.40576	0.45438	0.25186
cg08811259	TRUE	N/A	N/A	N/A	TRUE	56878665	N/A	N/A	6	Body	BEND6	1	96.2014	1.34e-15	4.68e-12	N/A	N/A	0.835071	0.67952	0.59847	0.65973	0.71814	0.71446	0.7081	0.69521	0.66688	0.71795	0.72777	0.75292	0.65197	0.70451	0.62037	0.68427	0.64017	0.6993	0.63455	0.78584	0.8148	0.77605	0.76865	0.83319	0.79422	0.80559	0.76379	0.84758	0.75652	0.80614	0.78132	0.83148
cg08813936	N/A	N/A	N/A	N/A	N/A	33420121	N/A	N_Shore	6	3'UTR	SYNGAP1	1	59.4481	1.99e-12	5.65e-10	N/A	N/A	0.757802	0.78481	0.79762	0.66663	0.82851	0.76256	0.80734	0.81945	0.80365	0.81587	0.75599	0.72401	0.74619	0.82834	0.75922	0.76971	0.78075	0.7357	0.75226	0.90653	0.8771	0.87309	0.8682	0.86594	0.8881	0.90929	0.8885	0.8788	0.86095	0.8874	0.89295	0.85108
cg08823110	N/A	N/A	N/A	N/A	N/A	102589840	N/A	N_Shore	10	N/A	N/A	1	59.6739	1.89e-12	5.48e-10	N/A	N/A	0.758497	0.33134	0.28488		0.39989	0.34542	0.35829	0.3678	0.34469	0.36696	0.41006	0.35439	0.34808	0.35429	0.35967	0.38858	0.38986	0.34318	0.30962	0.51477	0.43541	0.4407	0.46026	0.4719	0.44239	0.47534	0.49128	0.55808	0.42876	0.48629	0.57387	0.50756
cg08843513	N/A	N/A	N/A	N/A	N/A	14164955	Promoter_Associated_Cell_type_specific	N_Shore	3	TSS1500;Body;5'UTR	TMEM43;CHCHD4;CHCHD4	1	57.8804	2.92e-12	7.3e-10	N/A	N/A	0.752863	0.09047	0.019011	0.02047	0.050065	0.044707	0.08783	0.11058	0.017412	0.36432	0.019815	0.011422	0.028051	0.074189	0.023151	0.015261	0.019008	0.02054	0.02146	0.10697	0.27763	0.24195	0.1841	0.059625	0.024208	0.20797	0.23919	0.50994	0.25407	0.4852	0.48556	0.51279
cg08849095	N/A	N/A	1	N/A	N/A	97846048	N/A	N_Shelf	9	TSS1500;3'UTR	MIR23B;C9orf3	1	58.6561	2.42e-12	6.46e-10	N/A	N/A	0.755332	0.41108	0.35903	0.38488	0.47611	0.44966	0.49464	0.40307	0.40549	0.52146	0.41081	0.36078	0.36072	0.47694	0.39734	0.38045	0.39779	0.4098	0.41706	0.50369	0.52438	0.51511	0.52589	0.5304	0.52316	0.53053	0.565	0.61811	0.51107	0.5689	0.58051	0.5037
cg08857729	N/A	N/A	N/A	N/A	TRUE	67217826	N/A	N_Shore	1	TSS1500	TCTEX1D1	1	56.6875	3.93e-12	8.95e-10	N/A	N/A	0.748968	0.16507	0.15966	0.26818	0.3444	0.30953	0.32757	0.22798	0.23358	0.26377	0.23761	0.18699	0.19055	0.35762	0.23973	0.21042	0.27006	0.2114	0.2205	0.31117	0.39006	0.34169	0.33095	0.38647	0.41337	0.37829	0.29141	0.52225	0.4216	0.45572	0.4232	0.37633
cg08859190	N/A	N/A	N/A	DMR	N/A	106980319	N/A	Island	12	Body	RFX4	1	61.4829	1.22e-12	4.09e-10	N/A	N/A	0.763925	0.59605	0.57009	0.58065	0.67972	0.64793	0.62504	0.59708	0.63029	0.57129	0.55422	0.61744	0.5747	0.60462	0.60655	0.56228	0.62666	0.64832	0.62955	0.74518	0.70605	0.71229	0.69386	0.74097	0.7045	0.75338	0.67413	0.7442	0.72069	0.73009	0.74044	0.7323
cg08863440	N/A	N/A	N/A	DMR	N/A	171680337	N/A	Island	2	Body;Body	GAD1;GAD1	1	76.4995	4.75e-14	4.57e-11	N/A	N/A	0.801046	0.65104	0.53944	0.55388	0.6566	0.67411	0.66569	0.61857	0.60291	0.63749	0.56566	0.57438	0.56313	0.63509	0.55522	0.60463	0.58872	0.64739	0.63769	0.72226	0.74229	0.68375	0.69092	0.71309	0.73146	0.74509	0.72321	0.83237	0.66142	0.73003	0.74705	0.71658
cg08885316	N/A	N/A	N/A	N/A	N/A	50487054	N/A	N/A	17	N/A	N/A	1	61.2073	1.31e-12	4.27e-10	N/A	N/A	0.763114	0.2226	0.088053	0.12872	0.12819	0.14204	0.22739	0.14009	0.15289	0.34883	0.25318	0.10598	0.11142	0.14469	0.068273	0.15915	0.14877	0.082457	0.11767	0.21922	0.2967	0.24444	0.35698	0.21479	0.19131	0.25686	0.32645	0.50377	0.26736	0.46275	0.46922	0.49254
cg08897778	N/A	N/A	N/A	N/A	N/A	84228960	Unclassified_Cell_type_specific	S_Shelf	16	Body;Body	ADAD2;ADAD2	1	60.6118	1.51e-12	4.69e-10	N/A	N/A	0.761342	0.64647	0.56762	0.61839	0.74189	0.72245	0.6617	0.64267	0.61582	0.74708	0.64277	0.66679	0.58657	0.73224	0.61547	0.66236	0.65335	0.6247	0.63137	0.78614	0.75196	0.80476	0.68088	0.78637	0.74002	0.77884	0.78171	0.84834	0.82129	0.8251	0.81671	0.7912
cg08897844	N/A	N/A	N/A	N/A	N/A	36606102	N/A	N/A	5	TSS1500;TSS1500	SLC1A3;SLC1A3	1	65.7701	4.57e-13	2.13e-10	N/A	N/A	0.775864	0.19368	0.063065	0.16243	0.2549	0.10306	0.17879	0.13749	0.15554	0.16951	0.18538	0.14188	0.16202	0.11479	0.15269	0.14066	0.20444	0.16408	0.19763	0.33425	0.20767	0.22913	0.21996	0.27464	0.30055	0.29973	0.28984	0.46744	0.18764	0.4751	0.54281	0.35595
cg08905624	N/A	N/A	N/A	N/A	N/A	97127326	N/A	N/A	2	N/A	N/A	1	64.4149	6.2e-13	2.6e-10	N/A	N/A	0.772223	0.48017	0.30437	0.32885	0.48295	0.39524	0.51351	0.45568	0.38789	0.60603	0.41877	0.34086	0.42527	0.50693	0.32592	0.38809	0.40809	0.37473	0.35087	0.47444	0.49442	0.54742	0.44694	0.51426	0.48084	0.58346	0.66329	0.71242	0.59847	0.69196	0.68781	0.60065
cg08927006	N/A	N/A	N/A	CDMR	TRUE	100993556	N/A	N_Shore	10	Body;Body;Body;Body	HPSE2;HPSE2;HPSE2;HPSE2	1	64.5725	5.99e-13	2.53e-10	N/A	N/A	0.772653	0.70656	0.72898	0.69851	0.8055	0.77582	0.80247	0.7082	0.752	0.78527	0.71805	0.74731	0.7052	0.79518	0.73497	0.71857	0.73677	0.72477	0.73077	0.83972	0.85348	0.86887	0.86838	0.85606	0.84795	0.85991	0.82402	0.85225	0.83384	0.81483	0.86735	0.83001
cg08929188	N/A	N/A	N/A	RDMR	TRUE	14995322	N/A	Island	11	TSS1500;TSS1500;TSS1500	CALCA;CALCA;CALCA	1	71.6353	1.28e-13	9e-11	N/A	N/A	0.790369	0.12011	0.11433	0.15829	0.16722	0.13893	0.1344	0.21314	0.11656	0.1688	0.15256	0.10154	0.11002	0.12535	0.11253	0.1259	0.13405	0.11251	0.1293	0.28337	0.29183	0.24232	0.30889	0.17932	0.1416	0.21431	0.29392	0.42871	0.21748	0.43228	0.45252	0.53891
cg08969855	N/A	N/A	N/A	N/A	TRUE	23417536	N/A	N/A	16	Body	COG7	1	56.2272	4.42e-12	9.67e-10	N/A	N/A	0.747432	0.66649	0.61858	0.69313	0.75355	0.72952	0.76114	0.66974	0.67989	0.75181	0.67106	0.67086	0.6354	0.72018	0.66723	0.64721	0.6885	0.67847	0.64032	0.77124	0.81263	0.78577	0.79409	0.81211	0.80887	0.77605	0.797	0.86558	0.79463	0.792	0.7966	0.74786
cg08991910	N/A	N/A	N/A	N/A	TRUE	34858035	N/A	N/A	11	N/A	N/A	1	61.9936	1.09e-12	3.79e-10	N/A	N/A	0.765414	0.63305	0.60882	0.5671	0.76442	0.65422	0.7609	0.61341	0.65221	0.75857	0.59715	0.61444	0.60356	0.70537	0.61217	0.62431	0.68001	0.64975	0.64852	0.77061	0.71529	0.75949	0.79757	0.73529	0.74867	0.76008	0.8041	0.82145	0.80079	0.81181	0.82467	0.78102
cg08995424	N/A	N/A	1	N/A	N/A	54070891	Promoter_Associated	N_Shore	12	TSS1500;TSS1500	ATP5G2;ATP5G2	1	95.3716	1.54e-15	5.05e-12	N/A	N/A	0.833875	0.48094	0.46254	0.47703	0.57188	0.56045	0.55554	0.48375	0.47415	0.5544	0.47865	0.50486	0.47009	0.53967	0.51464	0.48353	0.52929	0.52282	0.49572	0.61325	0.59698	0.5779	0.61374	0.63188	0.62492	0.63458	0.64636	0.6447	0.63412	0.67339	0.63724	0.62961
cg09025324	N/A	N/A	N/A	N/A	N/A	116691685	Promoter_Associated	N_Shore	6	TSS1500;5'UTR	DSE;DSE	1	56.0738	4.59e-12	9.91e-10	N/A	N/A	0.746916	0.5555	0.56612	0.55454	0.62741	0.58735	0.61332	0.56102	0.54607	0.63731	0.5393	0.57208	0.54843	0.66369	0.53789	0.52334	0.57764	0.60862	0.55881	0.70544	0.63466	0.65079	0.63531	0.70947	0.67599	0.73359	0.73544	0.83555	0.7414	0.75783	0.74263	0.67174
cg09038971	N/A	N/A	N/A	N/A	TRUE	104868173	N/A	N/A	12	Body	CHST11	1	71.2517	1.39e-13	9.56e-11	N/A	N/A	0.789478	0.59137	0.52977	0.58724	0.68563	0.65066	0.64725	0.57258	0.59108	0.70506	0.54279	0.58249	0.56142	0.64355	0.60752	0.55629	0.58931	0.59646	0.60475	0.705	0.69736	0.70818	0.68776	0.75453	0.70293	0.70284	0.72879	0.83121	0.75108	0.74384	0.78635	0.62648
cg09071889	N/A	N/A	N/A	N/A	N/A	80523413	N/A	N_Shore	8	5'UTR;1stExon	STMN2;STMN2	1	58.9557	2.24e-12	6.18e-10	N/A	N/A	0.756272	0.28579	0.22059	0.24931	0.31916	0.30015	0.31796	0.25625	0.24668	0.38967	0.24942	0.27249	0.22513	0.33367	0.23513	0.2842	0.26582	0.23912	0.29158	0.39914	0.3726	0.39092	0.37822	0.37227	0.39423	0.35004	0.42237	0.53369	0.31631	0.46068	0.45876	0.51775
cg09085792	N/A	N/A	N/A	N/A	N/A	189547290	N/A	N/A	3	Body;Body;Body;Body;TSS1500;Body;Body	TP63;TP63;TP63;TP63;MIR944;TP63;TP63	1	58.8486	2.3e-12	6.26e-10	N/A	N/A	0.755936	0.32286	0.17507	0.24994	0.33885	0.26158	0.36608	0.26091	0.26445	0.42845	0.25319	0.23015	0.25141	0.35926	0.23315	0.26507	0.23613	0.24712	0.28968	0.40711	0.34515	0.44423	0.3779	0.38757	0.34689	0.36284	0.43065	0.50423	0.37004	0.45521	0.44923	0.50915
cg09123368	N/A	N/A	N/A	DMR	N/A	118899024	N/A	N_Shore	10	TSS1500;TSS1500	VAX1;VAX1	1	56.2392	4.4e-12	9.64e-10	N/A	N/A	0.747472	0.24005	0.21849	0.32961	0.32028	0.52969	0.26892	0.32038	0.26911	0.28887	0.34178	0.25185	0.20046	0.3388	0.3266	0.27227	0.27224	0.21421	0.33071	0.39236	0.40947	0.42895	0.41386	0.39327	0.36126	0.48459	0.35173	0.55996	0.60099	0.4356	0.41956	0.49981
cg09149648	TRUE	N/A	1	N/A	TRUE	44642370	Unclassified	Island	20	Body	MMP9	1	56.5412	4.08e-12	9.17e-10	N/A	N/A	0.748482	0.67541	0.69571	0.64756	0.7432	0.72057	0.77631	0.68018	0.70656	0.76232	0.63607	0.72847	0.64638	0.76669	0.64869	0.69881	0.6746	0.6991	0.66964	0.81101	0.81859	0.83877	0.80803	0.8013	0.77997	0.78919	0.80653	0.81531	0.76617	0.84828	0.82198	0.81891
cg09162949	N/A	N/A	N/A	DMR	TRUE	58357989	Unclassified	Island	15	TSS200;TSS200	ALDH1A2;ALDH1A2	1	57.7001	3.06e-12	7.5e-10	N/A	N/A	0.752282	0.20976	0.13386	0.19849	0.25597	0.16939	0.24486	0.1563	0.23157	0.17923	0.17751	0.16955	0.18503	0.24219	0.16355	0.2279	0.18596	0.16649	0.18674	0.31528	0.28246	0.32514	0.27056	0.32807	0.29613	0.3168	0.27661	0.5156	0.24654	0.39413	0.44472	0.24774
cg09179397	N/A	N/A	N/A	N/A	N/A	75928325	N/A	N_Shelf	7	N/A	N/A	1	64.6309	5.91e-13	2.51e-10	N/A	N/A	0.772811	0.074885	0.028264	0.099334	0.10092	0.046651	0.086384	0.0606	0.073353	0.16322	0.12444	0.083975	0.051075	0.095685	0.041803	0.072782	0.076973	0.058999	0.073265	0.15158	0.15709	0.20717	0.21604	0.16052	0.13583	0.26865	0.19227	0.37647	0.087741	0.29163	0.34187	0.27575
cg09193347	TRUE	N/A	1	N/A	N/A	79381867	Unclassified_Cell_type_specific	Island	15	Body;Body	RASGRF1;RASGRF1	1	116.359	6.28e-17	5.81e-13	N/A	N/A	0.859632	0.64065	0.59656	0.71482	0.69949	0.75944	0.68644	0.64091	0.64494	0.69	0.68812	0.70326	0.62059	0.61541	0.69482	0.65648	0.66401	0.65074	0.66267	0.7866	0.78143	0.7731	0.74126	0.80302	0.70522	0.80919	0.80639	0.84582	0.75338	0.80526	0.81792	0.79283
cg09205920	N/A	N/A	N/A	DMR	TRUE	29521506	N/A	Island	6	N/A	N/A	1	88.1889	5.29e-15	1.15e-11	N/A	N/A	0.822743	0.411	0.42321	0.3656	0.42309	0.3653	0.46812	0.43711	0.39586	0.55125	0.37961	0.3463	0.31576	0.42988	0.34429	0.33017	0.37933	0.35551	0.32491	0.54936	0.47232	0.46753	0.49337	0.47019	0.50212	0.48703	0.54869	0.68444	0.47184	0.6314	0.60087	0.64028
cg09222577	N/A	N/A	N/A	N/A	TRUE	89480222	N/A	N/A	16	5'UTR	ANKRD11	1	57.1258	3.53e-12	8.27e-10	N/A	N/A	0.750413	0.23536	0.1751	0.14457	0.21854	0.16552	0.20779	0.19663	0.14339	0.30853	0.15859	0.12376	0.13872	0.1599	0.12914	0.18809	0.12494	0.16579	0.14973	0.32989	0.2239	0.28654	0.25044	0.26761	0.2512	0.33092	0.31108	0.40807	0.21321	0.38275	0.40275	0.4423
cg09263407	N/A	N/A	N/A	N/A	N/A	53238434	Promoter_Associated	Island	19	TSS200;TSS200;TSS200	ZNF611;ZNF611;ZNF611	1	61.0578	1.35e-12	4.37e-10	N/A	N/A	0.762671	0.38562	0.36579	0.40275	0.387	0.35708	0.45323	0.36752	0.37599	0.44379	0.40107	0.37384	0.41299	0.38784	0.33793	0.40989	0.40826	0.39355	0.35945	0.5278	0.4582	0.50523	0.51092	0.50134	0.46265	0.46698	0.54519	0.60534	0.45048	0.5259	0.55263	0.55446
cg09287629	N/A	N/A	N/A	N/A	TRUE	203036208	N/A	Island	2	N/A	N/A	1	56.0641	4.6e-12	9.92e-10	N/A	N/A	0.746883	0.29995	0.14763	0.22196	0.29526	0.21138	0.41876	0.27371	0.22295	0.5173	0.27389	0.22497	0.22045	0.34061	0.22331	0.28016	0.24179	0.24943	0.26733	0.37356	0.32343	0.33746	0.44637	0.37622	0.31259	0.40285	0.47511	0.63165	0.39533	0.54721	0.58086	0.56877
cg09305503	N/A	N/A	1	N/A	TRUE	9088206	N/A	N/A	17	Body	NTN1	1	73.5378	8.63e-14	6.9e-11	N/A	N/A	0.794678	0.31714	0.22792	0.31865	0.37916	0.39035	0.41632	0.3126	0.31496	0.36809	0.29471	0.26951	0.30519	0.40632	0.30427	0.33832	0.30995	0.33432	0.27883	0.45627	0.41161	0.43705	0.40016	0.4473	0.43248	0.43612	0.45013	0.53841	0.41585	0.49038	0.48943	0.52347
cg09318857	N/A	N/A	N/A	N/A	TRUE	76956409	N/A	N/A	10	N/A	N/A	1	57.2009	3.46e-12	8.17e-10	N/A	N/A	0.750659	0.28227	0.25176	0.19219	0.19968	0.27333	0.26973	0.2632	0.17688	0.34417	0.30981	0.22665	0.17796	0.16597	0.17021	0.22722	0.20604	0.19531	0.21001	0.29048	0.33441	0.37983	0.37116	0.33211	0.23949	0.34844	0.39882	0.51222	0.27889	0.45185	0.46536	0.51886
cg09379485	TRUE	N/A	N/A	N/A	N/A	53758297	Promoter_Associated_Cell_type_specific	S_Shore	19	TSS200	ZNF677	1	58.1225	2.75e-12	7.04e-10	N/A	N/A	0.753639	0.36589	0.24706	0.31496	0.41002	0.4335	0.47086	0.32979	0.29796	0.43225	0.31686	0.26836	0.33499	0.42058	0.31963	0.34254	0.32593	0.3164	0.33821	0.46572	0.4535	0.46279	0.40984	0.4808	0.44644	0.46332	0.46493	0.60699	0.5259	0.52856	0.51494	0.53029
cg09385093	N/A	N/A	1	DMR	N/A	119607885	N/A	Island	2	N/A	N/A	1	81.2178	1.9e-14	2.53e-11	N/A	N/A	0.810413	0.14787	0.14391	0.1287	0.16977	0.15891	0.22709	0.15684	0.13442	0.29956	0.1577	0.12322	0.10892	0.17377	0.12023	0.1504	0.13095	0.10875	0.12328	0.29989	0.23559	0.25757	0.24682	0.24464	0.23067	0.23586	0.33091	0.40435	0.22363	0.38174	0.41287	0.33478
cg09408768	N/A	N/A	N/A	N/A	N/A	155555053	N/A	Island	2	TSS200	KCNJ3	1	57.6366	3.1e-12	7.56e-10	N/A	N/A	0.752077	0.26331	0.20386	0.27691	0.39845	0.37815	0.36101	0.27826	0.3068	0.304	0.26904	0.26094	0.28575	0.38321	0.33925	0.29221	0.328	0.2548	0.29825	0.43166	0.40284	0.45228	0.39706	0.42018	0.38848	0.43981	0.35719	0.53945	0.46665	0.44094	0.50363	0.46147
cg09412061	N/A	N/A	N/A	N/A	N/A	50357466	N/A	Island	3	Body;Body	HYAL2;HYAL2	1	56.0785	4.59e-12	9.9e-10	N/A	N/A	0.746932	0.28765	0.17913	0.17475	0.25736	0.20829	0.35542	0.19055	0.18637	0.4279	0.23308	0.14124	0.17311	0.27654	0.14744	0.2333	0.15942	0.18005	0.16557	0.37759	0.27867	0.33216	0.33482	0.29396	0.28739	0.32805	0.38384	0.5295	0.38682	0.46542	0.46473	0.4142
cg09413529	N/A	N/A	N/A	N/A	N/A	115112225	N/A	Island	12	Body;Body	TBX3;TBX3	1	62.2356	1.03e-12	3.64e-10	N/A	N/A	0.766113	0.73721	0.75013	0.76016	0.7998	0.80888	0.78908	0.74724	0.75315	0.74504	0.67256	0.7375	0.75127	0.82054	0.71661	0.78528	0.75446	0.75738	0.7538	0.88235	0.82437	0.88151	0.87469	0.8495	0.8682	0.87025	0.85931	0.89424	0.85178	0.84944	0.88424	0.86761
cg09435929	N/A	N/A	N/A	N/A	N/A	86350913	N/A	Island	8	TSS200	CA3	1	58.1422	2.74e-12	7.03e-10	N/A	N/A	0.753702	0.14607	0.09527	0.18212	0.14755	0.11882	0.17074	0.20267	0.11454	0.23298	0.15827	0.13348	0.12766	0.1392	0.10813	0.11646	0.17772	0.11499	0.096299	0.26008	0.24622	0.27022	0.33593	0.233	0.15414	0.21067	0.28493	0.44252	0.2284	0.39996	0.41653	0.49128
cg09445363	N/A	N/A	N/A	N/A	N/A	65253932	N/A	N/A	5	5'UTR;5'UTR	ERBB2IP;ERBB2IP	1	68.8786	2.3e-13	1.31e-10	N/A	N/A	0.783793	0.20225	0.11829	0.18966	0.19899	0.16882	0.26206	0.22601	0.15655	0.26433	0.23177	0.13104	0.10882	0.14461	0.12463	0.18826	0.19763	0.13249	0.1024	0.3131	0.21091	0.28785	0.32218	0.28475	0.22428	0.26148	0.33757	0.44265	0.2374	0.36329	0.39772	0.47853
cg09465698	TRUE	N/A	1	N/A	N/A	140787623	Unclassified	Island	5	Body;Body;TSS200;Body;Body;Body;Body;Body;Body;Body;Body;Body;Body;Body;TSS200;Body	PCDHGA4;PCDHGA6;PCDHGB6;PCDHGA9;PCDHGA1;PCDHGA8;PCDHGA5;PCDHGB1;PCDHGB4;PCDHGA3;PCDHGA2;PCDHGA7;PCDHGB2;PCDHGB5;PCDHGB6;PCDHGB3	1	65.395	4.97e-13	2.24e-10	N/A	N/A	0.774868	0.46598	0.45596	0.4535	0.55858	0.48963	0.56786	0.48204	0.53254	0.47455	0.46412	0.45225	0.4901	0.54786	0.44821	0.49068	0.50849	0.52087	0.45937	0.62556		0.58087	0.56461	0.6245	0.62438	0.61309	0.55046	0.69109	0.62548	0.6008	0.65873	0.62784
cg09474331	N/A	N/A	1	N/A	N/A	54926805	Unclassified_Cell_type_specific	N_Shore	19	1stExon;1stExon	TTYH1;TTYH1	1	62.7419	9.12e-13	3.36e-10	N/A	N/A	0.767561	0.23034	0.12967	0.14039	0.16551	0.15087	0.29049	0.21766	0.14144	0.37714	0.15609	0.11682	0.13733	0.20208	0.13207	0.18552	0.12224	0.12159	0.15625	0.33834	0.28162	0.26055	0.313	0.18793	0.24869	0.29363	0.32699	0.41452	0.29716	0.41751	0.36452	0.42033
cg09507790	N/A	N/A	N/A	N/A	N/A	19752343	N/A	Island	18	Body	GATA6	1	56.8341	3.79e-12	8.72e-10	N/A	N/A	0.749453	0.19047	0.17781	0.20472	0.1986	0.1716	0.26315	0.20379	0.17042	0.32077	0.23041	0.18069	0.19716	0.18345	0.18322	0.18894	0.18144	0.18855	0.1441	0.37957	0.30829	0.36578	0.33357	0.27027	0.23594	0.22881	0.30822	0.47473	0.26098	0.43135	0.43647	0.53543
cg09511427	N/A	N/A	N/A	CDMR	N/A	51227402	Unclassified	N_Shore	19	Body	CLEC11A	1	60.6864	1.48e-12	4.63e-10	N/A	N/A	0.761565	0.54599	0.51996	0.47139	0.68902	0.59144	0.67782	0.52193	0.61213	0.61529	0.49502	0.52122	0.50943	0.64211	0.56369	0.56531	0.59856	0.57435	0.50861	0.6933	0.66055	0.64214	0.67921	0.66558	0.68174	0.70079	0.65951	0.75351	0.68982	0.70287	0.72488	0.75597
cg09513990	N/A	N/A	1	N/A	N/A	27235822	N/A	N/A	6	N/A	N/A	1	59.119	2.16e-12	6.01e-10	N/A	N/A	0.756781	0.41209	0.33958	0.3786	0.46839	0.41842	0.53682	0.43989	0.40383	0.54116	0.40722	0.36696	0.40848	0.45229	0.37443	0.43701	0.44131	0.43337	0.39124	0.55101	0.45568	0.53803	0.51428	0.52218	0.51907	0.5453	0.59347	0.66613	0.48679	0.62537	0.61482	0.65558
cg09520393	N/A	N/A	N/A	N/A	N/A	9783059	N/A	Island	4	TSS200	DRD5	1	59.4449	1.99e-12	5.65e-10	N/A	N/A	0.757792	0.68063	0.59895	0.68303	0.7422	0.70064	0.75033	0.65926	0.62814	0.74852	0.66019	0.67084	0.63715	0.7149	0.69919	0.65204	0.67541	0.67261	0.64381	0.78803	0.76713	0.79689	0.75358	0.7893	0.77244	0.80806	0.79239	0.83956	0.73728	0.82566	0.77826	0.75282
cg09523275	N/A	N/A	N/A	N/A	N/A	28227093	Promoter_Associated_Cell_type_specific	Island	6	TSS200	NKAPL	1	63.6668	7.36e-13	2.93e-10	N/A	N/A	0.770162	0.50981	0.41757	0.5074	0.55272	0.57918	0.57677	0.49395	0.47648	0.58331	0.50428	0.48188	0.46046	0.58778	0.50924	0.48761	0.49569	0.52858	0.47623	0.61806	0.60172	0.61986	0.60026	0.64675	0.56957	0.63306	0.64929	0.70295	0.58939	0.64841	0.6463	0.62684
cg09526129	N/A	N/A	N/A	N/A	N/A	1103262	N/A	N_Shore	7	Body;Body;Body	C7orf50;C7orf50;C7orf50	1	80.2834	2.27e-14	2.78e-11	N/A	N/A	0.808629	0.3624	0.27231	0.31986	0.41254	0.40686	0.39984	0.33107	0.35049	0.41121	0.30005	0.27631	0.32237	0.41879	0.30126	0.34563	0.32615	0.34385	0.31398	0.44912	0.43836	0.44019	0.40499	0.48974	0.423	0.46488	0.48773	0.63662	0.43361	0.51866	0.53257	0.5209
cg09537620	N/A	N/A	1	DMR	N/A	31826574	N/A	Island	11	Body;Body;Body	PAX6;PAX6;PAX6	1	69.0465	2.22e-13	1.29e-10	N/A	N/A	0.784205	0.58893	0.57161	0.57132	0.65866	0.61738	0.66627	0.57914	0.61607	0.66327	0.57309	0.57739	0.55164	0.68367	0.61572	0.58195	0.64447	0.60129	0.55771	0.71001	0.69216	0.70927	0.73039	0.67146	0.68725	0.75268	0.73396	0.69464	0.7505	0.73042	0.77119	0.75679
cg09548780	N/A	N/A	N/A	N/A	N/A	218770270	N/A	N/A	2	5'UTR	TNS1	1	58.1784	2.72e-12	6.99e-10	N/A	N/A	0.753817	0.16323	0.10814	0.12439	0.12729	0.11032	0.16874	0.13624	0.1008	0.25359	0.10269	0.082117	0.095707	0.10673	0.087742	0.093803	0.09283	0.12207	0.091584	0.25647	0.13964	0.22782	0.27636	0.1908	0.17779	0.29937	0.22792	0.36071	0.15107	0.34676	0.3402	0.31932
cg09556043	N/A	N/A	N/A	N/A	N/A	144621952	N/A	Island	4	TSS200	FREM3	1	57.9406	2.88e-12	7.24e-10	N/A	N/A	0.753056	0.057508	0.046322	0.084831	0.061926	0.045101	0.051783	0.082425	0.077475	0.18227	0.091353	0.03842	0.054827	0.057942	0.041262	0.050589	0.1024	0.055045	0.046303	0.16059	0.20926	0.1531	0.25528	0.10728	0.099376	0.15564	0.237	0.38177	0.13647	0.37855	0.42535	0.47047
cg09558195	N/A	N/A	1	N/A	N/A	146350585	N/A	Island	6	5'UTR;5'UTR	GRM1;GRM1	1	58.0163	2.83e-12	7.15e-10	N/A	N/A	0.753299	0.26664	0.21015	0.17083	0.21165	0.19421	0.34913	0.23515	0.18863	0.45644	0.22033	0.17048	0.17474	0.28154	0.17018	0.26271	0.19849	0.16068	0.15121	0.35271	0.32119	0.34923	0.34917	0.26503	0.25134	0.3343	0.41813	0.51636	0.34194	0.50138	0.48632	0.55185
cg09568464	N/A	N/A	1	DMR	N/A	56904901	Promoter_Associated	Island	19	TSS200	ZNF582	1	122.55	2.69e-17	3.84e-13	N/A	N/A	0.865772	0.50773	0.47409	0.50232	0.607	0.58916	0.57408	0.4997	0.53039	0.52889	0.4706	0.49156	0.48947	0.54817	0.53095	0.45401	0.52026	0.54344	0.52621	0.62253	0.65618	0.61452	0.60903	0.63345	0.63808	0.61499	0.61255	0.6582	0.65819	0.62681	0.6373	0.62707
cg09601584	TRUE	N/A	N/A	N/A	N/A	46673910	N/A	Island	17	Body;Body;Body;Body;Body;Body	LOC404266;LOC404266;LOC404266;LOC404266;HOXB6;LOC404266	1	101.658	5.58e-16	2.51e-12	N/A	N/A	0.842531	0.10745	0.078037	0.15652	0.13052	0.070097	0.086636	0.22674	0.1083	0.22666	0.19523	0.074088	0.085562	0.089433	0.057715	0.072555	0.12769	0.067553	0.054189	0.15336	0.23887	0.25734	0.32354	0.15726	0.11515	0.20203	0.27602	0.45784	0.23209	0.44044	0.45646	0.51567
cg09617993	N/A	N/A	N/A	CDMR	N/A	3239294	Unclassified	Island	16	N/A	N/A	1	65.7872	4.55e-13	2.12e-10	N/A	N/A	0.77591	0.39837	0.31956	0.4	0.45522	0.44078	0.45591	0.4139	0.36677	0.4567	0.38464	0.40541	0.34767	0.45424	0.40734	0.40189	0.37991	0.3911	0.42646	0.51445	0.49954	0.52149	0.48522	0.52508	0.49595	0.5106	0.52229	0.63348	0.53704	0.54062	0.57635	0.54147
cg09639715	TRUE	N/A	N/A	N/A	TRUE	42994008	N/A	N/A	17	TSS1500;TSS1500	GFAP;GFAP	1	64.1856	6.54e-13	2.71e-10	N/A	N/A	0.771595	0.71046	0.70495	0.74549	0.75875	0.7704	0.74424	0.75965	0.73787	0.70468	0.77891	0.7587	0.7213	0.73646	0.74763	0.77631	0.74848	0.74693	0.67465	0.87901	0.8663	0.81981	0.84775	0.84395	0.83552	0.83373	0.82228	0.88005	0.79799	0.81343	0.85271	0.80287
cg09683350	TRUE	N/A	1	DMR	N/A	89914466	N/A	Island	15	N/A	N/A	1	57.0596	3.58e-12	8.37e-10	N/A	N/A	0.750196	0.155	0.081201	0.11123	0.13258	0.085369	0.2344	0.17818	0.099627	0.34944	0.11582	0.085166	0.068628	0.18897	0.087658	0.16665	0.13662	0.095871	0.096585	0.28579	0.21625	0.20744	0.25461	0.14832	0.22142	0.26913	0.31968	0.42687	0.27172	0.42193	0.43947	0.50487
cg09685182	N/A	N/A	1	N/A	TRUE	130236037	N/A	Island	3	N/A	N/A	1	73.2198	9.22e-14	7.18e-11	N/A	N/A	0.79397	0.30425	0.17957	0.17864	0.23593	0.16502	0.3652	0.24009	0.18362	0.42981	0.21873	0.14344	0.15834	0.25572	0.16856	0.22764	0.16059	0.15079	0.14622	0.38378	0.25001	0.30611	0.26794	0.31562	0.27095	0.33204	0.43737	0.47785	0.35493	0.4549	0.4238	0.42395
cg09701702	N/A	N/A	N/A	CDMR	N/A	100915002	N/A	Island	6	N/A	N/A	1	56.7617	3.86e-12	8.83e-10	N/A	N/A	0.749213	0.38165	0.44605	0.44974	0.47239	0.42664	0.39552	0.40512	0.42284	0.40123	0.40955	0.49032	0.39766	0.42463	0.38611	0.36978	0.48496	0.43179	0.45655	0.59803	0.49456	0.49256	0.56171	0.55214	0.51578	0.51361	0.49774	0.62321	0.55284	0.5065	0.61951	0.53161
cg09706122	N/A	N/A	1	N/A	N/A	54071165	Promoter_Associated	Island	12	TSS1500;TSS1500	ATP5G2;ATP5G2	1	79.4338	2.67e-14	3.07e-11	N/A	N/A	0.806977	0.32373	0.28342	0.29113	0.36839	0.3677	0.35819	0.32854	0.32559	0.43034	0.31337	0.29715	0.26188	0.30485	0.30565	0.26425	0.32866	0.31971	0.33934	0.46679	0.42632	0.40162	0.47222	0.42345	0.40391	0.38816	0.42384	0.52607	0.47466	0.44793	0.465	0.43151
cg09735465	N/A	N/A	N/A	N/A	N/A	120507228	N/A	Island	9	N/A	N/A	1	71.0766	1.44e-13	9.77e-11	N/A	N/A	0.789068	0.076678	0.10071	0.083558	0.085813	0.096015	0.11228	0.10196	0.085343	0.083564	0.10465	0.084549	0.081103	0.10885	0.084858	0.12525	0.07499	0.079607	0.060911	0.29086	0.19372	0.14177	0.18517	0.19338	0.13236	0.20039	0.21023	0.27872	0.10128	0.33314	0.44002	0.43003
cg09753749	N/A	N/A	N/A	N/A	N/A	184359437	N/A	S_Shelf	1	5'UTR	C1orf21	1	64.522	6.05e-13	2.55e-10	N/A	N/A	0.772515	0.77845	0.73735	0.80235	0.86112	0.82315	0.81613	0.77817	0.80374	0.85695	0.77659	0.84449	0.78692	0.83705	0.80159	0.78235	0.81024	0.80817	0.77396	0.91963	0.89262	0.90188	0.89906	0.91622	0.89431	0.90413	0.92892	0.92418	0.87321	0.91326	0.90387	0.85163
cg09765089	N/A	N/A	1	DMR	TRUE	27291346	Unclassified_Cell_type_specific	Island	7	N/A	N/A	1	70.4769	1.64e-13	1.05e-10	N/A	N/A	0.787655	0.66213	0.55464	0.64431	0.70821	0.69076	0.69143	0.64037	0.68538	0.71688	0.61257	0.60587	0.64491	0.76886	0.56206	0.64357	0.65675	0.62549	0.6182	0.74325	0.76664	0.78053	0.72886	0.77407	0.77652	0.69282	0.77039	0.85127	0.79018	0.7797	0.76616	0.78313
cg09768178	TRUE	N/A	N/A	N/A	N/A	22605188	N/A	N/A	19	TSS200	ZNF98	1	61.0132	1.37e-12	4.39e-10	N/A	N/A	0.762539	0.36771	0.3173	0.33239	0.43467	0.3877	0.44464	0.34655	0.34875	0.43028	0.35365	0.28354	0.33674	0.42453	0.34344	0.33718	0.3408	0.39454	0.3105	0.48691	0.44988	0.47704	0.40609	0.4803	0.45265	0.47505	0.49491	0.60909	0.51311	0.52267	0.52764	0.48156
cg09774787	N/A	N/A	1	N/A	TRUE	55690381	N/A	Island	16	TSS200	SLC6A2	1	70.7558	1.54e-13	1.02e-10	N/A	N/A	0.788315	0.67041	0.62124	0.64145	0.69801	0.70899	0.66153	0.61268	0.64138	0.68896	0.63905	0.63189	0.57929	0.70131	0.67928	0.6681	0.65412	0.66515	0.63075	0.73326	0.77137	0.76157	0.814	0.72137	0.73563	0.75121	0.77142	0.7962	0.76267	0.75002	0.77901	0.73638
cg09775260	N/A	N/A	N/A	N/A	TRUE	115106932	N/A	S_Shore	12	N/A	N/A	1	57.1742	3.48e-12	8.2e-10	N/A	N/A	0.750572	0.19947	0.12369	0.14257	0.16254	0.12042	0.1964	0.1833	0.11603	0.31461	0.16434	0.1421	0.12021	0.17869	0.11277	0.13285	0.12906	0.10386	0.079813	0.25409	0.24127	0.26494	0.2726	0.24475	0.19346	0.29231	0.26403	0.40764	0.22573	0.35194	0.37038	0.47286
cg09780241	N/A	N/A	1	RDMR	N/A	111535597	N/A	N_Shelf	4	N/A	N/A	1	79.7862	2.5e-14	2.94e-11	N/A	N/A	0.807665	0.57329	0.47653	0.55579	0.63132	0.64301	0.66372	0.58277	0.55025	0.67166	0.55694	0.5624	0.5219	0.61308	0.57417	0.56381	0.56135	0.58303	0.56091	0.65972	0.68607	0.68345	0.63933	0.69756	0.65227	0.69218	0.74844	0.79277	0.69161	0.73756	0.69683	0.67275
cg09782903	N/A	N/A	N/A	N/A	N/A	150745680	N/A	N_Shore	7	1stExon;1stExon;5'UTR;5'UTR;5'UTR;1stExon	ACCN3;ACCN3;ACCN3;ACCN3;ACCN3;ACCN3	1	58.4765	2.52e-12	6.66e-10	N/A	N/A	0.754764	0.14214	0.090177	0.11353	0.11587	0.099771	0.12925	0.090664	0.088928	0.24332	0.14239	0.094362	0.092741	0.10089	0.073543	0.1196	0.08879	0.065512	0.062134	0.19933	0.28874	0.18912	0.23843	0.18714	0.11323	0.21798	0.25001	0.47473	0.20214	0.43332	0.44904	0.4972
cg09794131	TRUE	N/A	1	DMR	N/A	71264658	N/A	Island	16	TSS200;TSS200	HYDIN;HYDIN	1	57.9635	2.86e-12	7.22e-10	N/A	N/A	0.75313	0.57333	0.55056	0.5743	0.61981	0.60966	0.58924	0.57635	0.60126	0.5814	0.57719	0.61421	0.59539	0.61014	0.60443	0.56781	0.55778	0.61812	0.50443	0.66197	0.70386	0.6658	0.71544	0.69214	0.67058	0.70454	0.67877	0.77659	0.66126	0.69972	0.73131	0.67373
cg09797390	N/A	N/A	N/A	N/A	TRUE	112263095	N/A	N/A	1	N/A	N/A	1	60.9019	1.41e-12	4.47e-10	N/A	N/A	0.762208	0.24877	0.12317	0.13749	0.18495	0.14384	0.34535	0.20136	0.13757	0.39853	0.16846	0.10924	0.14705	0.20928	0.12702	0.16943	0.11919	0.13252	0.10267	0.31413	0.26433	0.30826	0.28649	0.21509	0.21212	0.26478	0.37259	0.48942	0.28337	0.43343	0.45064	0.56031
cg09797577	N/A	N/A	1	N/A	N/A	28778226	Unclassified_Cell_type_specific	N_Shelf	6	N/A	N/A	1	57.7358	3.03e-12	7.46e-10	N/A	N/A	0.752397	0.26579	0.11158	0.13159	0.17141	0.12902	0.32094	0.19273	0.11539	0.44244	0.23658	0.11643	0.11095	0.21682	0.10608	0.17653	0.13307	0.10052	0.11065	0.26411	0.32085	0.25049	0.25152	0.17501	0.24964	0.31194	0.40497	0.55015	0.266	0.48365	0.52912	0.58649
cg09884341	N/A	N/A	N/A	N/A	TRUE	87974464	Unclassified_Cell_type_specific	N_Shore	5	Body;TSS1500	LOC645323;LOC645323	1	59.5063	1.96e-12	5.6e-10	N/A	N/A	0.757981	0.45116	0.42875	0.43501	0.54078	0.4897	0.51957	0.44894	0.43395	0.50014	0.4336	0.47474	0.43505	0.52183	0.46643	0.42291	0.46271	0.42921	0.48622	0.60224	0.5701	0.53944	0.52698	0.56436	0.58797	0.60276	0.54149	0.70305	0.61817	0.5899	0.60427	0.63436
cg09905199	N/A	N/A	N/A	N/A	N/A	159158497	Unclassified_Cell_type_specific	Island	1	Body;Body	CADM3;CADM3	1	67.8316	2.89e-13	1.55e-10	N/A	N/A	0.781186	0.30427	0.22839	0.32987	0.33951	0.31076	0.33922	0.29106	0.26872	0.43317	0.3148	0.25147	0.26338	0.30952	0.28608	0.19755	0.3069	0.2538	0.25439	0.41509	0.39222	0.44688	0.35286	0.41065	0.34564	0.32741	0.4673	0.53108	0.37527	0.53839	0.49697	0.56984
cg09942999	N/A	N/A	N/A	N/A	N/A	32707389	N/A	S_Shore	1	TSS200	MTMR9L	1	68.6262	2.43e-13	1.35e-10	N/A	N/A	0.78317	0.59354	0.56494	0.61053	0.6798	0.64185	0.62906	0.61592	0.58411	0.64214	0.58741	0.62647	0.58048	0.6317	0.58856	0.58737	0.59387	0.64338	0.63473	0.71763	0.72252	0.68517	0.69371	0.74284	0.71618	0.72198	0.7137	0.79361	0.67793	0.73708	0.69002	0.68767
cg09951047	N/A	N/A	1	N/A	N/A	97848306	N/A	Island	9	3'UTR;Body	C9orf3;MIR24-1	1	59.3974	2.02e-12	5.7e-10	N/A	N/A	0.757645	0.34922	0.26823	0.28575	0.29476	0.34699	0.32952	0.34114	0.20185	0.40579	0.24451	0.23921	0.1775	0.31163	0.16276	0.19787	0.17535	0.17025	0.18682	0.34006	0.35759	0.37977	0.36393	0.35437	0.3429	0.33586	0.41818	0.52496	0.33897	0.45692	0.48277	0.55924
cg09962458	TRUE	N/A	1	N/A	TRUE	72178358	N/A	N/A	14	Body	SIPA1L1	1	80.244	2.29e-14	2.79e-11	N/A	N/A	0.808553	0.26547	0.14124	0.18008	0.17575	0.13048	0.3115	0.18602	0.10123	0.42003	0.14355	0.13452	0.10592	0.23924	0.10421	0.13683	0.095426	0.10946	0.085738	0.30984	0.29958	0.27683	0.29084	0.19968	0.16856	0.34114	0.28474	0.46773	0.30651	0.44791	0.44326	0.54107
cg09968620	TRUE	N/A	N/A	N/A	TRUE	176987383	Unclassified_Cell_type_specific	Island	2	TSS200	HOXD9	1	62.6347	9.35e-13	3.41e-10	N/A	N/A	0.767256	0.29974	0.19535	0.24873	0.23768	0.2433	0.38121	0.24645	0.19697	0.45002	0.30698	0.1767	0.21179	0.29725	0.21702	0.21738	0.21188	0.1843	0.16766	0.40102	0.30156	0.33466	0.36682	0.298	0.3191	0.36171	0.42066	0.51751	0.36213	0.44276	0.45768	0.48088
cg09971314	N/A	N/A	1	N/A	N/A	28415023	N/A	N/A	6	N/A	N/A	1	67.3398	3.22e-13	1.67e-10	N/A	N/A	0.779939	0.15293	0.12418	0.14306	0.13776	0.16535	0.1965	0.13108	0.11465	0.24747	0.11681	0.10548	0.10445	0.15354	0.11056	0.12524	0.1153	0.11466	0.11603	0.31981	0.21751	0.2436	0.29136	0.24099	0.12985	0.20572	0.25885	0.31887	0.19961	0.29665	0.31442	0.35578
cg10004280	N/A	N/A	N/A	N/A	N/A	156763389	Gene_Associated_Cell_type_specific	S_Shelf	7	3'UTR	NOM1	1	60.9694	1.38e-12	4.43e-10	N/A	N/A	0.762409	0.3721	0.3652	0.3884	0.37859	0.38614	0.45312	0.37736	0.34609	0.43824	0.41732	0.36146	0.38801	0.39987	0.32884	0.41773	0.4182	0.39932	0.33877	0.49298	0.46475	0.47661	0.50573	0.48641	0.48135	0.46358	0.53531	0.59605	0.4243	0.47939	0.51814	0.52273
cg10017641	N/A	N/A	N/A	N/A	TRUE	203606297	N/A	N/A	1	5'UTR;5'UTR	ATP2B4;ATP2B4	1	57.4985	3.21e-12	7.74e-10	N/A	N/A	0.751629	0.71804	0.65509	0.70231	0.76977	0.72316	0.78956	0.69775	0.73525	0.7882	0.64923	0.68468	0.69829	0.75953	0.72349	0.67885	0.7301	0.72732	0.72484	0.83021	0.82908	0.79603	0.81735	0.8033	0.79807	0.83941	0.85073	0.87504	0.82591	0.82782	0.85914	0.79784
cg10040969	N/A	N/A	N/A	N/A	N/A	31373213	N/A	S_Shore	6	Body	MICA	1	64.5575	6.01e-13	2.54e-10	N/A	N/A	0.772612	0.44387	0.39914	0.42738	0.5055	0.66115	0.50842	0.53721	0.38955	0.65461	0.47879	0.43228	0.54983	0.52344	0.46295	0.53488	0.445	0.50425	0.48712	0.56626	0.56786	0.60891	0.59417	0.51019	0.65994	0.57601	0.69852	0.63895	0.68713	0.8473	0.70852	0.85604
cg10058478	N/A	N/A	N/A	N/A	N/A	53085918	N/A	N_Shelf	16	N/A	N/A	1	72.4737	1.08e-13	8.06e-11	N/A	N/A	0.79229	0.74357	0.77237	0.78524	0.84595	0.83399	0.78243	0.7634	0.79053	0.83948	0.81334	0.80295	0.76816	0.85668	0.79367	0.7298	0.79477	0.74701	0.84839	0.87117	0.90663	0.89542	0.91371	0.90941	0.897	0.89505	0.87622	0.94849	0.88746	0.89311	0.92605	0.8502
cg10059542	N/A	N/A	N/A	N/A	N/A	73211754	N/A	N/A	7	N/A	N/A	1	70.7067	1.56e-13	1.03e-10	N/A	N/A	0.788199	0.24282	0.07424	0.13183	0.18946	0.15086	0.17964	0.12986	0.10487	0.33749	0.10499	0.06719	0.082537	0.16262	0.099155	0.14494	0.13414	0.072829	0.12839	0.28099	0.18845	0.27641	0.21117	0.18887	0.20761	0.21324	0.36383	0.44865	0.26537	0.40697	0.40985	0.43296
cg10088985	N/A	N/A	1	N/A	TRUE	74864313	N/A	Island	4	1stExon;5'UTR	CXCL5;CXCL5	1	69.8427	1.87e-13	1.15e-10	N/A	N/A	0.786139	0.47261	0.46264	0.51174	0.50891	0.49981	0.54353	0.59299	0.48595	0.538	0.45141	0.45932	0.54099	0.52681	0.44175	0.49386	0.49395	0.54793	0.42719	0.61705	0.55805	0.68462	0.57031	0.57623	0.61888	0.58073	0.59631	0.73724	0.56911	0.6274	0.63169	0.6721
cg10102302	N/A	N/A	N/A	N/A	N/A	59969032	N/A	N/A	11	N/A	N/A	1	82.3929	1.52e-14	2.19e-11	N/A	N/A	0.81261	0.28679	0.1532	0.167	0.21155	0.14757	0.31248	0.17866	0.12864	0.39937	0.22962	0.13483	0.13505	0.25037	0.14216	0.17952	0.18435	0.11928	0.12758	0.34285	0.2798	0.26923	0.27362	0.2675	0.21661	0.31471	0.38811	0.46171	0.31431	0.4508	0.42817	0.51634
cg10105797	N/A	N/A	N/A	N/A	N/A	48894512	N/A	N/A	12	N/A	N/A	1	68.7058	2.39e-13	1.34e-10	N/A	N/A	0.783367	0.33882	0.25787	0.30377	0.39187	0.37609	0.44091	0.34076	0.33599	0.42625	0.31731	0.29896	0.31989	0.36705	0.32631	0.37738	0.32601	0.34462	0.34734	0.49	0.44073	0.43385	0.41767	0.45114	0.45322	0.4354	0.4518	0.55963	0.44985	0.50891	0.52626	0.49938
cg10124993	N/A	N/A	N/A	N/A	N/A	105478712	Promoter_Associated	N/A	14	5'UTR;5'UTR	CDCA4;CDCA4	1	64.5044	6.08e-13	2.56e-10	N/A	N/A	0.772467	0.32145	0.28637	0.32715	0.35942	0.39202	0.36903	0.36166	0.31756	0.34302	0.34527	0.29531	0.30061	0.36051	0.33671	0.31352	0.32078	0.3637	0.32157	0.45015	0.40983	0.43607	0.42272	0.41711	0.41945	0.46546	0.46263	0.54737	0.39232	0.47937	0.47041	0.51306
cg10149976	TRUE	N/A	N/A	DMR	N/A	52535953	Unclassified_Cell_type_specific	Island	14	TSS200	NID2	1	68.5126	2.49e-13	1.37e-10	N/A	N/A	0.782888	0.071694	0.030462	0.058816	0.064282	0.041149	0.051436	0.088252	0.037216	0.15431	0.068755	0.010449	0.060315	0.05807	0.040386	0.043822	0.07968	0.046323	0.042282	0.12867	0.23111	0.17108	0.22617	0.099984	0.069506	0.13839	0.19642	0.41194	0.13894	0.3813	0.42132	0.46855
cg10151085	N/A	N/A	N/A	N/A	N/A	54654090	N/A	N/A	12	TSS1500;TSS1500;5'UTR	CBX5;CBX5;CBX5	1	79.19	2.8e-14	3.18e-11	N/A	N/A	0.806498	0.76919	0.73538	0.71155	0.82654	0.77236	0.76269	0.73008	0.73336	0.78207	0.69279	0.72174	0.69577	0.82376	0.73318	0.70255	0.7096	0.72632	0.74229	0.83633	0.84764	0.86117	0.86839	0.87078	0.76749	0.84258	0.84182	0.89701	0.84342	0.87053	0.84101	0.80982
cg10205958	N/A	N/A	N/A	N/A	N/A	246787626	N/A	S_Shelf	1	Body;Body	CNST;CNST	1	63.9579	6.89e-13	2.8e-10	N/A	N/A	0.770968	0.3911	0.17703	0.32032	0.34655	0.2875	0.44753	0.36457	0.26426	0.51712	0.37592	0.25395	0.24617	0.41895	0.21655	0.30472	0.32402	0.24105	0.23342	0.37246	0.37881	0.43574	0.39855	0.40081	0.42406	0.4251	0.50294	0.61173	0.54616	0.57074	0.61359	0.52679
cg10244368	TRUE	N/A	1	N/A	N/A	53039145	Promoter_Associated	Island	19	5'UTR	ZNF808	1	89.3068	4.34e-15	1.04e-11	N/A	N/A	0.824572	0.31144	0.18071	0.31182	0.22772	0.23911	0.2749	0.37322	0.24878	0.33371	0.35353	0.22607	0.20731	0.21551	0.16684	0.27068	0.25739	0.16779	0.20366	0.32496	0.33617	0.35055	0.30793	0.36859	0.36714	0.40541	0.36073	0.599	0.33164	0.53574	0.54188	0.52464
cg10260440	N/A	N/A	N/A	N/A	N/A	70369903	N/A	N/A	14	Body;Body	SMOC1;SMOC1	1	56.1541	4.5e-12	9.77e-10	N/A	N/A	0.747186	0.13819	0.10971	0.18573	0.12875	0.12794	0.15932	0.17854	0.11436	0.25767	0.15567	0.10995	0.11161	0.12394	0.0879	0.095046	0.15421	0.11635	0.10547	0.19129	0.24249	0.27461	0.33274	0.21623	0.15619	0.24721	0.22228	0.46402	0.22824	0.45184	0.4491	0.55658
cg10295937	N/A	N/A	N/A	N/A	TRUE	16369004	N/A	N/A	3	Body	RFTN1	1	74.6334	6.9e-14	5.87e-11	N/A	N/A	0.797081	0.19614	0.14264	0.16869	0.23095	0.23435	0.23493	0.24098	0.18193	0.27055	0.26309	0.17047	0.19761	0.18096	0.18415	0.17506	0.17509	0.16872	0.17766	0.31955	0.24087	0.30204	0.4063	0.2961	0.28896	0.24909	0.28369	0.43269	0.31892	0.39552	0.40811	0.44043
cg10303487	N/A	N/A	1	N/A	N/A	105479058	N/A	Island	8	1stExon	DPYS	1	58.2022	2.7e-12	6.97e-10	N/A	N/A	0.753893	0.29886	0.24701	0.23122	0.28004	0.22961	0.36166	0.3158	0.24596	0.40471	0.25735	0.22381	0.23936	0.29632	0.21695	0.28329	0.24562	0.25831	0.24576	0.4201	0.33819	0.39663	0.35492	0.34027	0.32563	0.38092	0.39886	0.46909	0.40258	0.42638	0.46742	0.30403
cg10308785	TRUE	N/A	1	N/A	N/A	46673625	N/A	Island	17	Body;Body;Body;Body;3'UTR;Body	LOC404266;LOC404266;LOC404266;LOC404266;HOXB6;LOC404266	1	56.2898	4.35e-12	9.57e-10	N/A	N/A	0.747642	0.35587	0.33443	0.3708	0.41031	0.40428	0.41509	0.34572	0.36121	0.38112	0.33816	0.34886	0.33434	0.37855	0.35832	0.32691	0.31935	0.37396	0.32258	0.44922	0.45104	0.4715	0.44555	0.47578	0.4497	0.4857	0.43553	0.48293	0.40589	0.42898	0.50009	0.40388
cg10314760	N/A	1	1	N/A	N/A	123353654	N/A	N_Shelf	10	TSS200;TSS200;5'UTR;5'UTR;1stExon;5'UTR;5'UTR;5'UTR;5'UTR;5'UTR	FGFR2;FGFR2;FGFR2;FGFR2;FGFR2;FGFR2;FGFR2;FGFR2;FGFR2;FGFR2	1	87.0783	6.45e-15	1.3e-11	N/A	N/A	0.820887	0.37475	0.29274	0.37038	0.38737	0.38558	0.44241	0.39034	0.32749	0.48025	0.33207	0.32587	0.32783	0.38545	0.3006	0.37628	0.3275	0.35756	0.32218	0.47762	0.43882	0.46358	0.42452	0.45005	0.44704	0.44309	0.52717	0.63104	0.42928	0.56796	0.57033	0.53499
cg10321236	N/A	N/A	N/A	N/A	N/A	76849101	N/A	Island	11	Body;Body;Body	MYO7A;MYO7A;MYO7A	1	69.394	2.06e-13	1.22e-10	N/A	N/A	0.785053	0.27879	0.16764	0.1761	0.2372	0.19498	0.31968	0.23919	0.18657	0.36708	0.2369	0.14746	0.17254	0.2369	0.1578	0.21414	0.16611	0.17973	0.16156	0.32419	0.26839	0.31815	0.30989	0.29533	0.28028	0.28998	0.39939	0.44384	0.31647	0.38251	0.38458	0.48121
cg10332700	N/A	N/A	N/A	CDMR	TRUE	53636077	N/A	Island	19	5'UTR;1stExon;Body;5'UTR;5'UTR;1stExon	ZNF415;ZNF415;ZNF415;ZNF415;ZNF415;ZNF415	1	66.3912	3.98e-13	1.93e-10	N/A	N/A	0.777495	0.32536	0.2142	0.23303	0.26632	0.22644	0.38565	0.27822	0.2038	0.44762	0.26133	0.20486	0.21977	0.33446	0.21459	0.27175	0.23924	0.20607	0.18659	0.37279	0.34987	0.33239	0.35085	0.32944		0.3534	0.42626	0.46207	0.35306	0.42899	0.44569	0.50286
cg10338112	N/A	N/A	N/A	N/A	N/A	30820353	N/A	S_Shelf	16	N/A	N/A	1	57.066	3.58e-12	8.36e-10	N/A	N/A	0.750217	0.2384	0.17932	0.15628	0.19033	0.17318	0.19834	0.18399	0.17351	0.31211	0.19669	0.1189	0.13908	0.23563	0.16327	0.11972	0.14574	0.12671	0.12583	0.28682	0.27639	0.28835	0.23891	0.20717	0.21676	0.33139	0.3416	0.46719	0.217	0.4054	0.39906	0.47201
cg10362172	N/A	N/A	N/A	N/A	N/A	138679578	N/A	Island	3	N/A	N/A	1	71.1775	1.41e-13	9.64e-11	N/A	N/A	0.789304	0.24085	0.13676	0.15654	0.19539	0.13817	0.2494	0.21259	0.13463	0.37302	0.1839	0.11945	0.13656	0.20856	0.14072	0.20686	0.15874	0.12685	0.16544	0.24238	0.24041	0.31266	0.22511	0.25274	0.23403	0.34472	0.38258	0.48035	0.3019	0.47695	0.48415	0.44238
cg10362842	N/A	1	1	N/A	N/A	123353578	N/A	N_Shelf	10	TSS200;TSS200;5'UTR;5'UTR;1stExon;5'UTR;5'UTR;5'UTR;5'UTR;5'UTR	FGFR2;FGFR2;FGFR2;FGFR2;FGFR2;FGFR2;FGFR2;FGFR2;FGFR2;FGFR2	1	79.889	2.45e-14	2.89e-11	N/A	N/A	0.807865	0.4645	0.38386	0.46263	0.50247	0.46411	0.51425	0.52043	0.45972	0.59073	0.48554	0.42311	0.46126	0.44904	0.4347	0.49289	0.5353	0.47492	0.44775	0.57064	0.54434	0.58842	0.60346	0.57049	0.55829	0.56211	0.5826	0.60315	0.57489	0.65794	0.62775	0.64894
cg10364040	TRUE	N/A	1	N/A	N/A	176981064	Unclassified_Cell_type_specific	Island	2	TSS1500	HOXD10	1	93.2911	2.19e-15	6.28e-12	N/A	N/A	0.830797	0.67206	0.74508	0.67659	0.79103	0.73176	0.70856	0.68482	0.73499	0.75099	0.69095	0.71382	0.68339	0.78073	0.68461	0.66746	0.71394	0.73834	0.73326	0.80314	0.80819	0.82075	0.78747	0.82889	0.79307	0.83087	0.83383	0.873	0.79491	0.8441	0.81942	0.84056
cg10384919	TRUE	N/A	N/A	N/A	N/A	42095430	Unclassified_Cell_type_specific	Island	22	TSS200	MEI1	1	71.7524	1.25e-13	8.84e-11	N/A	N/A	0.790639	0.22794	0.18044	0.24738	0.22188	0.1706	0.23397	0.25381	0.19441	0.36536	0.26347	0.18113	0.19072	0.2097	0.19114	0.1644	0.22124	0.16565	0.17117	0.27625	0.4023	0.28672	0.35825	0.25698	0.24431	0.28706	0.37245	0.5122	0.29363	0.48056	0.49201	0.5366
cg10433918	N/A	N/A	1	N/A	N/A	31478730	N/A	N/A	1	Body;Body	PUM1;PUM1	1	82.1014	1.61e-14	2.28e-11	N/A	N/A	0.81207	0.23966	0.12942	0.12356	0.17827	0.15089	0.28426	0.19061	0.1216	0.37913	0.16356	0.11377	0.12947	0.20439	0.13395	0.14397	0.11219	0.1055	0.11107	0.27275	0.2287	0.25881	0.31196	0.24068	0.19377	0.26879	0.33334	0.43362	0.28295	0.40025	0.35023	0.4081
cg10443040	N/A	N/A	N/A	N/A	N/A	104752310	Gene_Associated_Cell_type_specific	N/A	7	Body;Body	MLL5;MLL5	1	56.3596	4.27e-12	9.44e-10	N/A	N/A	0.747875	0.3898	0.42891	0.38256	0.49907	0.45483	0.48667	0.42624	0.44431	0.47697	0.38736	0.40559	0.39829	0.51002	0.44175	0.40159	0.4325	0.44842	0.45218	0.59197	0.55107	0.52669	0.49396	0.50875	0.51902	0.5421	0.52865	0.62922	0.54315	0.54996	0.61597	0.51476
cg10443421	N/A	N/A	N/A	N/A	N/A	56644991	N/A	S_Shelf	16	N/A	N/A	1	85.544	8.5e-15	1.55e-11	N/A	N/A	0.818258	0.30919	0.12554	0.17184	0.24374	0.14171	0.36292	0.35596	0.15269	0.51939	0.17706	0.12077	0.14661	0.2752	0.14999	0.21901	0.15148	0.15524	0.15754	0.29666	0.25907	0.35193	0.28863	0.26014	0.25247	0.33848	0.46728	0.60717	0.37226	0.58651	0.65363	0.67448
cg10481065	N/A	N/A	N/A	N/A	N/A	37357371	N/A	Island	20	3'UTR	SLC32A1	1	83.4684	1.24e-14	1.94e-11	N/A	N/A	0.814577	0.25251	0.11553	0.14968	0.20734	0.17385	0.30549	0.2246	0.15615	0.41608	0.14705	0.13106	0.12814	0.21583	0.12308	0.16838	0.1075	0.13466	0.10612	0.30019	0.22431	0.29382	0.27582	0.26406	0.24376	0.26648	0.34684	0.47555	0.2833	0.42726	0.42954	0.45392
cg10491628	N/A	N/A	1	DMR	TRUE	29521220	Unclassified_Cell_type_specific	Island	6	N/A	N/A	1	138.301	3.62e-18	1.41e-13	N/A	N/A	0.879212	0.23208	0.18706	0.21589	0.23809	0.20758	0.28442	0.22317	0.19121	0.30336	0.21107	0.1972	0.1713	0.24657	0.18242	0.21832	0.21154	0.187	0.22066	0.33496	0.28089	0.32686	0.33273	0.30187	0.29982	0.30528	0.32862	0.42208	0.24106	0.35817	0.39055	0.37716
cg10505630	N/A	N/A	N/A	N/A	TRUE	151051214	N/A	N/A	5	Body	SPARC	1	73.29	9.09e-14	7.17e-11	N/A	N/A	0.794127	0.21574	0.080611	0.083264	0.1094	0.055297	0.23548	0.14197	0.071603	0.4431	0.18805	0.079138	0.072732	0.22514	0.078924	0.13179	0.079278	0.057923	0.074229	0.27253	0.1872	0.22852	0.25984	0.15311	0.15877	0.24454	0.33483	0.52241	0.30296	0.48092	0.51912	0.48805
cg10508349	N/A	N/A	N/A	N/A	TRUE	68942231	N/A	N/A	16	Body	TMCO7	1	103.513	4.18e-16	2.19e-12	N/A	N/A	0.844914	0.65837	0.59966	0.68107	0.72233	0.68095	0.73329	0.66416	0.61113	0.69471	0.65531	0.58624	0.62997	0.69435	0.63911	0.64399	0.64888	0.62996	0.65563	0.73997	0.76151	0.75073	0.70705	0.76963	0.73591	0.77941	0.77419	0.84453	0.76911	0.78983	0.7904	0.74322
cg10512779	N/A	N/A	N/A	N/A	N/A	30998440	Unclassified_Cell_type_specific	S_Shelf	13	N/A	N/A	1	57.7872	2.99e-12	7.4e-10	N/A	N/A	0.752563	0.21588	0.11737	0.17304	0.20397	0.15051	0.26838	0.20421	0.16057	0.3589	0.17529	0.12017	0.16407	0.17862	0.12231	0.1571	0.14309	0.14243	0.12162	0.29038	0.22596	0.34329	0.23497	0.2342	0.22344	0.26076	0.35971	0.44392	0.27986	0.37045	0.37444	0.47648
cg10519631	N/A	N/A	N/A	N/A	N/A	40273978	N/A	N/A	1	N/A	N/A	1	68.8062	2.34e-13	1.32e-10	N/A	N/A	0.783614	0.70316	0.79384	0.69393	0.79903	0.79464	0.7798	0.79899	0.79147	0.78524	0.7113	0.75831	0.74265	0.81166	0.72297	0.73023	0.74362	0.75562	0.73503	0.83728	0.84242	0.84563	0.87712	0.86626	0.85304	0.86544	0.84061	0.88711	0.82206	0.8636	0.8659	0.85017
cg10556384	TRUE	N/A	N/A	DMR	N/A	94828103	N/A	Island	10	Body	CYP26C1	1	61.1196	1.33e-12	4.34e-10	N/A	N/A	0.762854	0.40515	0.34699	0.4453	0.46579	0.40535	0.4608	0.37826	0.37861	0.42564	0.37561	0.3812	0.35666	0.48565	0.42678	0.41957	0.45674	0.42596	0.42178	0.44221	0.52182	0.56283	0.4527	0.57843	0.50713	0.52923	0.4822	0.65227	0.561	0.64465	0.5519	0.59037
cg10557253	N/A	N/A	N/A	N/A	N/A	94543947	N/A	Island	12	Body	PLXNC1	1	64.9916	5.44e-13	2.38e-10	N/A	N/A	0.773787	0.56131	0.52943	0.56111	0.60512	0.57824	0.65114	0.60281	0.5708	0.67432	0.59465	0.52322	0.56193	0.69336	0.53994	0.55056	0.53771	0.5569	0.57744	0.6881	0.63168	0.63002	0.61923	0.66699	0.69109	0.72408	0.76165	0.83881	0.72483	0.79276	0.7697	0.66477
cg10582860	N/A	N/A	1	N/A	TRUE	55347991	N/A	N/A	2	N/A	N/A	1	64.9311	5.52e-13	2.41e-10	N/A	N/A	0.773624	0.40914	0.33711	0.36123	0.43396	0.56787	0.39773	0.47453	0.34393	0.51609	0.40458	0.39343	0.44589	0.43544	0.39307	0.44007	0.34281	0.37854	0.39923	0.52502	0.49807	0.52679	0.49935	0.47582	0.55017	0.41618	0.59016	0.57703	0.51144	0.67384	0.56324	0.72295
cg10598034	N/A	N/A	1	DMR	N/A	53073309	Promoter_Associated	Island	19	TSS1500	ZNF701	1	73.1383	9.37e-14	7.26e-11	N/A	N/A	0.793788	0.2407	0.10984	0.1674	0.20179	0.13643	0.30251	0.21502	0.14435	0.36781	0.17312	0.13951	0.1457	0.22749	0.12933	0.17259	0.14168	0.137	0.11829	0.29179	0.26456	0.29842	0.27207	0.24687	0.22899	0.27511	0.33506	0.41562	0.26763	0.37513	0.36966	0.40847
cg10608799	N/A	N/A	N/A	N/A	N/A	7496086	N/A	S_Shelf	17	Body	FXR2	1	73.2293	9.2e-14	7.18e-11	N/A	N/A	0.793992	0.27434	0.1795	0.19742	0.20907	0.20811	0.33143	0.227	0.16998	0.3986	0.2721	0.14293	0.17709	0.24569	0.13936	0.21782	0.18415	0.18771	0.1507	0.33466	0.32195	0.30616	0.22131	0.30369	0.29197	0.36615	0.34981	0.3849	0.31436	0.41992	0.5049	0.47796
cg10630085	N/A	N/A	N/A	N/A	N/A	73108402	N/A	N/A	11	3'UTR;3'UTR	RELT;RELT	1	59.7474	1.85e-12	5.41e-10	N/A	N/A	0.758722	0.19225	0.13387	0.1821	0.17771	0.19689	0.16305	0.20782	0.15738	0.28798	0.22834	0.17312	0.13405	0.19121	0.1352	0.18828	0.14647	0.1134	0.12854	0.25801	0.28773	0.27001	0.29072	0.22387	0.23005	0.281	0.30958	0.39024	0.19979	0.35367	0.40891	0.44904
cg10633658	N/A	N/A	N/A	N/A	N/A	58147525	N/A	N/A	6	N/A	N/A	1	73.7491	8.27e-14	6.72e-11	N/A	N/A	0.795146	0.57416	0.54266	0.5628	0.62103	0.62148	0.65049	0.57502	0.59617	0.64132	0.55758	0.54862	0.55681	0.60846	0.56146	0.61677	0.57616	0.5895	0.58965	0.6743	0.6797	0.68493	0.62492	0.71968	0.66847	0.70534	0.70574	0.81305	0.70387	0.7029	0.68837	0.64958
cg10641615	N/A	N/A	1	DMR	N/A	54359797	N/A	Island	12	Body	HOTAIR	1	63.439	7.76e-13	3.04e-10	N/A	N/A	0.769527	0.24283	0.10252	0.14716	0.16613	0.11918	0.3162	0.24051	0.1112	0.41831	0.18607	0.11265	0.15767	0.23631	0.14321	0.19233	0.1212	0.11571	0.10511	0.26185	0.20346	0.28592	0.24467	0.26891	0.19853	0.28164	0.44847	0.4959	0.26575	0.4909	0.47993	0.56616
cg10655046	N/A	N/A	N/A	DMR	N/A	114257020	N/A	Island	2	1stExon	FOXD4L1	1	61.733	1.15e-12	3.96e-10	N/A	N/A	0.764656	0.4577	0.4374	0.49125	0.53843	0.55281	0.4853	0.43518	0.48734	0.48013	0.4782	0.49086	0.46117	0.50407	0.48271	0.48973	0.50177	0.52785	0.46973	0.58162	0.58232	0.5758	0.56449	0.60623	0.56865	0.58197	0.59178	0.71462	0.59267	0.60332	0.58685	0.5646
cg10691912	N/A	N/A	N/A	N/A	N/A	7139227	Unclassified_Cell_type_specific	N_Shore	17	Body;TSS1500	PHF23;DVL2	1	62.9614	8.66e-13	3.27e-10	N/A	N/A	0.768184	0.24522	0.20407	0.262	0.32885	0.31809	0.267	0.24383	0.25995	0.28266	0.27433	0.25899	0.23057	0.28185	0.2552	0.23763	0.25481	0.21845	0.26597	0.38597	0.33187	0.35714	0.36127	0.35455	0.33934	0.36456	0.34342	0.38959	0.32432	0.33578	0.36242	0.31221
cg10696062	N/A	N/A	N/A	N/A	N/A	1726028	N/A	N/A	12	TSS200	WNT5B	1	91.3969	3.02e-15	7.82e-12	N/A	N/A	0.827894	0.24973	0.166	0.18414	0.216	0.16366	0.3121	0.27384	0.17801	0.44911	0.20335	0.14244	0.18002	0.26923	0.15119	0.23001	0.17363	0.16614	0.1593	0.30898	0.31547	0.31137	0.31778	0.28516	0.25694	0.26383	0.41187	0.50734	0.31768	0.44029	0.41347	0.46929
cg10716835	N/A	N/A	N/A	DMR	N/A	94834582	N/A	Island	10	Body;Body	CYP26A1;CYP26A1	1	81.0678	1.95e-14	2.54e-11	N/A	N/A	0.810129	0.2496	0.17722	0.20291	0.19252	0.17153	0.27949	0.20146	0.1537	0.27468	0.19115	0.17014	0.19522	0.21454	0.14108	0.17885	0.18289	0.16518	0.14201	0.30329	0.28858	0.31234	0.31797	0.23416	0.21156	0.30191	0.32964	0.43792	0.28266	0.40649	0.45487	0.49534
cg10739556	N/A	N/A	1	N/A	N/A	27192056	N/A	S_Shore	7	N/A	N/A	1	72.2895	1.12e-13	8.26e-11	N/A	N/A	0.791871	0.79247	0.80891	0.72092	0.86054	0.83353	0.79921	0.80686	0.82472	0.82026	0.76101	0.80404	0.77235	0.85294	0.77022	0.76764	0.82009	0.76639	0.84341	0.87871	0.89549	0.90291	0.91461	0.88638	0.89097	0.88768	0.90503	0.89754	0.88895	0.91224	0.91534	0.87573
cg10767223	N/A	N/A	N/A	N/A	N/A	1295799	Unclassified_Cell_type_specific	Island	5	TSS1500;TSS1500	TERT;TERT	1	62.5252	9.59e-13	3.46e-10	N/A	N/A	0.766943	0.67734	0.60083	0.68047	0.75702	0.72505	0.73594	0.65543	0.64846	0.72343	0.68915	0.66471	0.62845	0.71761	0.66929	0.67576	0.68761	0.6763	0.63608	0.79067	0.78595	0.75817	0.77116	0.7804	0.75707	0.76776	0.78167	0.8533	0.73587	0.79362	0.78323	0.78009
cg10772022	N/A	N/A	N/A	DMR	N/A	53030780	Unclassified	N_Shore	19	TSS200	ZNF808	1	86.8473	6.72e-15	1.34e-11	N/A	N/A	0.820496	0.22734	0.096556	0.13651	0.16435	0.13522	0.239	0.17293	0.11382	0.39497	0.17874	0.086388	0.11503	0.21211	0.091514	0.17221	0.092295	0.10196	0.085821	0.3089	0.25742	0.26107	0.17603	0.23545	0.20891	0.2268	0.32542	0.47298	0.26899	0.43053	0.41891	0.38943
cg10778841	N/A	N/A	1	N/A	N/A	106401319	N/A	Island	10	1stExon	SORCS3	1	56.4087	4.22e-12	9.37e-10	N/A	N/A	0.74804	0.087303	0.061839	0.066331	0.087927	0.063397	0.085281	0.07996	0.0715	0.23282	0.086226	0.054327	0.067338	0.10318	0.06688	0.08592	0.06743	0.055164	0.038097	0.20412	0.23266	0.1074	0.12957	0.13457	0.14646	0.19971	0.24275	0.41573	0.20888	0.37527	0.38325	0.20329
cg10782349	N/A	N/A	1	DMR	N/A	53073577	Promoter_Associated	Island	19	5'UTR;1stExon	ZNF701;ZNF701	1	75.3219	6.01e-14	5.38e-11	N/A	N/A	0.798562	0.26578	0.19777	0.21435	0.23994	0.23242	0.25652	0.27357	0.19001	0.33753	0.26276	0.19207	0.17212	0.23658	0.17017	0.25107	0.19863	0.16855	0.17014	0.34112	0.28023	0.34261	0.31294	0.28879	0.25747	0.32965	0.38504	0.50956	0.27981	0.4366	0.60427	0.52937
cg10788735	TRUE	N/A	1	DMR	TRUE	46974886	N/A	Island	19	TSS200;TSS200	PNMAL1;PNMAL1	1	80.4298	2.21e-14	2.74e-11	N/A	N/A	0.80891	0.28721	0.27066	0.27377	0.29183	0.21957	0.26119	0.27841	0.2429	0.34065	0.31446	0.2062	0.18956	0.34316	0.21044	0.24625	0.25453	0.21752	0.237	0.36503	0.30959	0.39679	0.36398	0.3673	0.29423	0.3302	0.40128	0.56159	0.31316	0.46834	0.4286	0.45926
cg10788901	N/A	1	1	N/A	N/A	123353418	N/A	N_Shelf	10	1stExon;5'UTR;5'UTR;5'UTR;5'UTR;1stExon;1stExon;5'UTR;5'UTR;5'UTR;5'UTR;5'UTR	FGFR2;FGFR2;FGFR2;FGFR2;FGFR2;FGFR2;FGFR2;FGFR2;FGFR2;FGFR2;FGFR2;FGFR2	1	72.447	1.08e-13	8.08e-11	N/A	N/A	0.792229	0.61673	0.57111	0.6419	0.6914	0.67843	0.63909	0.6258	0.6043	0.65376	0.63228	0.60644	0.59556	0.64839	0.6176	0.61373	0.61618	0.63047	0.56344	0.70367	0.70011	0.74211	0.72859	0.73403	0.66649	0.72836	0.74117	0.79025	0.72874	0.728	0.72211	0.72039
cg10797552	N/A	N/A	N/A	N/A	TRUE	129382151	N/A	N/A	8	N/A	N/A	1	68.8542	2.32e-13	1.32e-10	N/A	N/A	0.783733	0.18946	0.082444	0.10761	0.12179	0.078344	0.20167	0.12556	0.076432	0.30305	0.12144	0.040405	0.06459	0.15954	0.058427	0.10965	0.08896	0.051596	0.054993	0.25286	0.14463	0.21278	0.15496	0.1651	0.16909	0.24766	0.30324	0.47546	0.23082	0.42463	0.45164	0.47426
cg10812708	N/A	N/A	N/A	N/A	TRUE	27647713	N/A	N_Shore	6	N/A	N/A	1	59.746	1.85e-12	5.41e-10	N/A	N/A	0.758718	0.26384	0.19177	0.19486	0.22248	0.19369	0.37363	0.22814	0.19024	0.46666	0.2657	0.1807	0.20728	0.26216	0.18414	0.22077	0.19794	0.21735	0.162	0.38768		0.31281	0.25765	0.3285	0.2695	0.30867	0.428	0.54745	0.32662	0.52423	0.46217	0.58626
cg10865887	N/A	N/A	1	N/A	TRUE	6322245	N/A	N/A	12	Body	CD9	1	97.6185	1.07e-15	3.96e-12	N/A	N/A	0.837076	0.19949	0.21979	0.27059	0.2789	0.23925	0.27079	0.24321	0.21272	0.24411	0.28532	0.25185	0.19874	0.25851	0.22003	0.22975	0.24638	0.21689	0.22762	0.33529	0.33033	0.35416	0.36884	0.32853	0.29449	0.34318	0.30474	0.47764	0.28923	0.40558	0.3947	0.38184
cg10876076	N/A	N/A	1	N/A	N/A	37960873	N/A	Island	7	Body	EPDR1	1	81.0608	1.96e-14	2.54e-11	N/A	N/A	0.810115	0.72082	0.76427	0.72869	0.79372	0.77995	0.69755	0.70057	0.72196	0.75619	0.72182	0.75902	0.70473	0.80591	0.73427	0.68714	0.70291	0.76028	0.78143	0.83094	0.84826	0.85899	0.80481	0.81348	0.81756	0.83012	0.8584	0.85898	0.8431	0.86965	0.84568	0.86423
cg10900642	N/A	N/A	N/A	N/A	N/A	190842915	N/A	N/A	3	N/A	N/A	1	64.4098	6.21e-13	2.6e-10	N/A	N/A	0.772209	0.26562	0.20707	0.21068	0.18417	0.17796	0.26423	0.21463	0.18626	0.45224	0.22653	0.19591	0.14326	0.24011	0.16167	0.22756	0.18744	0.1188	0.18354	0.31784	0.28699	0.35411	0.32682	0.37822	0.21415	0.25012	0.32258	0.49181	0.34735	0.5313	0.55897	0.41562
cg10903903	N/A	N/A	1	N/A	TRUE	27647843	N/A	Island	6	N/A	N/A	1	75.695	5.57e-14	5.06e-11	N/A	N/A	0.799356	0.26345	0.14247	0.22972	0.24681	0.18588	0.28247	0.23498	0.19684	0.3109	0.24357	0.151	0.16808	0.17845	0.14759	0.17858	0.24706	0.18938	0.17837	0.31963	0.26214	0.34025	0.27802	0.31406	0.26544	0.29523	0.34388	0.47504	0.35734	0.4848	0.4552	0.4518
cg10938446	N/A	N/A	N/A	N/A	N/A	113875723	N/A	N/A	2	5'UTR;Body;Body	IL1RN;IL1RN;IL1RN	1	81.7586	1.71e-14	2.37e-11	N/A	N/A	0.811431	0.29109	0.20599	0.19677	0.22273	0.18597	0.306	0.20183	0.18447	0.40356	0.22454	0.17761	0.12355	0.27437	0.17534	0.24482	0.16544	0.19303	0.15578	0.27793	0.28718	0.30908	0.27526	0.31095	0.28483	0.3345	0.40829	0.44335	0.31676	0.44703	0.45358	0.43115
cg10945079	TRUE	N/A	N/A	DMR	TRUE	162283856	Unclassified	Island	2	N/A	N/A	1	59.087	2.17e-12	6.04e-10	N/A	N/A	0.756682	0.2932	0.21136	0.32201	0.31298	0.27786	0.30001	0.25116	0.23942	0.29909	0.28491	0.26239	0.20347	0.37898	0.28538	0.31729	0.32989	0.24544	0.26695	0.40625	0.33437	0.36403	0.39375	0.36312	0.39964	0.38069	0.35258	0.43548	0.43735	0.42642	0.45048	0.50237
cg10972973	N/A	N/A	1	DMR	N/A	28602745	N/A	N_Shore	6	N/A	N/A	1	60.2282	1.65e-12	5.01e-10	N/A	N/A	0.760186	0.1832	0.07495	0.11668	0.15772	0.09233	0.21325	0.15197	0.15703	0.32921	0.16616	0.088234	0.14478	0.19034	0.09702	0.13258	0.10036	0.095238	0.084721	0.19931	0.28357	0.30458	0.26808	0.19185	0.15793	0.17958	0.29465	0.39418	0.44069	0.3359	0.36702	0.44186
cg11021995	TRUE	N/A	1	DMR	N/A	37488577	Promoter_Associated	Island	7	TSS200	ELMO1	1	115.833	6.76e-17	6.08e-13	N/A	N/A	0.859085	0.73481	0.73541	0.77595	0.82787	0.80596	0.80601	0.73699	0.79153	0.82019	0.71816	0.78119	0.7035	0.81195	0.74818	0.75353	0.7717	0.77677	0.75602	0.86641	0.84717	0.86362	0.85724	0.87357	0.86354	0.8733	0.84592	0.8645	0.86784	0.84903	0.86547	0.8503
cg11022926	N/A	N/A	1	N/A	TRUE	43652643	Unclassified_Cell_type_specific	N/A	7	Body	STK17A	1	56.2789	4.36e-12	9.58e-10	N/A	N/A	0.747605	0.19835	0.14919	0.1462	0.24384	0.20358	0.2506	0.18141	0.20732	0.274	0.19601	0.17286	0.1542	0.19383	0.17244	0.19362	0.19215	0.15321	0.19556	0.34898	0.25772	0.25977	0.28811	0.27965	0.27397	0.2594	0.30869	0.42679	0.25354	0.43089	0.35585	0.34283
cg11036833	TRUE	N/A	1	N/A	N/A	115152494	N/A	Island	5	TSS200	CDO1	1	78.7777	3.03e-14	3.33e-11	N/A	N/A	0.805682	0.60788	0.55188	0.64706	0.66315	0.66162	0.61303	0.5914	0.58446	0.61644	0.60599	0.60843	0.58139	0.61788	0.60902	0.57093	0.61802	0.62214	0.60673	0.68244	0.71189	0.69762	0.67977	0.71364	0.69316	0.73148	0.69875	0.79993	0.71367	0.70727	0.74925	0.66445
cg11042320	N/A	N/A	N/A	N/A	TRUE	149534497	Unclassified_Cell_type_specific	N/A	5	5'UTR	PDGFRB	1	113.248	9.77e-17	7.43e-13	N/A	N/A	0.856331	0.34166	0.20615	0.23663	0.246	0.19459	0.3671	0.35701	0.20732	0.4753	0.28188	0.20747	0.22411	0.29684	0.19026	0.24984	0.21252	0.25592	0.19558	0.38641	0.35348	0.32033	0.27262	0.29592	0.37725	0.39058	0.4419	0.6328	0.32412	0.56908	0.58482	0.45484
cg11071231	N/A	N/A	1	N/A	N/A	57069907	N/A	Island	8	N/A	N/A	1	69.2176	2.14e-13	1.25e-10	N/A	N/A	0.784624	0.43631	0.38055	0.41202	0.40239	0.37902	0.45442	0.39634	0.3974	0.51693	0.43357	0.35791	0.3625	0.40951	0.36605	0.40501	0.41122	0.41346	0.35449	0.52893	0.44091	0.47769	0.51945	0.46199	0.45344	0.52388	0.56111	0.5981	0.44021	0.58845	0.5437	0.61644
cg11073104	N/A	N/A	N/A	N/A	TRUE	39643353	N/A	N/A	21	5'UTR;5'UTR;TSS1500	KCNJ15;KCNJ15;KCNJ15	1	63.0274	8.53e-13	3.24e-10	N/A	N/A	0.76837	0.21877	0.14433	0.17425	0.19751	0.16035	0.27347	0.20577	0.17053	0.38011	0.19967	0.14717	0.14223	0.21732	0.13193	0.16754	0.13966	0.1419	0.13523	0.26617	0.30039	0.27933	0.27808	0.19422	0.19792	0.33166	0.36617	0.45782	0.30333	0.43031	0.42396	0.52991
cg11085282	N/A	N/A	1	N/A	TRUE	46262203	N/A	Island	22	N/A	N/A	1	66.0034	4.34e-13	2.05e-10	N/A	N/A	0.776479	0.67654	0.78906	0.70727	0.84562	0.81761	0.72188	0.72552	0.77782	0.74537	0.74609	0.7799	0.71472	0.82227	0.73715	0.71818	0.77792	0.75064	0.73698	0.86647	0.83984	0.84317	0.85123	0.83463	0.85366	0.83712	0.83938	0.88574	0.82529	0.84637	0.86718	0.88007
cg11151402	N/A	N/A	N/A	N/A	N/A	159820339	N/A	N/A	5	3'UTR	C5orf54	1	67.2404	3.29e-13	1.69e-10	N/A	N/A	0.779686	0.23304	0.050345	0.055947	0.12301	0.04508	0.23419	0.13482	0.058587	0.43289	0.08816	0.046502	0.050193	0.15738	0.061676	0.09585	0.052376	0.061033	0.058533	0.20201	0.12354	0.20667	0.22336	0.14184	0.13422	0.20584	0.38545	0.43619	0.32288	0.43953	0.42832	0.45429
cg11166600	N/A	N/A	N/A	N/A	N/A	143695141	N/A	S_Shelf	3	Body;Body	C3orf58;C3orf58	1	70.2362	1.72e-13	1.08e-10	N/A	N/A	0.787082	0.29824	0.11008	0.16281	0.22801	0.17027	0.29109	0.32544	0.18335	0.40707	0.22963	0.12939	0.14526	0.26246	0.16077	0.17761	0.18225	0.12967	0.15198	0.281	0.29281	0.31232	0.31001	0.26431	0.25719	0.30076	0.36219	0.47099	0.34652	0.45732	0.50494	0.44227
cg11171221	N/A	N/A	1	N/A	N/A	124902844	Unclassified_Cell_type_specific	S_Shore	10	N/A	N/A	1	57.8584	2.94e-12	7.32e-10	N/A	N/A	0.752792	0.23439	0.10317	0.075146	0.13653	0.066081	0.24511	0.28722	0.13666	0.34166	0.14396	0.065028	0.16658	0.16951	0.071707	0.13192	0.085758	0.16843	0.067162	0.23292	0.22699	0.22957	0.24371	0.17227	0.19302	0.26367	0.34965	0.43051	0.23887	0.39641	0.40959	0.43269
cg11179180	N/A	1	1	N/A	TRUE	78986371	N/A	N/A	11	5'UTR	ODZ4	1	75.0576	6.34e-14	5.55e-11	N/A	N/A	0.797996	0.28357	0.21404	0.26455	0.27591	0.21738	0.30595	0.30317	0.23397	0.34013	0.2552	0.2308	0.25229	0.2868	0.23151	0.22066	0.23065	0.24574	0.26357	0.37176	0.34514	0.34485	0.346	0.34483	0.3384	0.32343	0.36841	0.45843	0.31234	0.43058	0.4297	0.53662
cg11185950	N/A	1	1	N/A	TRUE	73482658	N/A	N/A	5	N/A	N/A	1	82.3326	1.54e-14	2.21e-11	N/A	N/A	0.812499	0.4091	0.37531	0.38239	0.37841	0.35487	0.42848	0.43124	0.37497	0.39139	0.43917	0.40933	0.41223	0.3631	0.33576	0.39405	0.36536	0.43099	0.39941	0.48506	0.45858	0.44731	0.4853	0.47289	0.46654	0.54238	0.4984	0.62392	0.41705	0.53004	0.51837	0.5606
cg11205224	N/A	N/A	N/A	N/A	N/A	74002417	N/A	N/A	5	Body	HEXB	1	56.0552	4.61e-12	9.94e-10	N/A	N/A	0.746853	0.65533	0.60489	0.65899	0.69565	0.6589	0.66981	0.64341	0.60891	0.662	0.61952	0.60503	0.67493	0.70205	0.62845	0.62601	0.64413	0.647	0.65339	0.71225	0.74824	0.75777	0.72489	0.76076	0.68516	0.7281	0.77273	0.7968	0.72247	0.78087	0.75029	0.70948
cg11207307	N/A	N/A	N/A	N/A	N/A	8025593	N/A	Island	12	TSS200	SLC2A14	1	56.5511	4.07e-12	9.15e-10	N/A	N/A	0.748515	0.23275	0.14416	0.12654	0.15478	0.1593	0.2242	0.20167	0.14944	0.30218	0.17126	0.14419	0.15517	0.17795	0.14449	0.15127	0.16279	0.13823	0.12222	0.30917	0.27611	0.2587	0.21242	0.23771	0.23047	0.24225	0.30049	0.43233	0.26859	0.40665	0.39005	0.48191
cg11213369	N/A	N/A	1	N/A	N/A	1270925	N/A	Island	7	N/A	N/A	1	59.2953	2.07e-12	5.81e-10	N/A	N/A	0.757329	0.2052	0.08314	0.10397	0.15292	0.075947	0.25784	0.11963	0.091738	0.40258	0.093559	0.079481	0.097283	0.19115	0.10345	0.10428	0.080763	0.11044	0.077746	0.27092	0.18124	0.24908	0.20507	0.17345	0.13569	0.22926	0.33859	0.39596	0.28434	0.40662	0.41837	0.39522
cg11246938	N/A	N/A	1	N/A	TRUE	115112433	N/A	Island	12	Body;Body	TBX3;TBX3	1	68.0406	2.76e-13	1.49e-10	N/A	N/A	0.781711	0.33682	0.30921	0.35085	0.37234	0.36288	0.32543	0.30213	0.28059	0.39551	0.35254	0.33876	0.31026	0.29553	0.34738	0.31563	0.35393	0.26191	0.32883	0.4519	0.39686	0.38671	0.46847	0.39311	0.35916	0.45114	0.43503	0.4478	0.38563	0.47406	0.46793	0.55339
cg11256132	N/A	N/A	N/A	N/A	N/A	244515893	N/A	N/A	1	TSS200	C1orf100	1	75.3319	6e-14	5.38e-11	N/A	N/A	0.798583	0.2297	0.16526	0.16795	0.21729	0.18706	0.26943	0.19944	0.16957	0.35813	0.23433	0.15761	0.13924	0.22543	0.15016	0.20128	0.17583	0.14923	0.15996	0.29396	0.29597	0.28705	0.24973	0.25721	0.23391	0.32068	0.34388	0.35726	0.26186	0.37978	0.43501	0.36532
cg11260046	TRUE	N/A	1	N/A	N/A	42095536	Unclassified_Cell_type_specific	Island	22	1stExon;5'UTR	MEI1;MEI1	1	85.3394	8.83e-15	1.58e-11	N/A	N/A	0.817902	0.26564	0.16882	0.21241	0.27547	0.27439	0.32288	0.22868	0.19231	0.39021	0.2458	0.19612	0.18393	0.25208	0.25641	0.21836	0.23812	0.16909	0.16344	0.38542	0.27515	0.32092	0.33996	0.2833	0.28632	0.33367	0.36752	0.46054	0.31902	0.42306	0.46623	0.52042
cg11265561	TRUE	N/A	1	DMR	N/A	53696569	Promoter_Associated_Cell_type_specific	Island	19	1stExon;5'UTR	ZNF665;ZNF665	1	62.8173	8.96e-13	3.33e-10	N/A	N/A	0.767775	0.15277	0.10588	0.096186	0.14873	0.1532	0.23864	0.16304	0.10118	0.28714	0.13386	0.10986	0.12291	0.14248	0.090286	0.12931	0.11622	0.13208	0.10045	0.31157	0.19428	0.24967	0.23055	0.23036	0.15893	0.17804	0.26901	0.46386	0.21314	0.41637	0.42598	0.32612
cg11268739	N/A	N/A	N/A	N/A	N/A	48145588	N/A	Island	14	N/A	N/A	1	69.4869	2.02e-13	1.2e-10	N/A	N/A	0.785279	0.29457	0.050803	0.078951	0.17239	0.059415	0.27539	0.14297	0.11103	0.46308	0.08636	0.058592	0.091775	0.23387	0.098018	0.12691	0.063689	0.069118	0.070451	0.23954	0.22947	0.21046	0.21514	0.18579	0.13661	0.2461	0.36773	0.51582	0.29392	0.47379	0.52472	0.55581
cg11281396	N/A	N/A	N/A	N/A	N/A	18882010	N/A	N/A	17	Body;Body;Body	SLC5A10;FAM83G;SLC5A10	1	57.606	3.13e-12	7.6e-10	N/A	N/A	0.751978	0.29997	0.083248	0.10399	0.12079	0.076201	0.31214	0.17525	0.10245	0.4242	0.080084	0.06574	0.096813	0.21345	0.11206	0.1093	0.084799	0.080197	0.056926	0.23539	0.20811	0.2237	0.27044	0.1564	0.13523	0.24622	0.37668	0.47813	0.26021	0.44298	0.46276	0.48001
cg11294513	TRUE	N/A	1	N/A	N/A	58220295	N/A	Island	19	Body	ZNF154	1	70.8613	1.51e-13	1.01e-10	N/A	N/A	0.788563	0.72154	0.72392	0.76291	0.80903	0.77457	0.78867	0.70842	0.7348	0.79645	0.7388	0.75212	0.70903	0.79549	0.73985	0.74686	0.73924	0.7397	0.71982	0.84579	0.82274	0.8325	0.83684	0.83289	0.84943	0.84802	0.82942	0.84322	0.82192	0.81465	0.83024	0.80416
cg11328436	N/A	N/A	N/A	RDMR	N/A	54360511	Unclassified_Cell_type_specific	Island	12	Body	HOTAIR	1	57.359	3.33e-12	7.95e-10	N/A	N/A	0.751176	0.092347	0.064377	0.081447	0.069987	0.052496	0.10198	0.065025	0.046229	0.21687	0.098266	0.080572	0.05405	0.069153	0.057358	0.10965	0.11439	0.052724	0.044156	0.12855	0.27879	0.11882	0.35648	0.083473	0.0937	0.12865	0.16222	0.488	0.24055	0.46205	0.47018	0.51526
cg11343464	TRUE	N/A	N/A	N/A	N/A	128555661	N/A	Island	7	N/A	N/A	1	58.864	2.3e-12	6.25e-10	N/A	N/A	0.755985	0.53754	0.50694	0.47899	0.59792	0.57084	0.57617	0.54018	0.54353	0.52412	0.51225	0.50425	0.51722	0.62118	0.48988	0.51416	0.53003	0.56209	0.56911	0.64703	0.62625	0.61382	0.62624	0.62898	0.63686	0.62398	0.60317	0.74146	0.59057	0.68335	0.67359	0.68241
cg11344530	N/A	N/A	N/A	N/A	N/A	39113155	N/A	N/A	1	N/A	N/A	1	91.4909	2.97e-15	7.82e-12	N/A	N/A	0.82804		0.063024	0.062774	0.075881	0.041953	0.18195	0.07455	0.051805	0.3758	0.11618	0.052049	0.049252	0.1594	0.075831	0.076318	0.058667	0.046841	0.048988	0.14512	0.14446	0.24452	0.21481	0.12567	0.11672	0.17607	0.28679	0.43869	0.21	0.41402	0.41765	0.41435
cg11356887	N/A	N/A	N/A	N/A	N/A	32135776	N/A	S_Shore	6	3'UTR	EGFL8	1	59.7376	1.86e-12	5.42e-10	N/A	N/A	0.758692	0.21984	0.051817	0.075984	0.1221	0.045508	0.27793	0.16487	0.065299	0.42748	0.10076	0.056697	0.084323	0.16737	0.065515	0.11491	0.065466	0.071382	0.040224	0.24407	0.18924	0.20084	0.22635	0.12088	0.10528	0.23868	0.35578	0.47617	0.32364	0.47866	0.48259	0.53023
cg11394785	N/A	N/A	N/A	N/A	N/A	179221090	Promoter_Associated_Cell_type_specific	N_Shore	5	1stExon	LTC4S	1	69.7036	1.93e-13	1.17e-10	N/A	N/A	0.785803	0.22922	0.17449	0.20741	0.18992	0.17467	0.29978	0.20206	0.18133	0.39698	0.2382	0.16655	0.20013	0.22653	0.13679	0.18411	0.19669	0.1551	0.15057	0.28973	0.25282	0.33911	0.333	0.26653	0.25047	0.27489	0.33761	0.53652	0.28463	0.42752	0.45155	0.43325
cg11440030	TRUE	N/A	1	RDMR	N/A	147137031	N/A	Island	3	N/A	N/A	1	74.7787	6.7e-14	5.76e-11	N/A	N/A	0.797395	0.070345	0.040078	0.088525	0.042748	0.037655	0.054398	0.059694	0.038862	0.23425	0.059141	0.034385	0.035694	0.040523	0.028856	0.040793	0.059276	0.041633	0.029593	0.096698	0.29133	0.077067	0.32946	0.076266	0.064113	0.097813	0.12286	0.53017	0.16172	0.46219	0.51015	0.5759
cg11510523	N/A	N/A	1	N/A	N/A	12306136	Unclassified_Cell_type_specific	Island	19	N/A	N/A	1	65.1567	5.24e-13	2.33e-10	N/A	N/A	0.774231	0.1962	0.12515	0.14309	0.16331	0.14641	0.24174	0.15357	0.13626	0.27656	0.15276	0.11699	0.13563	0.17489	0.12811	0.16189	0.12893	0.1317	0.13146	0.23564	0.25086	0.26722	0.22804	0.22713	0.23463	0.24298	0.27143	0.41252	0.22871	0.33458	0.34165	0.25563
cg11553983	N/A	N/A	N/A	N/A	N/A	48340688	N/A	N_Shelf	4	N/A	N/A	1	68.1151	2.72e-13	1.47e-10	N/A	N/A	0.781898	0.72119	0.74776	0.71822	0.84373	0.80772	0.79288	0.78483	0.79956	0.81179	0.75191	0.81064	0.74702	0.81893	0.76755	0.75334	0.76398	0.80254	0.73511	0.86282	0.85936	0.84252	0.86854	0.86951	0.86209	0.87636	0.86503	0.88473	0.8385	0.8798	0.8543	0.87059
cg11595545	N/A	N/A	1	DMR	N/A	111217497	Promoter_Associated	Island	1	1stExon;5'UTR	KCNA3;KCNA3	1	65.1046	5.31e-13	2.34e-10	N/A	N/A	0.774091	0.20914	0.047003	0.08248	0.10803	0.081242	0.21106	0.17082	0.073959	0.41326	0.12396	0.054015	0.071623	0.15288	0.088886	0.084747	0.077792	0.067811	0.047274	0.18139	0.22636	0.20448	0.27927	0.12534	0.12312	0.20868	0.30691	0.39874	0.28602	0.44196	0.48223	0.53411
cg11624780	N/A	N/A	N/A	N/A	TRUE	14242791	N/A	N/A	3	N/A	N/A	1	77.1129	4.2e-14	4.23e-11	N/A	N/A	0.802316	0.18694	0.035911	0.065013	0.044079	0.11738	0.16657	0.23651	0.064266	0.34951	0.074885	0.029555	0.037862	0.16422	0.035515	0.037521	0.019096	0.036531	0.013945	0.10298	0.14814	0.19738	0.25394	0.11083	0.11587	0.15997	0.36548	0.49245	0.21324	0.47296	0.46382	0.51149
cg11625005	N/A	N/A	N/A	N/A	N/A	1295737	Unclassified_Cell_type_specific	Island	5	TSS1500;TSS1500	TERT;TERT	1	59.327	2.05e-12	5.77e-10	N/A	N/A	0.757427	0.31834	0.26275	0.27073	0.30215	0.26142	0.35074	0.26252	0.24749	0.42093	0.28121	0.23426	0.25431	0.32977	0.25143	0.25043	0.24601	0.25741	0.23196	0.37983	0.37422	0.32413	0.37107	0.35019	0.31857	0.41373	0.39647	0.45068	0.36114	0.42074	0.41973	0.42063
cg11639651	N/A	N/A	N/A	N/A	N/A	70979811	N/A	N/A	10	TSS1500	HKDC1	1	58.9391	2.25e-12	6.19e-10	N/A	N/A	0.75622	0.40562	0.34604	0.34267	0.40326	0.37276	0.46084	0.40065	0.33654	0.49707	0.35249	0.31662	0.35086	0.40177	0.34046	0.38771	0.31739	0.3763	0.31824	0.49516	0.43764	0.44795	0.44022	0.45651	0.42392	0.48964	0.48941	0.55231	0.44809	0.53415	0.52518	0.50272
cg11642298	N/A	N/A	N/A	N/A	TRUE	133193741	Unclassified_Cell_type_specific	N/A	3	Body	BFSP2	1	63.566	7.54e-13	2.97e-10	N/A	N/A	0.769881	0.14085	0.11023	0.1438	0.12253	0.092142	0.1278	0.1636	0.12817	0.18707	0.15637	0.086836	0.1107	0.11241	0.10651	0.11569	0.11631	0.11133	0.12069	0.21507	0.28411	0.17152	0.21701	0.15627	0.13679	0.2048	0.30548	0.47321	0.17851	0.43455	0.48082	0.53446
cg11657849	N/A	N/A	N/A	N/A	N/A	66433821	N/A	N/A	11	3'UTR	RBM4B	1	58.4917	2.51e-12	6.65e-10	N/A	N/A	0.754812	0.17171	0.12572	0.18299	0.18272	0.14833	0.21944	0.17833	0.1381	0.27324	0.22103	0.16326	0.10925	0.15793	0.1397	0.14321	0.14943	0.13393	0.15614	0.29259	0.22224	0.24388	0.24797	0.24795	0.23525	0.25254	0.27813	0.42132	0.24984	0.38813	0.38963	0.28209
cg11697038	N/A	N/A	N/A	N/A	N/A	27931284	N/A	S_Shore	1	TSS1500	AHDC1	1	61.166	1.32e-12	4.31e-10	N/A	N/A	0.762992	0.23659	0.14594	0.17601	0.19503	0.16702	0.26858	0.17143	0.16188	0.34508	0.18436	0.11007	0.13659	0.21334	0.14381	0.15379	0.16818	0.12306	0.12218	0.29478	0.27531	0.24668	0.31848	0.22659	0.21074	0.23523	0.31401	0.39272	0.27613	0.3512	0.43136	0.43024
cg11697427	N/A	N/A	N/A	N/A	N/A	102590168	N/A	Island	10	N/A	N/A	1	72.2165	1.13e-13	8.35e-11	N/A	N/A	0.791704	0.29892	0.23361	0.2655	0.28535	0.29999	0.31418	0.26	0.25344	0.40085	0.29485	0.25708	0.26929	0.29247	0.23217	0.26033	0.24527	0.24625	0.2283	0.39449	0.34603	0.3778	0.35262	0.35685	0.32999	0.32348	0.40047	0.55162	0.32642	0.50746	0.50201	0.32974
cg11718235	N/A	N/A	N/A	N/A	N/A	56915184	Promoter_Associated_Cell_type_specific	N_Shore	19	TSS200;TSS1500;TSS1500	ZNF583;ZNF583;ZNF583	1	68.7355	2.38e-13	1.34e-10	N/A	N/A	0.78344	0.16942	0.060702	0.1339	0.13562	0.11513	0.2057	0.15403	0.10063	0.36722	0.20283	0.082376	0.10156	0.14822	0.10728	0.117	0.1059	0.10845	0.089906	0.25568	0.16859	0.16497	0.26533	0.13539	0.1953	0.24951	0.3603	0.46309	0.2247	0.40243	0.42012	0.52152
cg11730023	N/A	N/A	N/A	N/A	TRUE	35636096	Unclassified_Cell_type_specific	N/A	10	Body;5'UTR	CCNY;CCNY	1	75.9276	5.32e-14	4.91e-11	N/A	N/A	0.799847	0.15403	0.11184	0.13049	0.10444	0.1112	0.15092	0.17423	0.09087	0.23859	0.1208	0.090808	0.077216	0.10729	0.091936	0.096979	0.095512	0.097145	0.073113	0.14598	0.17765	0.23201	0.2972	0.22567	0.11996	0.18073	0.24283	0.43167	0.16459	0.37053	0.40604	0.52049
cg11732063	N/A	N/A	N/A	N/A	N/A	20123223	Unclassified_Cell_type_specific	S_Shelf	22	Body	ZDHHC8	1	64.3313	6.32e-13	2.64e-10	N/A	N/A	0.771994	0.2335	0.12885	0.15841	0.22129	0.15708	0.30187	0.26603	0.12697	0.37069	0.16892	0.13517	0.15604	0.17626	0.11272	0.16519	0.12364	0.15244	0.12241	0.3124	0.32379	0.24051	0.29939	0.23294	0.18998	0.21187	0.32626	0.54121	0.25158	0.47596	0.47051	0.4933
cg11756214	N/A	N/A	N/A	DMR	N/A	53661755	N/A	Island	19	5'UTR	ZNF347	1	82.7213	1.43e-14	2.11e-11	N/A	N/A	0.813215	0.16994	0.09865	0.14965	0.17238	0.14541	0.21221	0.14408	0.15154	0.32237	0.1514	0.12425	0.13474	0.19756	0.14768	0.15296	0.12361	0.14994	0.10453	0.22224	0.24658	0.26417	0.1721	0.18928	0.19823	0.34219	0.31294	0.43863	0.23963	0.34185	0.33363	0.48963
cg11762306	N/A	N/A	N/A	N/A	N/A	35303488	N/A	Island	17	N/A	N/A	1	58.5245	2.49e-12	6.62e-10	N/A	N/A	0.754916	0.23272	0.1428	0.19182	0.18394	0.16093	0.27954	0.25899	0.15306	0.35487	0.22151	0.13908	0.16602	0.20796	0.13642	0.16869	0.15906	0.17022	0.12261	0.32111	0.22382	0.29599	0.22595	0.25125	0.22668	0.31206	0.35354	0.46289	0.25711	0.41124	0.37876	0.48252
cg11764900	N/A	N/A	1	DMR	TRUE	38683035	N/A	Island	6	N/A	N/A	1	58.2847	2.65e-12	6.88e-10	N/A	N/A	0.754156	0.38076	0.22273	0.23795	0.31165	0.25798	0.40259	0.28382	0.2261	0.45752	0.22579	0.20373	0.25569	0.31517	0.23918	0.2728	0.22419	0.23472	0.21551	0.37329	0.38092	0.34342	0.34339	0.34603	0.30289	0.34383	0.4508	0.57358	0.38157	0.48516	0.48256	0.45422
cg11788523	TRUE	N/A	N/A	N/A	N/A	58446770	Promoter_Associated	Island	19	TSS200	ZNF418	1	69.3351	2.09e-13	1.22e-10	N/A	N/A	0.78491	0.28481	0.046405	0.048732	0.13155	0.037551	0.28623	0.2125	0.10386	0.41294	0.085009	0.038087	0.06549	0.22289	0.068201	0.084182	0.058737	0.065711	0.053934	0.21887	0.15548	0.23695	0.12423	0.19516	0.12227	0.32082	0.32791	0.45031	0.31556	0.47621	0.47365	0.46224
cg11793699	N/A	N/A	1	N/A	N/A	156814901	Unclassified_Cell_type_specific	Island	1	Body;Body	NTRK1;INSRR	1	58.1939	2.71e-12	6.97e-10	N/A	N/A	0.753867	0.14403	0.064411	0.065695	0.074645	0.055463	0.23602	0.086145	0.055366	0.37727	0.11256	0.047712	0.066538	0.1789	0.089667	0.10731	0.084861	0.072974	0.056763	0.17961	0.12866	0.21659	0.26961	0.13875	0.13258	0.18091	0.30683	0.4798	0.25431	0.46542	0.49339	0.4535
cg11794384	N/A	N/A	N/A	N/A	TRUE	29887530	N/A	N/A	10	5'UTR;5'UTR	SVIL;SVIL	1	56.8434	3.78e-12	8.7e-10	N/A	N/A	0.749484	0.10268	0.066851	0.10746	0.11468	0.077806	0.10698	0.081415	0.099917	0.074628	0.088191	0.089566	0.07902	0.10116	0.076814	0.12003	0.082524	0.095451	0.092597	0.21267	0.16768	0.17969	0.16735	0.17663	0.16961	0.18196	0.15538	0.37832	0.14197	0.21855	0.26683	0.12638
cg11808459	N/A	N/A	N/A	N/A	TRUE	122438889	N/A	N/A	2	N/A	N/A	1	69.8621	1.87e-13	1.15e-10	N/A	N/A	0.786186	0.21828	0.22825	0.15001	0.16923	0.13825	0.20543	0.18615	0.15187	0.35208	0.25903	0.17435	0.16399	0.18918	0.12768	0.16636	0.17531	0.12577	0.11615	0.22833	0.25668	0.15413	0.31517	0.21497	0.24176	0.31417	0.414	0.47449	0.33515	0.4607	0.46225	0.53872
cg11812218	N/A	N/A	N/A	N/A	TRUE	172166920	N/A	N_Shore	3	TSS1500;TSS1500	GHSR;GHSR	1	76.3212	4.92e-14	4.65e-11	N/A	N/A	0.800674	0.31895	0.22299	0.24475	0.29248	0.24642	0.38043	0.26286	0.23726	0.43327	0.28345	0.22419	0.2154	0.31231	0.2177	0.24885	0.21945	0.25306	0.203	0.3712	0.28868	0.36812	0.35984	0.33181	0.29656	0.36886	0.42865	0.56842	0.39019	0.54263	0.54977	0.62571
cg11823637	N/A	N/A	N/A	N/A	TRUE	22882821	N/A	N/A	12	N/A	N/A	1	59.9114	1.78e-12	5.28e-10	N/A	N/A	0.759224	0.26104	0.19463	0.23536	0.18416	0.1576	0.21377	0.26352	0.15369	0.34782	0.17778	0.10453	0.1464	0.23124	0.11382	0.14616	0.12869	0.1296	0.18307	0.25234	0.18787	0.28363	0.3419	0.21631	0.22957	0.32143	0.33576	0.50124	0.25129	0.45739	0.47021	0.53638
cg11833293	N/A	N/A	1	N/A	N/A	70557519	N/A	N/A	11	Body	SHANK2	1	84.3419	1.06e-14	1.79e-11	N/A	N/A	0.816144	0.31147	0.30771	0.34398	0.37695	0.3652	0.34749	0.3356	0.34999	0.35641	0.33509	0.32667	0.31571	0.36582	0.34042	0.31553	0.34653	0.29112	0.26345	0.45002	0.38451	0.40266	0.45297	0.42406	0.39849	0.38469	0.43614	0.49689	0.35786	0.46823	0.47409	0.44867
cg11836372	N/A	N/A	N/A	N/A	N/A	123353822	N/A	N_Shelf	10	TSS200;5'UTR;5'UTR;TSS1500;5'UTR;TSS1500;5'UTR;5'UTR;5'UTR	FGFR2;FGFR2;FGFR2;FGFR2;FGFR2;FGFR2;FGFR2;FGFR2;FGFR2	1	73.2504	9.16e-14	7.18e-11	N/A	N/A	0.794039	0.15071	0.11296	0.13679	0.15816	0.14467	0.1787	0.14913	0.1191	0.26373	0.15126	0.1441	0.12612	0.15878	0.16183	0.13436	0.14684	0.11036	0.11066	0.25036	0.21587	0.2703	0.24021	0.20496	0.20216	0.20437	0.26165	0.37514	0.23478	0.2875	0.31964	0.38207
cg11837016	N/A	N/A	N/A	N/A	N/A	45558118	N/A	S_Shore	18	Body	ZBTB7C	1	85.6797	8.3e-15	1.54e-11	N/A	N/A	0.818494	0.55455	0.51384	0.52397	0.54587	0.54001	0.60678	0.44758	0.43755	0.67815	0.44045	0.45851	0.45878	0.56427	0.47697	0.49932	0.49557	0.52163	0.48957	0.61646	0.5718	0.60257	0.51034	0.64511	0.56278	0.5488	0.7217	0.82955	0.707	0.69655	0.69084	0.62809
cg11856561	N/A	N/A	N/A	N/A	TRUE	134632095	N/A	N/A	6	Body	SGK1	1	81.0667	1.95e-14	2.54e-11	N/A	N/A	0.810127	0.28576	0.13467	0.23258	0.21076	0.18565	0.27187	0.32723	0.18178	0.42472	0.23182	0.16241	0.16764	0.20881	0.17698	0.2176	0.18949	0.13496	0.16853	0.29355	0.25436	0.30439	0.37872	0.26503	0.19859	0.30419	0.4066	0.51597	0.32562	0.50328	0.60314	0.60925
cg11859607	N/A	N/A	1	N/A	N/A	909154	N/A	Island	18	Body;Body	ADCYAP1;ADCYAP1	1	57.8035	2.98e-12	7.38e-10	N/A	N/A	0.752616	0.24191	0.27477	0.15824	0.23249	0.22697	0.17306	0.22692	0.11575	0.37196	0.2295	0.18751	0.1387	0.23122	0.12369	0.17978	0.16121	0.13319	0.18873	0.18329	0.33359	0.37321	0.31956	0.29408	0.21974	0.24413	0.29635	0.4551	0.2937	0.43534	0.46446	0.61898
cg11862714	N/A	N/A	N/A	N/A	TRUE	46644175	N/A	S_Shelf	17	5'UTR	HOXB3	1	56.1197	4.54e-12	9.82e-10	N/A	N/A	0.74707	0.034889	0.040668	0.039495	0.061458	0.044215	0.052633	0.043488	0.04307	0.14822	0.06216	0.046711	0.03931	0.080376	0.022407	0.045571	0.054177	0.032276	0.040509	0.15848	0.15833	0.13095	0.14982	0.11372	0.11329	0.069201	0.18599	0.45448	0.14289	0.36821	0.41967	0.080955
cg11862993	N/A	N/A	1	N/A	N/A	36103978	Unclassified_Cell_type_specific	Island	17	Body;Body	HNF1B;HNF1B	1	110.592	1.44e-16	1.01e-12	N/A	N/A	0.853386	0.39541	0.40185	0.37904	0.46356	0.46133	0.46809	0.41209	0.41901	0.45369	0.40213	0.39863	0.43347	0.48356	0.41521	0.39764	0.43374	0.43557	0.39274	0.52424	0.50311	0.46474	0.52733	0.51798	0.51932	0.52938	0.47817	0.5724	0.50135	0.53014	0.51495	0.50399
cg11874762	TRUE	N/A	1	N/A	N/A	71318870	N/A	Island	11	N/A	N/A	1	62.8542	8.88e-13	3.32e-10	N/A	N/A	0.76788	0.62628	0.49006	0.58808	0.58726	0.60905	0.63295	0.60052	0.53326	0.64121	0.58984	0.54329	0.55994	0.59489	0.55518	0.55877	0.56099	0.54215	0.55139	0.68147	0.64655	0.66906	0.65328	0.68839	0.60036	0.64758	0.68515	0.79097	0.64853	0.72555	0.67082	0.67183
cg11896623	N/A	N/A	N/A	N/A	N/A	73648126	N/A	N/A	11	N/A	N/A	1	77.4994	3.89e-14	4.01e-11	N/A	N/A	0.803108	0.12188	0.13068	0.15668	0.14298	0.18053	0.16059	0.12117	0.12372	0.13375	0.18199	0.17356	0.11675	0.14408	0.11395	0.1397	0.1708	0.12189	0.11109	0.26353	0.22565	0.25859	0.21436	0.16753	0.19125	0.2464	0.22909	0.3939	0.14024	0.35482	0.37886	0.41701
cg11904204	N/A	N/A	N/A	DMR	N/A	53073420	Promoter_Associated	Island	19	TSS200	ZNF701	1	76.889	4.39e-14	4.34e-11	N/A	N/A	0.801854	0.79956	0.75446	0.79325	0.84628	0.83841	0.8363	0.80775	0.84288	0.86945	0.78006	0.81994	0.80027	0.82844	0.76811	0.78557	0.77804	0.79178	0.79414	0.8999	0.91183	0.89642	0.91622	0.84453	0.88974	0.89029	0.87475	0.91329	0.86204	0.90153	0.89102	0.8859
cg11929693	N/A	N/A	1	N/A	TRUE	134575589	N/A	N/A	5	N/A	N/A	1	97.7594	1.04e-15	3.9e-12	N/A	N/A	0.837272	0.2131	0.21506	0.21893	0.25204	0.23752	0.25406	0.20172	0.20315	0.29614	0.22109	0.2076	0.19779	0.1971	0.20792	0.20441	0.24719	0.19226	0.21483	0.33858	0.27855	0.31193	0.30564	0.28559	0.26926	0.3227	0.32012	0.44453	0.26275	0.36626	0.41465	0.44069
cg11936688	N/A	N/A	N/A	N/A	N/A	28753960	N/A	Island	6	N/A	N/A	1	59.253	2.09e-12	5.86e-10	N/A	N/A	0.757198	0.2519	0.20875	0.24272	0.21693	0.21502	0.33191	0.24433	0.17565	0.3751	0.24834	0.21277	0.19119	0.22921	0.15789	0.21355	0.19664	0.21768	0.18327	0.34931	0.28611	0.33135	0.33796	0.24792	0.26235	0.33048	0.34413	0.42773	0.29333	0.41576	0.38412	0.49771
cg11940285	N/A	N/A	1	N/A	N/A	129693385	Unclassified_Cell_type_specific	Island	3	5'UTR;1stExon	TRH;TRH	1	77.7235	3.73e-14	3.87e-11	N/A	N/A	0.803564	0.22602	0.21282	0.2107	0.19623	0.20064	0.23872	0.24937	0.17563	0.2654	0.28575	0.16833	0.23845	0.24227	0.1367	0.22287	0.19011	0.18092	0.16262	0.2866	0.29677	0.28779	0.32595	0.26689	0.24584	0.3243	0.31659	0.375	0.20654	0.37225	0.39395	0.43562
cg11955385	TRUE	N/A	1	N/A	N/A	46619088	N/A	Island	17	N/A	N/A	1	83.3197	1.28e-14	1.96e-11	N/A	N/A	0.814307	0.24011	0.15728	0.16461	0.20263	0.10531	0.25603	0.27865	0.13381	0.38808	0.16735	0.1302	0.11199	0.20588	0.14823	0.15028	0.12395	0.11465	0.086523	0.25638	0.24765	0.23525	0.21548	0.27421	0.19297	0.26016	0.38401	0.45836	0.29029	0.42055	0.45867	0.55827
cg11957382	TRUE	N/A	N/A	N/A	TRUE	31458372	N/A	S_Shore	2	Body	EHD3	1	79.2495	2.77e-14	3.15e-11	N/A	N/A	0.806615	0.251	0.13081	0.14196	0.17482	0.1214	0.31712	0.16099	0.15716	0.38183	0.18308	0.13539	0.1211	0.23462	0.14495	0.17157	0.1391	0.13771	0.13096	0.26566	0.23927	0.24918	0.29627	0.22735	0.20158	0.2611	0.35583	0.38401	0.26911	0.3671	0.41182	0.4592
cg11992351	TRUE	N/A	1	N/A	TRUE	3439042	Unclassified	Island	17	Body	TRPV3	1	58.0274	2.82e-12	7.14e-10	N/A	N/A	0.753334	0.28055	0.17592	0.26832	0.21544	0.20091	0.29408	0.33864	0.20958	0.34551	0.27311	0.22522	0.24311	0.25825	0.14717	0.2095	0.23225	0.19669	0.13518	0.27554	0.26433	0.31339	0.34023	0.28412	0.25346	0.43493	0.38005	0.50901	0.28059	0.46611	0.50002	0.59068
cg11998703	TRUE	N/A	N/A	N/A	N/A	58446669	Promoter_Associated	Island	19	1stExon;5'UTR	ZNF418;ZNF418	1	57.0866	3.56e-12	8.33e-10	N/A	N/A	0.750284	0.20377	0.038678	0.09227	0.071956	0.081805	0.20169	0.084901	0.052124	0.37881	0.17398	0.039569	0.036673	0.1779	0.058985	0.087078	0.076933	0.039324	0.025716	0.15367	0.38177	0.11112	0.29006	0.039834	0.083778	0.1376	0.31385	0.50727	0.33373	0.49136	0.49733	0.56237
cg12003318	N/A	N/A	1	DMR	N/A	53073865	Promoter_Associated	Island	19	5'UTR	ZNF701	1	81.9123	1.66e-14	2.34e-11	N/A	N/A	0.811718	0.22727	0.19965	0.22219	0.246	0.24542	0.29222	0.24731	0.2041	0.34755	0.24378	0.20711	0.20261	0.24514	0.20396	0.24092	0.21723	0.19874	0.18048	0.32682	0.32502	0.35285	0.33604	0.31055	0.28378	0.25278	0.32338	0.41004	0.3202	0.41767	0.4049	0.49691
cg12007362	N/A	N/A	N/A	N/A	N/A	220039014	N/A	N_Shelf	2	Body	C2orf24	1	59.7571	1.85e-12	5.4e-10	N/A	N/A	0.758752	0.15111	0.082963	0.15925	0.10103	0.078175	0.12503	0.17746	0.089604	0.27532	0.13499	0.080682	0.089912	0.11436	0.08484	0.10108	0.15247	0.085559	0.064668	0.17279	0.227	0.1843	0.2746	0.15734	0.12041	0.22225	0.25041	0.4479	0.21729	0.43913	0.46632	0.52801
cg12024292	N/A	N/A	N/A	N/A	N/A	120177979	N/A	S_Shore	9	TSS1500;TSS1500;TSS1500	ASTN2;ASTN2;ASTN2	1	68.6627	2.41e-13	1.35e-10	N/A	N/A	0.78326	0.59805	0.56002	0.59243	0.62455	0.6265	0.60698	0.55935	0.55266	0.64139	0.52907	0.57151	0.59388	0.59763	0.61945	0.65524	0.58523	0.59133	0.5742	0.69428	0.6915	0.66542	0.62559	0.6898	0.66768	0.66933	0.69663	0.79729	0.64795	0.6931	0.69951	0.70196
cg12032489	N/A	N/A	N/A	CDMR	N/A	66443637	N/A	N_Shore	11	Body	RBM4B	1	57.0391	3.6e-12	8.39e-10	N/A	N/A	0.750129	0.27656	0.21742	0.28446	0.29818	0.29324	0.33493	0.28832	0.30603	0.34321	0.35382	0.23466	0.24015	0.29541	0.22033	0.30701	0.3162	0.22274	0.24352	0.41328	0.33935	0.41365	0.36259	0.32337	0.32221	0.3237	0.41164	0.54276	0.34183	0.43182	0.49548	0.55151
cg12074025	TRUE	N/A	1	N/A	N/A	58238850	Promoter_Associated	Island	19	1stExon	ZNF671	1	76.6813	4.58e-14	4.47e-11	N/A	N/A	0.801424	0.62669	0.58218	0.66216	0.7031	0.69922	0.6481	0.63022	0.57871	0.64078	0.65441	0.66644	0.59975	0.65295	0.66497	0.58378	0.6512	0.64714	0.65367	0.76913	0.70674	0.69937	0.68295	0.76125	0.73633	0.72366	0.7051	0.80433	0.73785	0.74354	0.76218	0.70991
cg12091642	TRUE	N/A	1	DMR	N/A	61104566	N/A	Island	14	N/A	N/A	1	72.9217	9.8e-14	7.5e-11	N/A	N/A	0.793302	0.74979	0.7864	0.65731	0.78556	0.80943	0.81098	0.78789	0.79023	0.85054	0.73402	0.72826	0.76597	0.81958	0.70086	0.75494	0.71504	0.70612	0.72752	0.84208	0.8491	0.85164	0.82719	0.83693	0.80845	0.83305	0.88447	0.92671	0.8681	0.87816	0.91066	0.90192
cg12103897	N/A	N/A	N/A	N/A	N/A	49592617	N/A	S_Shelf	19	Body	SNRNP70	1	68.6241	2.43e-13	1.35e-10	N/A	N/A	0.783165	0.12948	0.13836	0.28986	0.13074	0.18823	0.15288	0.22086	0.19077	0.20061	0.21788	0.166	0.14908	0.12099	0.142	0.17113	0.2261	0.15143	0.10487	0.24029	0.37749	0.18911	0.32049	0.24221	0.24016	0.21947	0.19714	0.49795	0.18914	0.43514	0.44474	0.4796
cg12116288	N/A	N/A	1	N/A	N/A	70215735	N/A	N/A	17	N/A	N/A	1	59.0255	2.21e-12	6.1e-10	N/A	N/A	0.75649	0.25928	0.13396	0.12117	0.15888	0.12375	0.30889	0.16255	0.11851	0.48018	0.083195	0.11354	0.1138	0.25745	0.12601	0.14391	0.11288	0.11716	0.086472	0.2695	0.1916	0.24069	0.26461	0.18935	0.19398	0.23481	0.41029	0.50331	0.28354	0.45268	0.49325	0.38336
cg12139725	TRUE	N/A	N/A	DMR	N/A	38219781	N/A	Island	1	Body	EPHA10	1	56.8233	3.8e-12	8.73e-10	N/A	N/A	0.749417	0.25729	0.21586	0.18208	0.194	0.19144	0.26466	0.21994	0.1618	0.34741	0.19928	0.14371	0.16954	0.20693	0.14176	0.20042	0.14799	0.17135	0.12811	0.30756	0.25763	0.25643	0.25407	0.24712	0.22844	0.3409	0.33393	0.42333	0.225	0.40429	0.40071	0.45434
cg12142445	N/A	N/A	N/A	DMR	N/A	53971035	Unclassified	Island	19	1stExon;5'UTR	ZNF813;ZNF813	1	61.4992	1.22e-12	4.08e-10	N/A	N/A	0.763973	0.75138	0.75349	0.80805	0.784	0.75263	0.74812	0.72584	0.77235	0.81273	0.77609	0.78735	0.70655	0.78999	0.71743	0.72849	0.78153	0.75985	0.7337	0.85372	0.8534	0.83258	0.83977	0.85541	0.83137	0.83993	0.8288	0.88061	0.84019	0.82651	0.86209	0.83248
cg12150931	N/A	N/A	N/A	N/A	N/A	54782782	Unclassified_Cell_type_specific	N_Shelf	12	Body;Body	ZNF385A;ZNF385A	1	59.1589	2.14e-12	5.97e-10	N/A	N/A	0.756906	0.1967	0.16087	0.18111	0.17694	0.14116	0.25594	0.19223	0.15625	0.32115	0.1993	0.16443	0.14377	0.23572	0.12865	0.22542	0.18553	0.16151	0.12733	0.28277	0.2291	0.29791	0.26803	0.2572	0.22233	0.2474	0.33644	0.47018	0.25407	0.43521	0.4492	0.46779
cg12164248	N/A	N/A	N/A	N/A	TRUE	114445955	N/A	S_Shore	8	Body;Body	CSMD3;CSMD3	1	57.3463	3.34e-12	7.96e-10	N/A	N/A	0.751134	0.32552	0.16732	0.18666	0.2263	0.20099	0.32764	0.23491	0.15668	0.42297	0.19752	0.15569	0.15726	0.29382	0.19671	0.19437	0.15963	0.14746	0.1459	0.34267	0.28466	0.32097	0.27564	0.29275	0.22486	0.27901	0.36148	0.44731	0.36069	0.42636	0.43106	0.47634
cg12189551	N/A	N/A	N/A	N/A	N/A	60952945	N/A	Island	14	TSS200	C14orf39	1	62.1422	1.05e-12	3.71e-10	N/A	N/A	0.765843	0.22371	0.14848	0.1617	0.19987	0.16044	0.24641	0.16875	0.14622	0.34129	0.18817	0.14494	0.1514	0.20267	0.14114	0.18024	0.15173	0.18146	0.16472	0.30398	0.22183	0.31035	0.24611	0.18927	0.23127	0.30427	0.31044	0.43684	0.24924	0.44837	0.40038	0.39355
cg12217400	N/A	N/A	1	DMR	TRUE	29521604	N/A	Island	6	N/A	N/A	1	137.281	4.09e-18	1.41e-13	N/A	N/A	0.878424	0.16462	0.16828	0.16677	0.18824	0.18016	0.2224	0.19658	0.17341	0.19017	0.21008	0.15872	0.17352	0.18951	0.15373	0.18939	0.18177	0.18356	0.16783	0.29236	0.23249	0.27762	0.26828	0.27483	0.23857	0.2372	0.27621	0.40047	0.21196	0.36192	0.4104	0.40759
cg12223801	N/A	N/A	N/A	N/A	N/A	26550667	N/A	N_Shelf	17	N/A	N/A	1	75.1453	6.23e-14	5.47e-11	N/A	N/A	0.798184	0.24848	0.151	0.13459	0.23516	0.16162	0.32932	0.18565	0.14543	0.39968	0.21305	0.14667	0.15557	0.22292	0.1242	0.18994	0.15933	0.15198	0.084131	0.27031	0.24418	0.29658	0.2823	0.21914	0.19235	0.2804	0.39195	0.51657	0.31127	0.41238	0.43375	0.53139
cg12228229	N/A	N/A	N/A	N/A	TRUE	7122261	N/A	N_Shore	17	5'UTR;TSS1500;TSS1500;TSS1500;1stExon	DLG4;ACADVL;DLG4;ACADVL;DLG4	1	69.9948	1.81e-13	1.12e-10	N/A	N/A	0.786504	0.099965	0.06485	0.079647	0.12938	0.07517	0.12287	0.12181	0.054156	0.26416	0.132	0.090045	0.078689	0.092262	0.068712	0.10855	0.077329	0.088096	0.14885		0.14638	0.14635	0.11303	0.15215	0.28312	0.21336	0.25003	0.51456	0.27161	0.48978	0.53328	0.18231
cg12238343	N/A	N/A	N/A	N/A	TRUE	33936402	Unclassified_Cell_type_specific	Island	5	TSS200	RXFP3	1	59.7642	1.85e-12	5.4e-10	N/A	N/A	0.758774	0.21913	0.12255	0.15814	0.18917	0.14492	0.2803	0.19837	0.13731	0.35306	0.16423	0.13164	0.17241	0.19841	0.13224	0.16832	0.1312	0.15056	0.11295	0.31724	0.23105	0.25106	0.24731	0.24337	0.208	0.24109	0.31496	0.42614	0.26464	0.35947	0.37451	0.46413
cg12258471	N/A	N/A	N/A	N/A	N/A	19650069	N/A	S_Shore	17	TSS1500;5'UTR;TSS1500	ALDH3A1;ALDH3A1;ALDH3A1	1	70.5112	1.62e-13	1.05e-10	N/A	N/A	0.787736	0.16033	0.11301	0.12251	0.18134	0.1393	0.20425	0.12935	0.12112	0.32551	0.16106	0.13646	0.10241	0.18294	0.1105	0.15439	0.11761	0.12575	0.12346	0.29695	0.19349	0.21459	0.1869	0.21748	0.222	0.22513	0.29578	0.45442	0.24207	0.38888	0.27885	0.42713
cg12271487	N/A	N/A	N/A	N/A	TRUE	109266451	N/A	N/A	6	Body	ARMC2	1	61.0486	1.36e-12	4.37e-10	N/A	N/A	0.762644	0.27343	0.08391	0.1393	0.1758	0.10581	0.35413	0.19993	0.12126	0.52044	0.15748	0.099003	0.11329	0.31234	0.13733	0.16836	0.096501	0.14106	0.11082	0.26845	0.20919	0.25799	0.28267	0.20354	0.20773	0.26651	0.42107	0.5687	0.36691	0.50063	0.52262	0.57555
cg12366597	N/A	N/A	N/A	N/A	TRUE	59307521	N/A	N/A	12	Body;Body	LRIG3;LRIG3	1	62.0824	1.06e-12	3.74e-10	N/A	N/A	0.76567	0.27504	0.098029	0.14149	0.14251	0.077449	0.27618	0.16768	0.10116	0.38081	0.19018	0.087123	0.098555	0.22283	0.12425	0.14004	0.08649	0.063558	0.087203	0.22947	0.22403	0.25262	0.2212	0.19371	0.148	0.23065	0.3717	0.45182	0.27427	0.42569	0.41667	0.4392
cg12374721	N/A	N/A	1	N/A	TRUE	46799640	N/A	N_Shore	17	TSS1500;Body	C17orf93;PRAC	1	63.806	7.13e-13	2.88e-10	N/A	N/A	0.770548	0.25161	0.18805	0.23478	0.24859	0.20988	0.33817	0.20773	0.1894	0.40607	0.21859	0.18763	0.1774	0.23003	0.18958	0.19289	0.22008	0.18373	0.16355	0.32847	0.27174	0.32556	0.34089	0.27188	0.27796	0.26888	0.35359	0.50954	0.3029	0.45186	0.43957	0.48516
cg12426313	N/A	N/A	N/A	N/A	N/A	6552387	N/A	S_Shore	1	Body;Body;TSS1500	PLEKHG5;PLEKHG5;PLEKHG5	1	93.485	2.12e-15	6.21e-12	N/A	N/A	0.831089	0.19907	0.078293	0.15316	0.14712	0.11808	0.25251	0.1602	0.11102	0.30905	0.21439	0.082167	0.086413	0.14372	0.09855	0.1482	0.15455	0.08779	0.067857	0.19029	0.16894	0.21216	0.25491	0.19846	0.19185	0.26444	0.32377	0.477	0.24521	0.43168	0.43257	0.50965
cg12438547	N/A	N/A	N/A	CDMR	TRUE	100642971	N/A	Island	13	N/A	N/A	1	59.5781	1.93e-12	5.56e-10	N/A	N/A	0.758202	0.29704	0.23524	0.26792	0.26776	0.2878	0.31972	0.28372	0.21257	0.39251	0.29651	0.24641	0.22799	0.26618	0.20876	0.30109	0.27325	0.22531	0.21376	0.37609	0.3322	0.33108	0.37763	0.33473	0.29596	0.3345	0.405	0.48374	0.32271	0.44191	0.43611	0.44033
cg12463256	N/A	N/A	N/A	N/A	TRUE	101329144	N/A	N/A	10	N/A	N/A	1	58.1176	2.76e-12	7.04e-10	N/A	N/A	0.753623	0.22946	0.13723	0.21336	0.19111	0.14458	0.25971	0.19421	0.12072	0.34748	0.1933	0.20004	0.1297	0.20266	0.11915	0.18505	0.13318	0.15051	0.12332	0.29864	0.28617	0.32134	0.2373	0.23344	0.19577	0.22645	0.29938	0.45392	0.28357	0.37372	0.38571	0.40869
cg12473406	TRUE	N/A	1	DMR	TRUE	18822927	N/A	Island	18	5'UTR	GREB1L	1	56.1665	4.49e-12	9.75e-10	N/A	N/A	0.747228	0.52094	0.48052	0.49551	0.57299	0.59394	0.5551	0.57008	0.53013	0.57056	0.50831	0.53646	0.52862	0.5836	0.54336	0.52346	0.52631	0.51929	0.52181	0.59051	0.623	0.60089	0.63692	0.57819	0.61355	0.66507	0.63675	0.64509	0.64427	0.61795	0.62764	0.68396
cg12483561	N/A	N/A	N/A	DMR	TRUE	72920385	Unclassified	Island	17	5'UTR;1stExon;TSS1500	OTOP2;OTOP2;USH1G	1	60.181	1.67e-12	5.04e-10	N/A	N/A	0.760043	0.33699	0.26202	0.30321	0.32158	0.29418	0.33648	0.32486	0.27993	0.35458	0.35582	0.30173	0.26113	0.29177	0.25233	0.31016	0.27476	0.28843	0.28025	0.39891	0.40355	0.44543	0.39789	0.35189	0.35501	0.30887	0.39316	0.5181	0.35541	0.45094	0.44658	0.40258
cg12488096	N/A	N/A	N/A	N/A	N/A	71927914	N/A	N_Shelf	10	5'UTR;5'UTR	SAR1A;SAR1A	1	57.8806	2.92e-12	7.3e-10	N/A	N/A	0.752864	0.17025	0.072621	0.16466	0.10056	0.04881	0.25844	0.24733	0.10112	0.30215	0.14986	0.14786	0.095551	0.20827	0.049497	0.13463	0.095604	0.095371	0.078538	0.15924	0.29944	0.25789	0.19818	0.11642	0.16046	0.28826	0.28104	0.39691	0.34947	0.38164	0.4	0.39882
cg12492087	TRUE	1	1	N/A	TRUE	42749885	N/A	N/A	15	TSS200	ZFP106	1	86.3125	7.4e-15	1.42e-11	N/A	N/A	0.819585	0.49909	0.47912	0.5089	0.55332	0.54116	0.55222	0.49857	0.49952	0.53656	0.45893	0.49774	0.45617	0.53819	0.50876	0.4771	0.48374	0.49577	0.50909	0.59136	0.59312	0.57265	0.58734	0.60159	0.57386	0.58245	0.57923	0.59503	0.58072	0.58989	0.58262	0.56688
cg12505170	TRUE	N/A	1	RDMR	TRUE	72595685	N/A	Island	5	N/A	N/A	1	67.6391	3.02e-13	1.6e-10	N/A	N/A	0.7807	0.19543	0.2185	0.32788	0.2248	0.23273	0.25554	0.2152	0.18264	0.3253	0.32465	0.27127	0.18882	0.20411	0.22085	0.19695	0.26616	0.2032	0.17466	0.29969	0.30162	0.33106	0.35156	0.29705	0.28167	0.32175	0.3346	0.43215	0.26169	0.38314	0.41663	0.43591
cg12506930	TRUE	N/A	1	N/A	N/A	58220718	N/A	S_Shore	19	TSS200	ZNF154	1	63.1589	8.28e-13	3.17e-10	N/A	N/A	0.768741	0.23365	0.13595	0.14016	0.17037	0.14627	0.27015	0.1483	0.10091	0.43008	0.18599	0.11231	0.1547	0.17208	0.10652	0.15533	0.10474	0.11741	0.12391	0.29737	0.17992	0.23753	0.25848	0.21162	0.20326	0.20527	0.38309	0.44589	0.28866	0.40822	0.41483	0.54061
cg12508343	TRUE	N/A	N/A	N/A	TRUE	125076233	Promoter_Associated	Island	3	5'UTR	ZNF148	1	59.056	2.19e-12	6.08e-10	N/A	N/A	0.756585	0.077316	0.1002	0.09058	0.078698	0.067621	0.061504	0.075379	0.05657	0.1112	0.10777	0.07654	0.050025	0.062757	0.046315	0.054377	0.071255	0.04913	0.050069	0.064112	0.30343	0.12141	0.2387	0.18574	0.09825	0.093759	0.10597	0.47075	0.19694	0.45827	0.46363	0.0689
cg12538248	N/A	N/A	1	DMR	TRUE	61194072	N/A	Island	8	TSS200	CA8	1	59.3974	2.02e-12	5.7e-10	N/A	N/A	0.757645	0.29115	0.21466	0.18988	0.22681	0.17842	0.37352	0.28244	0.19905	0.40851	0.1948	0.18476	0.21074	0.26985	0.19008	0.25555	0.20436	0.2062	0.15837	0.35767	0.31091	0.30143	0.32015	0.25934	0.27594	0.31696	0.37925	0.45351	0.32681	0.44881	0.42539	0.53671
cg12538674	TRUE	N/A	1	RDMR	N/A	27145972	N/A	N_Shore	7	3'UTR;3'UTR;3'UTR	HOXA3;HOXA3;HOXA3	1	60.3108	1.62e-12	4.95e-10	N/A	N/A	0.760436	0.24442	0.18656	0.1769	0.18336	0.1804	0.26109	0.19073	0.14554	0.35868	0.19045	0.16549	0.13367	0.21765	0.16412	0.21202	0.14269	0.17271	0.14206	0.24524	0.29353	0.32515	0.26872	0.24625	0.22058	0.28115	0.29832	0.49802	0.24248	0.43961	0.42671	0.33254
cg12567521	N/A	N/A	N/A	N/A	TRUE	55384477	N/A	N/A	2	N/A	N/A	1	70.476	1.64e-13	1.05e-10	N/A	N/A	0.787652	0.30803	0.10316	0.11697	0.17334	0.088119	0.33641	0.14779	0.094861	0.48809	0.15754	0.079443	0.11161	0.27597	0.14068	0.13244	0.10528	0.083404	0.085165	0.22614	0.29973	0.23841	0.22225	0.16122	0.15626	0.24466	0.4338	0.51354	0.40152	0.53241	0.47867	0.53186
cg12579640	N/A	N/A	N/A	N/A	N/A	154888711	N/A	N/A	7	N/A	N/A	1	77.8769	3.62e-14	3.78e-11	N/A	N/A	0.803875	0.23003	0.11194	0.18073	0.15382	0.18384	0.20064	0.24462	0.10999	0.27614	0.14527	0.1409	0.2034	0.2	0.13148	0.13424	0.11634	0.14036	0.157	0.288	0.24092	0.32668	0.22521	0.22535	0.23098	0.1979	0.26026	0.34858	0.2216	0.33967	0.33025	0.39196
cg12581241	N/A	N/A	N/A	N/A	N/A	53935107	Promoter_Associated	Island	19	TSS200;TSS200	ZNF761;LOC147804	1	82.0355	1.63e-14	2.3e-11	N/A	N/A	0.811947	0.29016	0.21559	0.252	0.28204	0.26327	0.31531	0.24706	0.23501	0.41103	0.27782	0.23451	0.21117	0.27549	0.22239	0.26383	0.22721	0.22779	0.21633	0.3669	0.28176	0.35891	0.35509	0.32107	0.30385	0.33198	0.38952	0.50711	0.32351	0.44815	0.43249	0.41338
cg12590051	N/A	N/A	N/A	N/A	N/A	54398891	N/A	N_Shore	12	N/A	N/A	1	77.7136	3.73e-14	3.87e-11	N/A	N/A	0.803544	0.23745	0.19594	0.14969	0.24543	0.17948	0.29677	0.18992	0.17071	0.34346	0.21258	0.14187	0.18104	0.22473	0.15209	0.1836	0.13141	0.20604	0.1384	0.31546	0.25589	0.26069	0.2819	0.25382	0.22236	0.26146	0.37186	0.46578	0.24844	0.4041	0.37159	0.49797
cg12601945	N/A	N/A	1	N/A	N/A	18958924	Unclassified_Cell_type_specific	Island	1	Body;Body;Body	PAX7;PAX7;PAX7	1	58.5837	2.46e-12	6.55e-10	N/A	N/A	0.755103	0.61226	0.57718	0.62944	0.67155	0.66408	0.66101	0.62943	0.57301	0.68467	0.66795	0.60265	0.57177	0.69002	0.61858	0.59432	0.63341	0.60672	0.67534	0.70678	0.68027	0.7054	0.68577	0.70092	0.71101	0.72093	0.7711	0.83762	0.71239	0.78568	0.74447	0.73557
cg12606911	N/A	N/A	1	N/A	N/A	87036626	Unclassified_Cell_type_specific	Island	2	TSS1500	CD8A	1	63.7542	7.22e-13	2.9e-10	N/A	N/A	0.770405	0.77892	0.75438	0.7627	0.80069	0.78099	0.77887	0.83355	0.83812	0.83505	0.78326	0.75981	0.7755	0.83806	0.72594	0.79248	0.77312	0.79192	0.78597	0.8734	0.87152	0.86345	0.84782	0.88231	0.83935	0.88913	0.87108	0.94844	0.85999	0.92668	0.89618	0.90001
cg12607555	N/A	N/A	N/A	N/A	N/A	149324277	N/A	N/A	5	5'UTR;1stExon	PDE6A;PDE6A	1	72.0531	1.17e-13	8.53e-11	N/A	N/A	0.791331	0.24083	0.12703	0.12721	0.13855	0.11178	0.24933	0.17554	0.090967	0.34156	0.14019	0.12549	0.11452	0.18786	0.11417	0.13203	0.11158	0.093009	0.099967	0.20869	0.22522	0.23711	0.28186	0.20528	0.1541	0.25863	0.27014	0.35984	0.25445	0.35256	0.34962	0.41214
cg12621171	N/A	N/A	N/A	CDMR	TRUE	88185768	N/A	S_Shore	5	5'UTR	MEF2C	1	59.0679	2.18e-12	6.06e-10	N/A	N/A	0.756622	0.092397	0.070957	0.028655	0.095475	0.039982	0.085429	0.05923	0.031318	0.27463	0.067304	0.019064	0.035813	0.066263	0.035769	0.030457	0.022651	0.028787	0.04479	0.13337	0.13514	0.14726	0.14702	0.12493	0.070294	0.17077	0.20407	0.44232	0.21895	0.41996	0.44848	0.46216
cg12649038	N/A	N/A	N/A	N/A	TRUE	116282534	N/A	N/A	10	Body;Body;5'UTR;Body	ABLIM1;ABLIM1;ABLIM1;ABLIM1	1	61.5111	1.22e-12	4.08e-10	N/A	N/A	0.764008	0.19643	0.2012	0.24459	0.24055	0.21904	0.21239	0.20486	0.21932	0.22163	0.21966	0.25844	0.20376	0.2477	0.18676	0.20153	0.23255	0.20183	0.2362	0.32141	0.27868	0.30941	0.31732	0.29816	0.28813	0.28958	0.28238	0.41183	0.25481	0.33179	0.3901	0.30579
cg12670347	N/A	N/A	N/A	DMR	N/A	114847578	N/A	Island	12	TSS1500;TSS1500	TBX5;TBX5	1	62.3092	1.01e-12	3.61e-10	N/A	N/A	0.766324	0.18233	0.12005	0.13059	0.15217	0.1321	0.19994	0.13423	0.12925	0.26506	0.11628	0.098502	0.10931	0.15828	0.11429	0.12941	0.10768	0.10262	0.095819	0.25047	0.23075	0.2361	0.19186	0.18777	0.15951	0.20806	0.26679	0.42398	0.23116	0.38052	0.39814	0.3789
cg12670525	N/A	N/A	N/A	N/A	N/A	72563412	Unclassified_Cell_type_specific	N_Shore	15	1stExon;5'UTR	PARP6;PARP6	1	61.5575	1.2e-12	4.05e-10	N/A	N/A	0.764144	0.24929	0.1585	0.19179	0.22154	0.19541	0.29612	0.22964	0.16332	0.3487	0.20933	0.15482	0.1678	0.2286	0.1652	0.21741	0.17018	0.18424	0.16694	0.31252	0.29736	0.28576	0.24439	0.27736	0.253	0.28924	0.32249	0.40858	0.31413	0.38313	0.38342	0.41095
cg12704462	N/A	N/A	N/A	N/A	N/A	120151527	N/A	N/A	12	Body;Body	MIR1178;CIT	1	68.0451	2.76e-13	1.49e-10	N/A	N/A	0.781722	0.14511	0.12479	0.14622	0.15952	0.16958	0.17418	0.20174	0.13033	0.21686	0.1596	0.13521	0.1299	0.15957	0.11254	0.14442	0.12319	0.11716	0.10849	0.24901	0.22083	0.24552	0.24419	0.19605	0.17256	0.22821	0.25418	0.42289	0.1727	0.36748	0.40808	0.38129
cg12737536	N/A	N/A	N/A	N/A	N/A	5227162	N/A	N/A	10	TSS200	AKR1CL1	1	60.0619	1.72e-12	5.15e-10	N/A	N/A	0.759682	0.19741	0.0766	0.04933	0.14736	0.15933	0.2527	0.20914	0.267	0.35035	0.10455	0.045374	0.16736	0.21206	0.24372	0.15275	0.17526	0.091386	0.063071	0.24172	0.21961	0.18007	0.24934	0.13347	0.20807	0.34651	0.3675	0.46278	0.4707	0.40668	0.37652	0.51608
cg12751432	TRUE	N/A	1	N/A	N/A	56015066	N/A	Island	8	1stExon	XKR4	1	61.4554	1.23e-12	4.11e-10	N/A	N/A	0.763844	0.13374	0.033062	0.030928	0.066743	0.064792	0.10359	0.13953	0.04034	0.26643	0.071259	0.042119	0.044893	0.10313	0.065625	0.059111	0.044638	0.042715	0.062546	0.18734	0.22693	0.09752	0.16477	0.10062	0.084133	0.14422	0.25197	0.54615	0.17875	0.35012	0.5268	0.40854
cg12764034	N/A	N/A	1	N/A	N/A	75602846	N/A	Island	1	Body	LHX8	1	95.8735	1.42e-15	4.83e-12	N/A	N/A	0.834601	0.22408	0.071639	0.10824	0.13253	0.067914	0.22177	0.11854	0.070917	0.3247	0.16485	0.047116	0.083733	0.16056	0.08257	0.10695	0.075121	0.062616	0.038201	0.20997	0.18989	0.21	0.19504	0.13673	0.12566	0.22432	0.2964	0.39723	0.2345	0.35449	0.37049	0.33686
cg12799689	TRUE	N/A	1	DMR	N/A	67067893	Unclassified_Cell_type_specific	Island	18	TSS1500	DOK6	1	56.1764	4.47e-12	9.74e-10	N/A	N/A	0.747261	0.223	0.10565	0.10014	0.12802	0.12364	0.21741	0.19693	0.088792	0.35487	0.20019	0.11177	0.14896	0.16799	0.13031	0.14114	0.17044	0.06686	0.10314	0.27125	0.23053	0.24106	0.2269	0.12186	0.23921	0.21293	0.31819	0.4775	0.19623	0.41771	0.42287	0.50906
cg12819548	N/A	N/A	N/A	N/A	TRUE	120256570	N/A	N/A	11	Body	ARHGEF12	1	65.4467	4.91e-13	2.22e-10	N/A	N/A	0.775006	0.30576	0.22414	0.26193	0.27774	0.29705	0.33076	0.27413	0.23573	0.39289	0.28818	0.2308	0.23709	0.30865	0.21207	0.25975	0.25277	0.23373	0.21398	0.37862	0.3156	0.38105	0.33152	0.34684	0.29683	0.36105	0.36328	0.47061	0.35135	0.42946	0.39162	0.42885
cg12825070	N/A	N/A	1	N/A	N/A	148033708	N/A	Island	5	1stExon;1stExon;1stExon;1stExon;5'UTR;5'UTR;1stExon;1stExon;5'UTR;5'UTR;1stExon;5'UTR;5'UTR;5'UTR	HTR4;HTR4;HTR4;HTR4;HTR4;HTR4;HTR4;HTR4;HTR4;HTR4;HTR4;HTR4;HTR4;HTR4	1	64.7197	5.79e-13	2.48e-10	N/A	N/A	0.773052	0.21315	0.14491	0.15954	0.18877	0.17192	0.26223	0.15094	0.16538	0.33651	0.17979	0.13047	0.15237	0.1968	0.1446	0.16436	0.14573	0.15184	0.14239	0.2731	0.21501	0.22261	0.26495	0.25211	0.22631	0.28879	0.30504	0.47103	0.19173	0.41416	0.37313	0.46292
cg12853199	N/A	N/A	N/A	N/A	TRUE	13356876	N/A	N/A	4	N/A	N/A	1	72.4169	1.09e-13	8.09e-11	N/A	N/A	0.792161	0.061428	0.10582	0.13152	0.058871	0.10877	0.1043	0.17125	0.039153	0.30148	0.047044	0.059023	0.066835	0.042212	0.024037	0.10125	0.030795	0.075579	0.048089	0.091616	0.20785	0.29008	0.25589	0.16886	0.054924	0.12172	0.13495	0.37781	0.096352	0.34987	0.41951	0.46751
cg12861034	N/A	N/A	1	N/A	TRUE	38347816	Unclassified	S_Shore	17	Body	RAPGEFL1	1	58.8615	2.3e-12	6.25e-10	N/A	N/A	0.755977	0.18663	0.16074	0.17358	0.20349	0.15361	0.18668	0.15811	0.1891	0.28087	0.15295	0.14884	0.15141	0.22942	0.12306	0.17992	0.14805	0.16314	0.1646	0.2637	0.26968	0.28286	0.2325	0.23613	0.23665	0.24094	0.26374	0.39721	0.27127	0.36957	0.39677	0.20376
cg12880658	TRUE	N/A	N/A	N/A	N/A	115152386	Unclassified_Cell_type_specific	Island	5	1stExon;5'UTR	CDO1;CDO1	1	60.3689	1.6e-12	4.91e-10	N/A	N/A	0.760612	0.46498	0.41717	0.47797	0.4863	0.51168	0.47738	0.44757	0.42027	0.47821	0.42814	0.44546	0.46129	0.47697	0.4716	0.53469	0.45977	0.44603	0.45026	0.54015	0.53524	0.54926	0.50637	0.58117	0.55402	0.54334	0.528	0.66146	0.57059	0.55088	0.56426	0.5153
cg12905836	N/A	N/A	N/A	RDMR	N/A	54409770	N/A	N_Shore	12	TSS1500;TSS1500;TSS1500	HOXC4;HOXC6;HOXC5	1	62.958	8.67e-13	3.27e-10	N/A	N/A	0.768174	0.23505	0.13244	0.16202	0.19133	0.1507	0.29041	0.17758	0.15452	0.42517	0.17561	0.14237	0.13149	0.21901	0.17256	0.17022	0.14289	0.14704	0.15497	0.24082	0.21869	0.24381	0.17734	0.2022	0.24223	0.40766	0.39107	0.57513	0.29115	0.4788	0.54103	0.5797
cg12919006	N/A	N/A	1	N/A	N/A	124782713	N/A	Island	2	TSS200	CNTNAP5	1	58.5455	2.48e-12	6.6e-10	N/A	N/A	0.754983	0.24062	0.061023	0.072476	0.13221	0.04208	0.2029	0.14188	0.083102	0.33872	0.078916	0.047494	0.051436	0.19839	0.08059	0.085941	0.070175	0.061445	0.050136	0.21794	0.22837	0.2085	0.14095	0.12811	0.12032	0.19702	0.28876	0.39664	0.26773	0.4074	0.39667	0.38561
cg12921750	TRUE	N/A	N/A	N/A	N/A	70535336	Unclassified_Cell_type_specific	Island	18	TSS1500	NETO1	1	65.5414	4.81e-13	2.2e-10	N/A	N/A	0.775258	0.3275	0.15075	0.13768	0.19876	0.20937	0.34072	0.27475	0.1412	0.46535	0.28134	0.11385	0.13462	0.27757	0.16246	0.1901	0.14521	0.12125	0.10506	0.26975	0.27507	0.25764	0.29771	0.1782	0.25038	0.34819	0.42504	0.51871	0.39563	0.493	0.50395	0.53259
cg12959079	TRUE	N/A	N/A	N/A	TRUE	2488464	N/A	Island	19	N/A	N/A	1	81.5967	1.77e-14	2.42e-11	N/A	N/A	0.811127	0.15094	0.10565	0.11168	0.13808	0.12188	0.183	0.11548	0.093339	0.26818	0.14942	0.10667	0.10846	0.13546	0.085553	0.109	0.087383	0.080893	0.066661	0.24774	0.17466	0.22678	0.23055	0.16068	0.13753	0.16292	0.2651	0.40433	0.15737	0.36779	0.37293	0.30301
cg12965202	N/A	N/A	N/A	N/A	N/A	81688436	N/A	S_Shore	14	TSS1500;TSS1500	GTF2A1;GTF2A1	1	77.2731	4.07e-14	4.14e-11	N/A	N/A	0.802645	0.15279	0.12227	0.11911	0.12566	0.13297	0.18758	0.23885	0.1024	0.21612	0.14716	0.10943	0.11746	0.13295	0.098683	0.14028	0.10671	0.10853	0.11936	0.17729	0.29653	0.24248	0.30222	0.17532	0.17037	0.17993	0.17711	0.51852	0.14381	0.49484	0.53241
cg12975539	N/A	N/A	N/A	N/A	N/A	184045893	N/A	S_Shore	3	Body;Body;Body;Body;Body	EIF4G1;EIF4G1;EIF4G1;EIF4G1;EIF4G1	1	58.6731	2.41e-12	6.45e-10	N/A	N/A	0.755385	0.17458	0.072111	0.13909	0.17604	0.14256	0.2049	0.15272	0.11664	0.30996	0.14385	0.098356	0.090219	0.17513	0.10187	0.1178	0.13936	0.088632	0.070132	0.15871	0.15417	0.26456	0.15689	0.19066	0.19661	0.25801	0.3568	0.4342	0.24612	0.40451	0.41427	0.47579
cg13000496	N/A	N/A	N/A	N/A	TRUE	50132653	Promoter_Associated_Cell_type_specific	Island	7	Body;Body	ZPBP;ZPBP	1	73.7281	8.3e-14	6.73e-11	N/A	N/A	0.7951	0.12268	0.041322	0.042961	0.074975	0.070868	0.17814	0.13967	0.15049	0.31084	0.067617	0.041296	0.095478	0.1269	0.1725	0.12471	0.10887	0.073494	0.027205	0.17904	0.13365	0.18381	0.22115	0.08149	0.16477	0.24589	0.28425	0.38088	0.392	0.40299	0.36913	0.49512
cg13000649	N/A	N/A	1	N/A	N/A	17626790	N/A	Island	17	5'UTR	RAI1	1	102.059	5.24e-16	2.44e-12	N/A	N/A	0.843052	0.27061	0.23755	0.23284	0.30528	0.26004	0.32134	0.25904	0.26077	0.40419	0.26418	0.23469	0.24104	0.2979	0.20651	0.24153	0.26212	0.22467	0.21897	0.37713	0.28678	0.37211	0.32997	0.31828	0.36179	0.28986	0.39	0.49279	0.29285	0.43859	0.43465	0.54156
cg13030332	N/A	N/A	N/A	CDMR	TRUE	115117351	N/A	N_Shelf	12	Body;Body	TBX3;TBX3	1	61.6232	1.18e-12	4.02e-10	N/A	N/A	0.764336	0.33469	0.31357	0.31691	0.40901	0.37924	0.37846	0.32674	0.33559	0.3837	0.32153	0.3132	0.31531	0.36719	0.33634	0.32533	0.34241	0.35443	0.32104	0.46913	0.40497	0.41599	0.40932	0.41633	0.41951	0.40694	0.41871	0.51823	0.42783	0.44072	0.46471	0.44553
cg13032463	N/A	N/A	1	DMR	TRUE	166582585	N/A	Island	6	TSS1500	T	1	88.4965	5.01e-15	1.12e-11	N/A	N/A	0.82325	0.36699	0.15262	0.1644	0.24605	0.11115	0.35945	0.23575	0.16022	0.47659	0.25531	0.11369	0.17631	0.30077	0.14248	0.2313	0.14354	0.1344	0.13575	0.32216	0.18728	0.26507	0.30702	0.27902	0.2525	0.3295	0.40815	0.51488	0.40712	0.51243	0.49885	0.53486
cg13054975	N/A	N/A	N/A	N/A	N/A	205603464	N/A	S_Shelf	1	TSS1500;TSS1500	ELK4;ELK4	1	57.7615	3.01e-12	7.42e-10	N/A	N/A	0.75248	0.091033	0.059077	0.039722	0.053462	0.027923	0.14349	0.045892	0.05851	0.25456	0.073446	0.039317	0.038393	0.065654	0.087081	0.080948	0.07787	0.063657	0.067949	0.15364	0.1099	0.13807	0.088947	0.1339	0.1367	0.17393	0.28587	0.26116	0.14679	0.27366	0.3036	0.2857
cg13068216	N/A	N/A	N/A	N/A	N/A	158733981	N/A	N/A	6	1stExon;5'UTR;5'UTR;1stExon	TULP4;TULP4;TULP4;TULP4	1	57.7325	3.03e-12	7.46e-10	N/A	N/A	0.752387	0.22556	0.12184	0.14501	0.17497	0.12798	0.24303	0.18259	0.12002	0.36476	0.14398	0.11865	0.14076	0.20783	0.13948	0.19043	0.10337	0.13335	0.1214	0.26361	0.22542	0.25699	0.23377	0.21184	0.19051	0.22805	0.33816	0.48292	0.23062	0.40661	0.35998	0.53837
cg13069815	N/A	N/A	N/A	N/A	TRUE	80049003	N/A	N/A	12	Body	PAWR	1	90.165	3.74e-15	9.36e-12	N/A	N/A	0.825952	0.20346	0.11603	0.097844	0.16147	0.16556	0.2034	0.12844	0.12683	0.2405	0.16961	0.17135	0.090294	0.20397	0.14719	0.16313	0.11496	0.13099	0.16054	0.12491	0.27317	0.27365	0.19824	0.19338	0.16318	0.24025	0.38848	0.46846	0.23514	0.41098	0.29487	0.43359
cg13073589	N/A	N/A	N/A	N/A	TRUE	172517922	N/A	N/A	1	Body;Body	C1orf9;C1orf9	1	59.6863	1.88e-12	5.47e-10	N/A	N/A	0.758535	0.21707	0.17352	0.15131	0.20335	0.16506	0.26762	0.16223	0.1631	0.35283	0.21294	0.12614	0.16521	0.17875	0.13774	0.18238	0.18072	0.15957	0.13581	0.2499	0.22293	0.24713	0.26491	0.24406	0.25251	0.26601	0.34763	0.3621	0.26583	0.39788	0.33071	0.40345
cg13081014	N/A	N/A	N/A	N/A	TRUE	171227787	N/A	N/A	1	Body	FMO1	1	96.3792	1.31e-15	4.67e-12	N/A	N/A	0.835326	0.088624	0.017262	0.03933	0.027011	0.032534	0.049211	0.32629	0.013599	0.15759	0.016473	0.026933	0.081359	0.25757	0.013803	0.15139	0.022589	0.037136	0.013067	0.087815	0.20461	0.16449	0.18996	0.087974	0.06311	0.18038	0.24399	0.38834	0.11345	0.37837	0.43534	0.36028
cg13096708	N/A	N/A	N/A	N/A	N/A	18201421	N/A	N/A	17	Body	TOP3A	1	59.482	1.98e-12	5.62e-10	N/A	N/A	0.757906	0.17875	0.064118	0.12388	0.066487	0.078535	0.20554	0.20526	0.061247	0.19756	0.13953	0.089241	0.13441	0.071121	0.059225	0.08112	0.10783	0.06968	0.057241	0.086836	0.16672	0.24979	0.19736	0.12053	0.14325	0.30099	0.23097	0.47487	0.14529	0.43075	0.4901	0.51561
cg13153009	N/A	N/A	N/A	N/A	N/A	144561626	N/A	N_Shelf	8	Body	ZC3H3	1	70.0059	1.81e-13	1.12e-10	N/A	N/A	0.786531	0.27276	0.15094	0.16494	0.19457	0.15773	0.28076	0.1952	0.14961	0.36485	0.16621	0.1191	0.15389	0.22481	0.14417	0.18132	0.14931	0.13668	0.13531	0.29024	0.22366	0.28964	0.26586	0.24195	0.19313	0.26237	0.32989	0.4807	0.30764	0.4168	0.44149	0.36822
cg13163930	N/A	N/A	1	RDMR	TRUE	27647896	N/A	Island	6	N/A	N/A	1	61.7848	1.14e-12	3.93e-10	N/A	N/A	0.764807	0.26182	0.097737	0.11987	0.14164	0.10737	0.23225	0.15463	0.11517	0.35452	0.14067	0.098204	0.13217	0.20037	0.11335	0.14652	0.12542	0.084372	0.082066	0.232	0.20606	0.24749	0.16126	0.21657	0.17924	0.25515	0.31666	0.39231	0.25321	0.36304	0.4151	0.39544
cg13167753	N/A	N/A	N/A	N/A	N/A	210112031	N/A	Island	1	Body;Body;Body;Body;Body;Body	SYT14;SYT14;SYT14;SYT14;SYT14;SYT14	1	58.1032	2.77e-12	7.06e-10	N/A	N/A	0.753577	0.13674	0.14969	0.12222	0.128	0.14256	0.24178	0.13575	0.11738	0.33494	0.11816	0.09892	0.1253	0.17629	0.082196	0.1101	0.17832	0.13054	0.10608	0.37101	0.14285	0.20279	0.19876	0.14863	0.16928	0.28174	0.26493	0.43514	0.42347	0.31469	0.39259	0.52447
cg13175830	N/A	N/A	1	N/A	N/A	123353956	N/A	N_Shelf	10	TSS200;5'UTR;5'UTR;TSS1500;5'UTR;TSS1500;5'UTR;5'UTR;5'UTR	FGFR2;FGFR2;FGFR2;FGFR2;FGFR2;FGFR2;FGFR2;FGFR2;FGFR2	1	68.1186	2.72e-13	1.47e-10	N/A	N/A	0.781907	0.7652	0.75796	0.76674	0.75309	0.77762	0.81075	0.71954	0.77301	0.84708	0.73158	0.74	0.70723	0.78453	0.77954	0.74143	0.7145	0.70162	0.80941	0.81471	0.84805	0.83718	0.81403	0.85197	0.82345	0.83692	0.86176	0.8365	0.83758	0.86227	0.87561	0.85674
cg13215285	N/A	N/A	1	N/A	TRUE	22237254	N/A	N/A	1	Body	HSPG2	1	58.1069	2.76e-12	7.06e-10	N/A	N/A	0.753589	0.25056	0.19779	0.27297	0.18187	0.17011	0.20541	0.26409	0.15837	0.37722	0.2426	0.10361	0.16385	0.28689	0.14178	0.1551	0.12803	0.12353	0.17831	0.26027	0.25471	0.24098	0.35318	0.17545	0.24441	0.32119	0.35653	0.49876	0.27624	0.4861	0.4724	0.52996
cg13241681	N/A	1	N/A	N/A	N/A	114187990	N/A	S_Shore	13	Body	TMCO3	1	67.3642	3.21e-13	1.66e-10	N/A	N/A	0.780001	0.31332	0.04512	0.052931	0.14962	0.050222	0.28072	0.12309	0.051776	0.4295	0.11103	0.056519	0.051326	0.26039	0.089508	0.065227	0.059224	0.062883	0.031982	0.18759	0.23725	0.19833	0.12883	0.12149	0.1144	0.28978	0.3423	0.48008	0.32911	0.48506	0.48429	0.36186
cg13247922	N/A	N/A	N/A	N/A	N/A	68334960	N/A	N/A	14	Body;Body;Body	RAD51L1;RAD51L1;RAD51L1	1	69.6779	1.94e-13	1.17e-10	N/A	N/A	0.785741	0.2106	0.1427	0.14733	0.18271	0.15829	0.21989	0.18104	0.12419	0.27436	0.17592	0.15741	0.17147	0.19283	0.12254	0.16131	0.15272	0.13284	0.11468	0.20898	0.23937	0.23599	0.32123	0.23666	0.20178	0.20596	0.29799	0.44826	0.23439	0.35253	0.30454	0.33157
cg13258528	N/A	N/A	N/A	N/A	N/A	151777612	N/A	S_Shelf	6	Body	C6orf211	1	62.9435	8.7e-13	3.27e-10	N/A	N/A	0.768133	0.26121	0.18012	0.16588	0.20582	0.19901	0.26316	0.28674	0.20579	0.33576	0.22698	0.2296	0.21821	0.21592	0.17885	0.19173	0.22517	0.18045	0.16433	0.30392	0.26263	0.31691	0.29624	0.27023	0.23793	0.29326	0.37137	0.47134	0.29755	0.427	0.43185	0.53342
cg13279673	N/A	N/A	1	N/A	TRUE	50674522	N/A	N/A	6	N/A	N/A	1	57.9364	2.88e-12	7.24e-10	N/A	N/A	0.753043	0.22029	0.058686	0.060591	0.10323	0.062784	0.21227	0.10058	0.056794	0.33683	0.096287	0.047162	0.067415	0.17698	0.067259	0.091958	0.049179	0.051978	0.067985	0.17771	0.16668	0.17372	0.13901	0.13956	0.11514	0.24344	0.30528	0.42191	0.2621	0.38009	0.37382	0.31875
cg13299942	N/A	N/A	N/A	N/A	N/A	119798505	N/A	N/A	12	Body	CCDC60	1	97.8404	1.03e-15	3.9e-12	N/A	N/A	0.837385	0.26413	0.16804	0.21162	0.29168	0.1799	0.33471	0.21509	0.20232	0.40436	0.20023	0.20763	0.17796	0.24857	0.1666	0.20265	0.24085	0.16116	0.16801	0.37286	0.2766	0.31712	0.28771	0.24946	0.22013	0.3118	0.36582	0.43241	0.29611	0.43163	0.48007	0.50671
cg13302823	N/A	N/A	N/A	N/A	N/A	145559792	N/A	Island	8	1stExon	SCRT1	1	64.5895	5.96e-13	2.53e-10	N/A	N/A	0.772699	0.19134	0.084878	0.10244	0.11078	0.095539	0.16942	0.12012	0.090223	0.27663	0.1539	0.057131	0.057359	0.14165	0.090157	0.097184	0.094114	0.066823	0.047321	0.17976	0.1713	0.18538	0.26801	0.12652	0.1308	0.19489	0.25533	0.41094	0.23286	0.41458	0.37834	0.49002
cg13304274	N/A	N/A	N/A	DMR	N/A	36909606	Unclassified	Island	19	TSS200	ZFP82	1	56.1269	4.53e-12	9.81e-10	N/A	N/A	0.747095	0.75491	0.66638	0.73648	0.72532	0.73926	0.78516	0.74262	0.68391	0.7749	0.72689	0.73073	0.74672	0.738	0.74454	0.69409	0.71689	0.74779	0.75272	0.80858	0.7954	0.80614	0.77036	0.80994	0.80539	0.81824	0.85776	0.88519	0.84239	0.88394	0.84672	0.75878
cg13314145	N/A	N/A	1	N/A	N/A	98246001	N/A	Island	7	TSS1500	NPTX2	1	57.8028	2.98e-12	7.38e-10	N/A	N/A	0.752613	0.67577	0.63814	0.67194	0.71858	0.71172	0.68305	0.65067	0.65307	0.70445	0.68327	0.65689	0.65332	0.69244	0.66221	0.66857	0.69288	0.69593	0.6755	0.776	0.73545	0.74725	0.76776	0.73975	0.72777	0.76655	0.75799	0.78553	0.72978	0.75478	0.75319	0.72394
cg13319711	N/A	N/A	N/A	N/A	N/A	39015544	N/A	Island	7	N/A	N/A	1	66.4961	3.88e-13	1.91e-10	N/A	N/A	0.777768	0.23896	0.12851	0.14052	0.18698	0.14581	0.28733	0.17206	0.1312	0.34277	0.14168	0.1264	0.13461	0.21009	0.13671	0.17066	0.11336	0.14984	0.12368	0.26347	0.24616	0.26148	0.27189	0.21637	0.17231	0.22031	0.31782	0.42148	0.2789	0.34392	0.30689	0.38535
cg13320291	N/A	N/A	1	DMR	N/A	118030970	N/A	Island	10	Body;Body;Body	GFRA1;GFRA1;GFRA1	1	64.0335	6.77e-13	2.77e-10	N/A	N/A	0.771177	0.26491	0.123	0.17436	0.20546	0.16919	0.3322	0.19442	0.15011	0.41816	0.25476	0.14923	0.21338	0.25656	0.13629	0.20363	0.12736	0.16972	0.13404	0.33251	0.23532	0.29669	0.26175	0.25751	0.23228	0.2319	0.38641	0.51618	0.31079	0.44847	0.43876	0.59695
cg13338798	N/A	N/A	N/A	N/A	N/A	28557846	N/A	S_Shelf	6	N/A	N/A	1	56.8946	3.74e-12	8.61e-10	N/A	N/A	0.749653	0.28128	0.18135	0.1464	0.23378	0.17251	0.32944	0.20355	0.19123	0.43477	0.2054	0.18644	0.16925	0.30471	0.15454	0.21174	0.22134	0.16648	0.15023		0.24142	0.35589	0.29454	0.20761	0.2855	0.2842	0.38874	0.51784	0.30248	0.48278	0.44712	0.57709
cg13348574	N/A	N/A	N/A	N/A	N/A	207478	N/A	S_Shore	17	N/A	N/A	1	58.2051	2.7e-12	6.97e-10	N/A	N/A	0.753902	0.27665	0.063719	0.084168	0.16059	0.052402	0.24167	0.14139	0.10251	0.42746	0.12152	0.066295	0.072751	0.19387	0.094473	0.16032	0.064678	0.10223	0.053041	0.21479	0.22875	0.20781	0.14085	0.18587	0.10791	0.26726	0.34662	0.51792	0.33835	0.47174	0.49283	0.38582
cg13353160	N/A	N/A	N/A	N/A	TRUE	153567375	N/A	N/A	4	Body	TMEM154	1	79.8893	2.45e-14	2.89e-11	N/A	N/A	0.807866	0.19241	0.16696	0.20493	0.22656	0.21063	0.26442	0.2502	0.20802	0.32389	0.22017	0.18246	0.18282	0.24571	0.17633	0.19664	0.17264	0.22645	0.17387	0.3037	0.25963	0.2983	0.28547	0.30008	0.25085	0.29173	0.30799	0.48103	0.27171	0.38947	0.36187	0.44692
cg13354250	N/A	N/A	1	N/A	TRUE	169558175	N/A	N/A	6	N/A	N/A	1	60.0259	1.73e-12	5.17e-10	N/A	N/A	0.759572	0.17409	0.096379	0.11982	0.17117	0.13456	0.21992	0.11189	0.13198	0.27167	0.15563	0.11534	0.11369	0.1466	0.11171	0.13271	0.1356	0.12552	0.11286	0.22482	0.16789	0.23192	0.23084	0.2238	0.19175	0.20962	0.26393	0.31942	0.22245	0.31571	0.30188	0.38434
cg13356709	N/A	N/A	N/A	N/A	TRUE	35338762	N/A	N/A	5	N/A	N/A	1	92.7056	2.41e-15	6.72e-12	N/A	N/A	0.82991	0.68708	0.69975	0.72147	0.7561	0.76174	0.74692	0.71287	0.69519	0.76099	0.71043	0.73287	0.66028	0.74701	0.75407	0.72994	0.72091	0.74094	0.70661	0.81252	0.77393	0.79753	0.75416	0.82981	0.79409	0.82372	0.80827	0.91452	0.81928	0.78358	0.82438	0.79909
cg13356896	N/A	N/A	1	DMR	N/A	198650987	Unclassified_Cell_type_specific	Island	2	TSS200;TSS1500	BOLL;BOLL	1	64.6702	5.85e-13	2.5e-10	N/A	N/A	0.772918	0.021352	0.032283	0.030929	0.027222	0.049869	0.03309	0.035658	0.027093	0.027898	0.030983	0.036207	0.040948	0.069803	0.024165	0.055253	0.026816	0.038217	0.026013	0.11801	0.12185	0.065355	0.1337	0.11388	0.043829	0.13831	0.14101	0.21379	0.043318	0.27765	0.37644	0.37499
cg13381243	N/A	N/A	1	N/A	N/A	1103063	N/A	N_Shelf	7	Body;Body;Body	C7orf50;C7orf50;C7orf50	1	66.9149	3.54e-13	1.77e-10	N/A	N/A	0.778851	0.21753	0.1754	0.21291	0.21902	0.17335	0.24979	0.19105	0.15854	0.35669	0.2504	0.18703	0.16593	0.22417	0.15529	0.20556	0.20023	0.15085	0.1677	0.28476	0.28322	0.31236	0.26342	0.26013	0.25064	0.24606	0.32092	0.42976	0.35359	0.44401	0.44908	0.55954
[truncated: 1,115 more rows]
[truncated: 10 more columns]
