# Supplementary material for: Recurrent chromosomal and epigenetic alterations in oral squamous cell carcinoma and its putative premalignant condition oral lichen planus
Source: PLoS One. 2019 Apr 9;14(4):e0215055. doi: 10.1371/journal.pone.0215055 (PMC6456184; doi:10.1371/journal.pone.0215055)
Supplement: S4 Table — (XLSX) [file pone.0215055.s004.xlsx]

## Sheet: Tabelle1
GO Term	Description	P-value	FDR q-value	Enrichment	N	B	n	b	Genes
GO:0009987	cellular process	1.41e-05	0.00224	1.09	17022	11906	911	693	[GFAP - glial fibrillary acidic protein, C9orf3 - chromosome 9 open reading frame 3, LHX1 - lim homeobox 1, NPAS4 - neuronal pas domain protein 4, GFRA1 - gdnf family receptor alpha 1, PHF21A - phd finger protein 21a, PRRX1 - paired related homeobox 1, STARD3 - star-related lipid transfer (start) domain containing 3, ABLIM1 - actin binding lim protein 1, GEM - gtp binding protein overexpressed in…
GO:0065007	biological regulation	1.85e-08	6.4e-06	1.14	17022	10209	911	625	[GFAP - glial fibrillary acidic protein, AGAP1 - arfgap with gtpase domain, ankyrin repeat and ph domain 1, LHX1 - lim homeobox 1, NPAS4 - neuronal pas domain protein 4, GFRA1 - gdnf family receptor alpha 1, AGAP3 - arfgap with gtpase domain, ankyrin repeat and ph domain 3, PHF21A - phd finger protein 21a, PRRX1 - paired related homeobox 1, ARFGAP2 - adp-ribosylation factor gtpase activating prot…
GO:0050789	regulation of biological process	1.64e-07	4.91e-05	1.14	17022	9754	911	596	[GFAP - glial fibrillary acidic protein, AGAP1 - arfgap with gtpase domain, ankyrin repeat and ph domain 1, LHX1 - lim homeobox 1, NPAS4 - neuronal pas domain protein 4, GFRA1 - gdnf family receptor alpha 1, AGAP3 - arfgap with gtpase domain, ankyrin repeat and ph domain 3, PHF21A - phd finger protein 21a, PRRX1 - paired related homeobox 1, ARFGAP2 - adp-ribosylation factor gtpase activating prot…
GO:0050794	regulation of cellular process	9.51e-08	3.06e-05	1.15	17022	9303	911	574	[GFAP - glial fibrillary acidic protein, AGAP1 - arfgap with gtpase domain, ankyrin repeat and ph domain 1, LHX1 - lim homeobox 1, NPAS4 - neuronal pas domain protein 4, GFRA1 - gdnf family receptor alpha 1, AGAP3 - arfgap with gtpase domain, ankyrin repeat and ph domain 3, PHF21A - phd finger protein 21a, PRRX1 - paired related homeobox 1, ABLIM1 - actin binding lim protein 1, LIG3 - ligase iii,…
GO:0006139	nucleobase-containing compound metabolic process	7.48e-05	0.00863	1.23	17022	4004	911	263	[LHX1 - lim homeobox 1, NPAS4 - neuronal pas domain protein 4, ZNF583 - zinc finger protein 583, HSF4 - heat shock transcription factor 4, ZNF582 - zinc finger protein 582, PHF21A - phd finger protein 21a, ZNF542 - zinc finger protein 542, REV3L - rev3-like, polymerase (dna directed), zeta, catalytic subunit, RFX4 - regulatory factor x, 4 (influences hla class ii expression), ELK4 - elk4, ets-dom…
GO:0048518	positive regulation of biological process	2.44e-06	0.000493	1.24	17022	4924	911	326	[GFAP - glial fibrillary acidic protein, MAPKAP1 - mitogen-activated protein kinase associated protein 1, AGAP1 - arfgap with gtpase domain, ankyrin repeat and ph domain 1, NPAS4 - neuronal pas domain protein 4, LHX1 - lim homeobox 1, FAM13A - family with sequence similarity 13, member a, AGAP3 - arfgap with gtpase domain, ankyrin repeat and ph domain 3, HSF4 - heat shock transcription factor 4, …
GO:0048522	positive regulation of cellular process	1.39e-05	0.00223	1.24	17022	4261	911	283	[GFAP - glial fibrillary acidic protein, MAPKAP1 - mitogen-activated protein kinase associated protein 1, LHX1 - lim homeobox 1, NPAS4 - neuronal pas domain protein 4, HSF4 - heat shock transcription factor 4, PRRX1 - paired related homeobox 1, ABLIM1 - actin binding lim protein 1, RFX4 - regulatory factor x, 4 (influences hla class ii expression), CHAF1B - chromatin assembly factor 1, subunit b …
GO:0060255	regulation of macromolecule metabolic process	1.19e-07	3.65e-05	1.26	17022	5112	911	345	[NPAS4 - neuronal pas domain protein 4, LHX1 - lim homeobox 1, ZNF583 - zinc finger protein 583, HSF4 - heat shock transcription factor 4, ZNF582 - zinc finger protein 582, PHF21A - phd finger protein 21a, ZNF542 - zinc finger protein 542, PRRX1 - paired related homeobox 1, RFX4 - regulatory factor x, 4 (influences hla class ii expression), ABLIM1 - actin binding lim protein 1, ELK4 - elk4, ets-d…
GO:0009058	biosynthetic process	6.12e-06	0.00107	1.26	17022	3994	911	270	[C9orf3 - chromosome 9 open reading frame 3, LHX1 - lim homeobox 1, NPAS4 - neuronal pas domain protein 4, ZNF583 - zinc finger protein 583, HSF4 - heat shock transcription factor 4, ZNF582 - zinc finger protein 582, PHF21A - phd finger protein 21a, ZNF542 - zinc finger protein 542, REV3L - rev3-like, polymerase (dna directed), zeta, catalytic subunit, STARD3 - star-related lipid transfer (start)…
GO:0090304	nucleic acid metabolic process	3.61e-05	0.00488	1.26	17022	3601	911	242	[LHX1 - lim homeobox 1, NPAS4 - neuronal pas domain protein 4, ZNF583 - zinc finger protein 583, HSF4 - heat shock transcription factor 4, ZNF582 - zinc finger protein 582, PHF21A - phd finger protein 21a, ZNF542 - zinc finger protein 542, REV3L - rev3-like, polymerase (dna directed), zeta, catalytic subunit, RFX4 - regulatory factor x, 4 (influences hla class ii expression), LIG3 - ligase iii, d…
GO:0019222	regulation of metabolic process	6.35e-10	2.86e-07	1.27	17022	6034	911	410	[AGAP1 - arfgap with gtpase domain, ankyrin repeat and ph domain 1, LHX1 - lim homeobox 1, NPAS4 - neuronal pas domain protein 4, AGAP3 - arfgap with gtpase domain, ankyrin repeat and ph domain 3, PHF21A - phd finger protein 21a, PRRX1 - paired related homeobox 1, ARFGAP2 - adp-ribosylation factor gtpase activating protein 2, ABLIM1 - actin binding lim protein 1, LIG3 - ligase iii, dna, atp-depen…
GO:1901576	organic substance biosynthetic process	3.63e-06	0.000681	1.27	17022	3917	911	267	[C9orf3 - chromosome 9 open reading frame 3, LHX1 - lim homeobox 1, NPAS4 - neuronal pas domain protein 4, ZNF583 - zinc finger protein 583, HSF4 - heat shock transcription factor 4, ZNF582 - zinc finger protein 582, PHF21A - phd finger protein 21a, ZNF542 - zinc finger protein 542, REV3L - rev3-like, polymerase (dna directed), zeta, catalytic subunit, STARD3 - star-related lipid transfer (start)…
GO:0032501	multicellular organismal process	5.27e-05	0.00647	1.27	17022	3209	911	218	[LHX1 - lim homeobox 1, PHF21A - phd finger protein 21a, PRRX1 - paired related homeobox 1, ABLIM1 - actin binding lim protein 1, ANKRD11 - ankyrin repeat domain 11, ABL2 - c-abl oncogene 2, non-receptor tyrosine kinase, CARTPT - cart prepropeptide, SHANK2 - sh3 and multiple ankyrin repeat domains 2, SPARC - secreted protein, acidic, cysteine-rich (osteonectin), EN2 - engrailed homeobox 2, LEP - …
GO:0031323	regulation of cellular metabolic process	1.49e-09	6.1e-07	1.29	17022	5309	911	367	[NPAS4 - neuronal pas domain protein 4, LHX1 - lim homeobox 1, ZNF583 - zinc finger protein 583, HSF4 - heat shock transcription factor 4, ZNF582 - zinc finger protein 582, PRRX1 - paired related homeobox 1, PHF21A - phd finger protein 21a, ZNF542 - zinc finger protein 542, RFX4 - regulatory factor x, 4 (influences hla class ii expression), ABLIM1 - actin binding lim protein 1, ELK4 - elk4, ets-d…
GO:0009893	positive regulation of metabolic process	1.75e-05	0.00268	1.29	17022	3257	911	224	[AGAP1 - arfgap with gtpase domain, ankyrin repeat and ph domain 1, LHX1 - lim homeobox 1, NPAS4 - neuronal pas domain protein 4, FAM13A - family with sequence similarity 13, member a, HSF4 - heat shock transcription factor 4, AGAP3 - arfgap with gtpase domain, ankyrin repeat and ph domain 3, PRRX1 - paired related homeobox 1, ARFGAP2 - adp-ribosylation factor gtpase activating protein 2, ABLIM1 …
GO:0044707	single-multicellular organism process	2.43e-05	0.0035	1.29	17022	3154	911	217	[LHX1 - lim homeobox 1, PHF21A - phd finger protein 21a, PRRX1 - paired related homeobox 1, ABLIM1 - actin binding lim protein 1, ANKRD11 - ankyrin repeat domain 11, ABL2 - c-abl oncogene 2, non-receptor tyrosine kinase, CARTPT - cart prepropeptide, SHANK2 - sh3 and multiple ankyrin repeat domains 2, SPARC - secreted protein, acidic, cysteine-rich (osteonectin), EN2 - engrailed homeobox 2, LEP - …
GO:0044249	cellular biosynthetic process	1.02e-06	0.000242	1.3	17022	3790	911	263	[C9orf3 - chromosome 9 open reading frame 3, LHX1 - lim homeobox 1, NPAS4 - neuronal pas domain protein 4, ZNF583 - zinc finger protein 583, HSF4 - heat shock transcription factor 4, ZNF582 - zinc finger protein 582, PHF21A - phd finger protein 21a, ZNF542 - zinc finger protein 542, REV3L - rev3-like, polymerase (dna directed), zeta, catalytic subunit, STARD3 - star-related lipid transfer (start)…
GO:0031325	positive regulation of cellular metabolic process	5.11e-05	0.0064	1.3	17022	2666	911	186	[SIX6 - six homeobox 6, MAGI2 - membrane associated guanylate kinase, ww and pdz domain containing 2, OPRM1 - opioid receptor, mu 1, LHX1 - lim homeobox 1, NPAS4 - neuronal pas domain protein 4, HSF4 - heat shock transcription factor 4, PAWR - prkc, apoptosis, wt1, regulator, PRRX1 - paired related homeobox 1, ITGA8 - integrin, alpha 8, CRTC3 - creb regulated transcription coactivator 3, PAX6 - p…
GO:0023051	regulation of signaling	6.11e-05	0.00724	1.3	17022	2624	911	183	[GFAP - glial fibrillary acidic protein, MAGI2 - membrane associated guanylate kinase, ww and pdz domain containing 2, MAPKAP1 - mitogen-activated protein kinase associated protein 1, OPRM1 - opioid receptor, mu 1, FAM13A - family with sequence similarity 13, member a, PAWR - prkc, apoptosis, wt1, regulator, PRRX1 - paired related homeobox 1, ITGA8 - integrin, alpha 8, CRTC3 - creb regulated tran…
GO:0080090	regulation of primary metabolic process	5.86e-10	2.73e-07	1.31	17022	5132	911	359	[NPAS4 - neuronal pas domain protein 4, LHX1 - lim homeobox 1, ZNF583 - zinc finger protein 583, HSF4 - heat shock transcription factor 4, ZNF582 - zinc finger protein 582, PRRX1 - paired related homeobox 1, PHF21A - phd finger protein 21a, ZNF542 - zinc finger protein 542, RFX4 - regulatory factor x, 4 (influences hla class ii expression), ABLIM1 - actin binding lim protein 1, ELK4 - elk4, ets-d…
GO:0010604	positive regulation of macromolecule metabolic process	6.4e-05	0.00752	1.31	17022	2509	911	176	[SIX6 - six homeobox 6, MAGI2 - membrane associated guanylate kinase, ww and pdz domain containing 2, OPRM1 - opioid receptor, mu 1, LHX1 - lim homeobox 1, NPAS4 - neuronal pas domain protein 4, HSF4 - heat shock transcription factor 4, PAWR - prkc, apoptosis, wt1, regulator, PRRX1 - paired related homeobox 1, ITGA8 - integrin, alpha 8, CRTC3 - creb regulated transcription coactivator 3, PAX6 - p…
GO:0032502	developmental process	8.85e-11	5.98e-08	1.36	17022	4357	911	318	[GFAP - glial fibrillary acidic protein, MAPKAP1 - mitogen-activated protein kinase associated protein 1, LHX1 - lim homeobox 1, HSF4 - heat shock transcription factor 4, PRRX1 - paired related homeobox 1, RFX4 - regulatory factor x, 4 (influences hla class ii expression), ABLIM1 - actin binding lim protein 1, ANKRD11 - ankyrin repeat domain 11, ELK4 - elk4, ets-domain protein (srf accessory prot…
GO:0016070	RNA metabolic process	2.14e-07	6.02e-05	1.36	17022	3119	911	227	[LHX1 - lim homeobox 1, NPAS4 - neuronal pas domain protein 4, ZNF583 - zinc finger protein 583, HSF4 - heat shock transcription factor 4, ZNF582 - zinc finger protein 582, PHF21A - phd finger protein 21a, ZNF542 - zinc finger protein 542, RFX4 - regulatory factor x, 4 (influences hla class ii expression), ELK4 - elk4, ets-domain protein (srf accessory protein 1), CHAF1B - chromatin assembly fact…
GO:0044767	single-organism developmental process	1.35e-10	8.71e-08	1.38	17022	4001	911	296	[GFAP - glial fibrillary acidic protein, MAPKAP1 - mitogen-activated protein kinase associated protein 1, LHX1 - lim homeobox 1, HSF4 - heat shock transcription factor 4, PRRX1 - paired related homeobox 1, ABLIM1 - actin binding lim protein 1, RFX4 - regulatory factor x, 4 (influences hla class ii expression), ANKRD11 - ankyrin repeat domain 11, ELK4 - elk4, ets-domain protein (srf accessory prot…
GO:0010468	regulation of gene expression	1.47e-09	6.21e-07	1.38	17022	3750	911	276	[LHX1 - lim homeobox 1, NPAS4 - neuronal pas domain protein 4, ZNF583 - zinc finger protein 583, HSF4 - heat shock transcription factor 4, ZNF582 - zinc finger protein 582, PHF21A - phd finger protein 21a, ZNF542 - zinc finger protein 542, PRRX1 - paired related homeobox 1, ABLIM1 - actin binding lim protein 1, RFX4 - regulatory factor x, 4 (influences hla class ii expression), ELK4 - elk4, ets-d…
GO:0051171	regulation of nitrogen compound metabolic process	2.68e-11	2.13e-08	1.41	17022	3830	911	289	[LHX1 - lim homeobox 1, NPAS4 - neuronal pas domain protein 4, ZNF583 - zinc finger protein 583, HSF4 - heat shock transcription factor 4, ZNF582 - zinc finger protein 582, PHF21A - phd finger protein 21a, ZNF542 - zinc finger protein 542, PRRX1 - paired related homeobox 1, ABLIM1 - actin binding lim protein 1, RFX4 - regulatory factor x, 4 (influences hla class ii expression), ELK4 - elk4, ets-d…
GO:0044271	cellular nitrogen compound biosynthetic process	7.5e-09	2.74e-06	1.41	17022	3063	911	231	[NPAS4 - neuronal pas domain protein 4, LHX1 - lim homeobox 1, ZNF583 - zinc finger protein 583, ZNF582 - zinc finger protein 582, HSF4 - heat shock transcription factor 4, ZNF542 - zinc finger protein 542, REV3L - rev3-like, polymerase (dna directed), zeta, catalytic subunit, PHF21A - phd finger protein 21a, RFX4 - regulatory factor x, 4 (influences hla class ii expression), ELK4 - elk4, ets-dom…
GO:0010556	regulation of macromolecule biosynthetic process	2.03e-11	1.71e-08	1.43	17022	3557	911	273	[LHX1 - lim homeobox 1, NPAS4 - neuronal pas domain protein 4, ZNF583 - zinc finger protein 583, HSF4 - heat shock transcription factor 4, ZNF582 - zinc finger protein 582, PHF21A - phd finger protein 21a, ZNF542 - zinc finger protein 542, PRRX1 - paired related homeobox 1, ABLIM1 - actin binding lim protein 1, RFX4 - regulatory factor x, 4 (influences hla class ii expression), ELK4 - elk4, ets-d…
GO:0009889	regulation of biosynthetic process	1.22e-12	2.36e-09	1.44	17022	3766	911	291	[LHX1 - lim homeobox 1, NPAS4 - neuronal pas domain protein 4, ZNF583 - zinc finger protein 583, HSF4 - heat shock transcription factor 4, ZNF582 - zinc finger protein 582, PHF21A - phd finger protein 21a, ZNF542 - zinc finger protein 542, PRRX1 - paired related homeobox 1, ABLIM1 - actin binding lim protein 1, RFX4 - regulatory factor x, 4 (influences hla class ii expression), ELK4 - elk4, ets-d…
GO:0045595	regulation of cell differentiation	6.93e-05	0.00807	1.44	17022	1404	911	108	[GFAP - glial fibrillary acidic protein, MAGI2 - membrane associated guanylate kinase, ww and pdz domain containing 2, LHX1 - lim homeobox 1, OPRM1 - opioid receptor, mu 1, HSF4 - heat shock transcription factor 4, PRRX1 - paired related homeobox 1, PAX6 - paired box 6, ZNF385A - zinc finger protein 385a, PAX7 - paired box 7, ABL2 - c-abl oncogene 2, non-receptor tyrosine kinase, TRPS1 - trichorh…
GO:0031326	regulation of cellular biosynthetic process	5.75e-13	1.55e-09	1.45	17022	3727	911	290	[LHX1 - lim homeobox 1, NPAS4 - neuronal pas domain protein 4, ZNF583 - zinc finger protein 583, HSF4 - heat shock transcription factor 4, ZNF582 - zinc finger protein 582, PHF21A - phd finger protein 21a, ZNF542 - zinc finger protein 542, PRRX1 - paired related homeobox 1, ABLIM1 - actin binding lim protein 1, RFX4 - regulatory factor x, 4 (influences hla class ii expression), ELK4 - elk4, ets-d…
GO:0019219	regulation of nucleobase-containing compound metabolic process	5.02e-12	4.52e-09	1.45	17022	3563	911	276	[LHX1 - lim homeobox 1, NPAS4 - neuronal pas domain protein 4, ZNF583 - zinc finger protein 583, HSF4 - heat shock transcription factor 4, ZNF582 - zinc finger protein 582, PHF21A - phd finger protein 21a, ZNF542 - zinc finger protein 542, PRRX1 - paired related homeobox 1, ABLIM1 - actin binding lim protein 1, RFX4 - regulatory factor x, 4 (influences hla class ii expression), ELK4 - elk4, ets-d…
GO:1901362	organic cyclic compound biosynthetic process	1.23e-09	5.38e-07	1.45	17022	2922	911	226	[NPAS4 - neuronal pas domain protein 4, LHX1 - lim homeobox 1, ZNF583 - zinc finger protein 583, ZNF582 - zinc finger protein 582, HSF4 - heat shock transcription factor 4, ZNF542 - zinc finger protein 542, REV3L - rev3-like, polymerase (dna directed), zeta, catalytic subunit, PHF21A - phd finger protein 21a, STARD3 - star-related lipid transfer (start) domain containing 3, RFX4 - regulatory fact…
GO:2000112	regulation of cellular macromolecule biosynthetic process	2.54e-12	2.86e-09	1.46	17022	3461	911	271	[LHX1 - lim homeobox 1, NPAS4 - neuronal pas domain protein 4, ZNF583 - zinc finger protein 583, HSF4 - heat shock transcription factor 4, ZNF582 - zinc finger protein 582, PHF21A - phd finger protein 21a, ZNF542 - zinc finger protein 542, PRRX1 - paired related homeobox 1, ABLIM1 - actin binding lim protein 1, RFX4 - regulatory factor x, 4 (influences hla class ii expression), ELK4 - elk4, ets-d…
GO:0009059	macromolecule biosynthetic process	3.05e-10	1.79e-07	1.46	17022	2991	911	233	[NPAS4 - neuronal pas domain protein 4, LHX1 - lim homeobox 1, ZNF583 - zinc finger protein 583, ZNF582 - zinc finger protein 582, HSF4 - heat shock transcription factor 4, ZNF542 - zinc finger protein 542, REV3L - rev3-like, polymerase (dna directed), zeta, catalytic subunit, PHF21A - phd finger protein 21a, RFX4 - regulatory factor x, 4 (influences hla class ii expression), ELK4 - elk4, ets-dom…
GO:0018130	heterocycle biosynthetic process	3.56e-10	2e-07	1.47	17022	2803	911	221	[NPAS4 - neuronal pas domain protein 4, LHX1 - lim homeobox 1, ZNF583 - zinc finger protein 583, ZNF582 - zinc finger protein 582, HSF4 - heat shock transcription factor 4, ZNF542 - zinc finger protein 542, REV3L - rev3-like, polymerase (dna directed), zeta, catalytic subunit, PHF21A - phd finger protein 21a, RFX4 - regulatory factor x, 4 (influences hla class ii expression), ELK4 - elk4, ets-dom…
GO:0019438	aromatic compound biosynthetic process	3.93e-10	2.04e-07	1.47	17022	2806	911	221	[NPAS4 - neuronal pas domain protein 4, LHX1 - lim homeobox 1, ZNF583 - zinc finger protein 583, ZNF582 - zinc finger protein 582, HSF4 - heat shock transcription factor 4, ZNF542 - zinc finger protein 542, REV3L - rev3-like, polymerase (dna directed), zeta, catalytic subunit, PHF21A - phd finger protein 21a, RFX4 - regulatory factor x, 4 (influences hla class ii expression), ELK4 - elk4, ets-dom…
GO:0051240	positive regulation of multicellular organismal process	5.41e-05	0.00652	1.47	17022	1270	911	100	[GFAP - glial fibrillary acidic protein, MAGI2 - membrane associated guanylate kinase, ww and pdz domain containing 2, LHX1 - lim homeobox 1, OPRM1 - opioid receptor, mu 1, PAWR - prkc, apoptosis, wt1, regulator, PAX6 - paired box 6, FLT1 - fms-related tyrosine kinase 1, ABL2 - c-abl oncogene 2, non-receptor tyrosine kinase, CARTPT - cart prepropeptide, SPARC - secreted protein, acidic, cysteine-…
GO:0051252	regulation of RNA metabolic process	2.83e-12	2.94e-09	1.48	17022	3286	911	260	[LHX1 - lim homeobox 1, NPAS4 - neuronal pas domain protein 4, ZNF583 - zinc finger protein 583, HSF4 - heat shock transcription factor 4, ZNF582 - zinc finger protein 582, PHF21A - phd finger protein 21a, ZNF542 - zinc finger protein 542, PRRX1 - paired related homeobox 1, ABLIM1 - actin binding lim protein 1, RFX4 - regulatory factor x, 4 (influences hla class ii expression), ELK4 - elk4, ets-d…
GO:0034645	cellular macromolecule biosynthetic process	4.47e-10	2.24e-07	1.48	17022	2730	911	216	[NPAS4 - neuronal pas domain protein 4, LHX1 - lim homeobox 1, ZNF583 - zinc finger protein 583, ZNF582 - zinc finger protein 582, HSF4 - heat shock transcription factor 4, ZNF542 - zinc finger protein 542, REV3L - rev3-like, polymerase (dna directed), zeta, catalytic subunit, PHF21A - phd finger protein 21a, RFX4 - regulatory factor x, 4 (influences hla class ii expression), ELK4 - elk4, ets-dom…
GO:0010628	positive regulation of gene expression	3.62e-06	0.000689	1.48	17022	1573	911	125	[SIX6 - six homeobox 6, LHX1 - lim homeobox 1, NPAS4 - neuronal pas domain protein 4, HSF4 - heat shock transcription factor 4, PRRX1 - paired related homeobox 1, ITGA8 - integrin, alpha 8, PAX6 - paired box 6, CRTC3 - creb regulated transcription coactivator 3, PAX5 - paired box 5, ABLIM1 - actin binding lim protein 1, RFX4 - regulatory factor x, 4 (influences hla class ii expression), PAX7 - pa…
GO:0009890	negative regulation of biosynthetic process	2.89e-05	0.00407	1.48	17022	1312	911	104	[LHX1 - lim homeobox 1, OPRM1 - opioid receptor, mu 1, HSF4 - heat shock transcription factor 4, PAWR - prkc, apoptosis, wt1, regulator, PRRX1 - paired related homeobox 1, PHF21A - phd finger protein 21a, PAX6 - paired box 6, ZNF177 - zinc finger protein 177, PAX5 - paired box 5, LIG3 - ligase iii, dna, atp-dependent, ELK4 - elk4, ets-domain protein (srf accessory protein 1), ZNF154 - zinc finger…
GO:2001141	regulation of RNA biosynthetic process	1.83e-12	2.75e-09	1.49	17022	3193	911	255	[LHX1 - lim homeobox 1, NPAS4 - neuronal pas domain protein 4, ZNF583 - zinc finger protein 583, HSF4 - heat shock transcription factor 4, ZNF582 - zinc finger protein 582, PHF21A - phd finger protein 21a, ZNF542 - zinc finger protein 542, PRRX1 - paired related homeobox 1, ABLIM1 - actin binding lim protein 1, RFX4 - regulatory factor x, 4 (influences hla class ii expression), ELK4 - elk4, ets-d…
GO:0010557	positive regulation of macromolecule biosynthetic process	5.12e-06	0.000922	1.49	17022	1506	911	120	[SIX6 - six homeobox 6, NPAS4 - neuronal pas domain protein 4, LHX1 - lim homeobox 1, HSF4 - heat shock transcription factor 4, PAWR - prkc, apoptosis, wt1, regulator, PRRX1 - paired related homeobox 1, ITGA8 - integrin, alpha 8, CRTC3 - creb regulated transcription coactivator 3, PAX6 - paired box 6, PAX5 - paired box 5, RFX4 - regulatory factor x, 4 (influences hla class ii expression), ABLIM1 …
GO:0010558	negative regulation of macromolecule biosynthetic process	4.37e-05	0.00578	1.49	17022	1232	911	98	[LHX1 - lim homeobox 1, HSF4 - heat shock transcription factor 4, PAWR - prkc, apoptosis, wt1, regulator, PRRX1 - paired related homeobox 1, PHF21A - phd finger protein 21a, PAX6 - paired box 6, ZNF177 - zinc finger protein 177, PAX5 - paired box 5, LIG3 - ligase iii, dna, atp-dependent, ELK4 - elk4, ets-domain protein (srf accessory protein 1), ZNF154 - zinc finger protein 154, ZNF148 - zinc fin…
GO:1903506	regulation of nucleic acid-templated transcription	9.33e-13	2.1e-09	1.5	17022	3174	911	255	[LHX1 - lim homeobox 1, NPAS4 - neuronal pas domain protein 4, ZNF583 - zinc finger protein 583, HSF4 - heat shock transcription factor 4, ZNF582 - zinc finger protein 582, PHF21A - phd finger protein 21a, ZNF542 - zinc finger protein 542, PRRX1 - paired related homeobox 1, ABLIM1 - actin binding lim protein 1, RFX4 - regulatory factor x, 4 (influences hla class ii expression), ELK4 - elk4, ets-d…
GO:0034654	nucleobase-containing compound biosynthetic process	6.75e-11	4.8e-08	1.5	17022	2738	911	220	[NPAS4 - neuronal pas domain protein 4, LHX1 - lim homeobox 1, ZNF583 - zinc finger protein 583, ZNF582 - zinc finger protein 582, HSF4 - heat shock transcription factor 4, ZNF542 - zinc finger protein 542, REV3L - rev3-like, polymerase (dna directed), zeta, catalytic subunit, PHF21A - phd finger protein 21a, RFX4 - regulatory factor x, 4 (influences hla class ii expression), ELK4 - elk4, ets-dom…
GO:0051173	positive regulation of nitrogen compound metabolic process	1.12e-06	0.000257	1.5	17022	1630	911	131	[SIX6 - six homeobox 6, OPRM1 - opioid receptor, mu 1, LHX1 - lim homeobox 1, NPAS4 - neuronal pas domain protein 4, HSF4 - heat shock transcription factor 4, PRRX1 - paired related homeobox 1, ITGA8 - integrin, alpha 8, PAX6 - paired box 6, CRTC3 - creb regulated transcription coactivator 3, PAX5 - paired box 5, ABLIM1 - actin binding lim protein 1, RFX4 - regulatory factor x, 4 (influences hla …
GO:0006357	regulation of transcription from RNA polymerase II promoter	1.24e-06	0.000279	1.5	17022	1602	911	129	[SIX6 - six homeobox 6, NPAS4 - neuronal pas domain protein 4, HSF4 - heat shock transcription factor 4, PHF21A - phd finger protein 21a, PAWR - prkc, apoptosis, wt1, regulator, PRRX1 - paired related homeobox 1, ITGA8 - integrin, alpha 8, PAX6 - paired box 6, CRTC3 - creb regulated transcription coactivator 3, PAX5 - paired box 5, ZNF177 - zinc finger protein 177, ABLIM1 - actin binding lim prot…
GO:0031327	negative regulation of cellular biosynthetic process	1.63e-05	0.00253	1.5	17022	1294	911	104	[LHX1 - lim homeobox 1, OPRM1 - opioid receptor, mu 1, HSF4 - heat shock transcription factor 4, PAWR - prkc, apoptosis, wt1, regulator, PRRX1 - paired related homeobox 1, PHF21A - phd finger protein 21a, PAX6 - paired box 6, ZNF177 - zinc finger protein 177, PAX5 - paired box 5, LIG3 - ligase iii, dna, atp-dependent, ELK4 - elk4, ets-domain protein (srf accessory protein 1), ZNF154 - zinc finger…
GO:0006355	regulation of transcription, DNA-templated	4.54e-13	1.53e-09	1.51	17022	3154	911	255	[LHX1 - lim homeobox 1, NPAS4 - neuronal pas domain protein 4, ZNF583 - zinc finger protein 583, HSF4 - heat shock transcription factor 4, ZNF582 - zinc finger protein 582, PHF21A - phd finger protein 21a, ZNF542 - zinc finger protein 542, PRRX1 - paired related homeobox 1, ABLIM1 - actin binding lim protein 1, RFX4 - regulatory factor x, 4 (influences hla class ii expression), ELK4 - elk4, ets-d…
GO:0009891	positive regulation of biosynthetic process	5.77e-07	0.000147	1.51	17022	1641	911	133	[SIX6 - six homeobox 6, OPRM1 - opioid receptor, mu 1, LHX1 - lim homeobox 1, NPAS4 - neuronal pas domain protein 4, HSF4 - heat shock transcription factor 4, PAWR - prkc, apoptosis, wt1, regulator, PRRX1 - paired related homeobox 1, ITGA8 - integrin, alpha 8, CRTC3 - creb regulated transcription coactivator 3, PAX6 - paired box 6, PAX5 - paired box 5, ABLIM1 - actin binding lim protein 1, RFX4 -…
GO:0045935	positive regulation of nucleobase-containing compound metabolic process	1.64e-06	0.000335	1.51	17022	1564	911	126	[SIX6 - six homeobox 6, LHX1 - lim homeobox 1, NPAS4 - neuronal pas domain protein 4, HSF4 - heat shock transcription factor 4, PRRX1 - paired related homeobox 1, ITGA8 - integrin, alpha 8, PAX6 - paired box 6, CRTC3 - creb regulated transcription coactivator 3, PAX5 - paired box 5, ABLIM1 - actin binding lim protein 1, RFX4 - regulatory factor x, 4 (influences hla class ii expression), PAX7 - pa…
GO:0051253	negative regulation of RNA metabolic process	5.38e-05	0.00655	1.51	17022	1115	911	90	[LHX1 - lim homeobox 1, PRDM13 - pr domain containing 13, HSF4 - heat shock transcription factor 4, NKX2-1 - nk2 homeobox 1, PRRX1 - paired related homeobox 1, PAWR - prkc, apoptosis, wt1, regulator, PHF21A - phd finger protein 21a, PAX6 - paired box 6, STRN3 - striatin, calmodulin binding protein 3, T - t, brachyury homolog (mouse), ZNF177 - zinc finger protein 177, PAX5 - paired box 5, ZMYND11 …
GO:0031328	positive regulation of cellular biosynthetic process	3.76e-07	0.000102	1.53	17022	1613	911	132	[SIX6 - six homeobox 6, OPRM1 - opioid receptor, mu 1, LHX1 - lim homeobox 1, NPAS4 - neuronal pas domain protein 4, HSF4 - heat shock transcription factor 4, PAWR - prkc, apoptosis, wt1, regulator, PRRX1 - paired related homeobox 1, ITGA8 - integrin, alpha 8, CRTC3 - creb regulated transcription coactivator 3, PAX6 - paired box 6, PAX5 - paired box 5, ABLIM1 - actin binding lim protein 1, RFX4 -…
GO:1902680	positive regulation of RNA biosynthetic process	3.56e-06	0.000687	1.53	17022	1356	911	111	[SIX6 - six homeobox 6, LHX1 - lim homeobox 1, NPAS4 - neuronal pas domain protein 4, HSF4 - heat shock transcription factor 4, PRRX1 - paired related homeobox 1, ITGA8 - integrin, alpha 8, CRTC3 - creb regulated transcription coactivator 3, PAX6 - paired box 6, PAX5 - paired box 5, RFX4 - regulatory factor x, 4 (influences hla class ii expression), ABLIM1 - actin binding lim protein 1, PAX7 - pa…
GO:0051254	positive regulation of RNA metabolic process	1.49e-06	0.00031	1.54	17022	1392	911	115	[SIX6 - six homeobox 6, LHX1 - lim homeobox 1, NPAS4 - neuronal pas domain protein 4, HSF4 - heat shock transcription factor 4, PRRX1 - paired related homeobox 1, ITGA8 - integrin, alpha 8, CRTC3 - creb regulated transcription coactivator 3, PAX6 - paired box 6, PAX5 - paired box 5, RFX4 - regulatory factor x, 4 (influences hla class ii expression), ABLIM1 - actin binding lim protein 1, PAX7 - pa…
GO:1902679	negative regulation of RNA biosynthetic process	2.42e-05	0.00351	1.55	17022	1076	911	89	[LHX1 - lim homeobox 1, PRDM13 - pr domain containing 13, HSF4 - heat shock transcription factor 4, NKX2-1 - nk2 homeobox 1, PRRX1 - paired related homeobox 1, PAWR - prkc, apoptosis, wt1, regulator, PHF21A - phd finger protein 21a, PAX6 - paired box 6, STRN3 - striatin, calmodulin binding protein 3, T - t, brachyury homolog (mouse), ZNF177 - zinc finger protein 177, PAX5 - paired box 5, ZMYND11 …
GO:1903508	positive regulation of nucleic acid-templated transcription	1.43e-06	0.000302	1.56	17022	1330	911	111	[SIX6 - six homeobox 6, LHX1 - lim homeobox 1, NPAS4 - neuronal pas domain protein 4, HSF4 - heat shock transcription factor 4, PRRX1 - paired related homeobox 1, ITGA8 - integrin, alpha 8, CRTC3 - creb regulated transcription coactivator 3, PAX6 - paired box 6, PAX5 - paired box 5, RFX4 - regulatory factor x, 4 (influences hla class ii expression), ABLIM1 - actin binding lim protein 1, PAX7 - pa…
GO:0045893	positive regulation of transcription, DNA-templated	1.43e-06	0.000307	1.56	17022	1330	911	111	[SIX6 - six homeobox 6, LHX1 - lim homeobox 1, NPAS4 - neuronal pas domain protein 4, HSF4 - heat shock transcription factor 4, PRRX1 - paired related homeobox 1, ITGA8 - integrin, alpha 8, CRTC3 - creb regulated transcription coactivator 3, PAX6 - paired box 6, PAX5 - paired box 5, RFX4 - regulatory factor x, 4 (influences hla class ii expression), ABLIM1 - actin binding lim protein 1, PAX7 - pa…
GO:2000113	negative regulation of cellular macromolecule biosynthetic process	6.49e-06	0.00111	1.56	17022	1160	911	97	[LHX1 - lim homeobox 1, HSF4 - heat shock transcription factor 4, PAWR - prkc, apoptosis, wt1, regulator, PRRX1 - paired related homeobox 1, PHF21A - phd finger protein 21a, PAX6 - paired box 6, PAX5 - paired box 5, ZNF177 - zinc finger protein 177, LIG3 - ligase iii, dna, atp-dependent, ELK4 - elk4, ets-domain protein (srf accessory protein 1), ZNF154 - zinc finger protein 154, ZNF148 - zinc fin…
GO:1903507	negative regulation of nucleic acid-templated transcription	1.53e-05	0.0024	1.56	17022	1063	911	89	[LHX1 - lim homeobox 1, PRDM13 - pr domain containing 13, HSF4 - heat shock transcription factor 4, NKX2-1 - nk2 homeobox 1, PRRX1 - paired related homeobox 1, PAWR - prkc, apoptosis, wt1, regulator, PHF21A - phd finger protein 21a, PAX6 - paired box 6, STRN3 - striatin, calmodulin binding protein 3, T - t, brachyury homolog (mouse), ZNF177 - zinc finger protein 177, PAX5 - paired box 5, ZMYND11 …
GO:0048856	anatomical structure development	1.36e-12	2.3e-09	1.57	17022	2585	911	217	[GFAP - glial fibrillary acidic protein, MAPKAP1 - mitogen-activated protein kinase associated protein 1, LHX1 - lim homeobox 1, HSF4 - heat shock transcription factor 4, PRRX1 - paired related homeobox 1, RFX4 - regulatory factor x, 4 (influences hla class ii expression), ANKRD11 - ankyrin repeat domain 11, SPEG - speg complex locus, TMED2 - transmembrane emp24 domain trafficking protein 2, TRPS…
GO:0051094	positive regulation of developmental process	1.84e-05	0.00279	1.57	17022	1038	911	87	[GFAP - glial fibrillary acidic protein, MAGI2 - membrane associated guanylate kinase, ww and pdz domain containing 2, OPRM1 - opioid receptor, mu 1, LHX1 - lim homeobox 1, HSF4 - heat shock transcription factor 4, PAX6 - paired box 6, FLT1 - fms-related tyrosine kinase 1, ZNF385A - zinc finger protein 385a, CAMK2B - calcium/calmodulin-dependent protein kinase ii beta, SOX17 - sry (sex determinin…
GO:0032774	RNA biosynthetic process	2.53e-12	3.11e-09	1.58	17022	2477	911	209	[NPAS4 - neuronal pas domain protein 4, LHX1 - lim homeobox 1, ZNF583 - zinc finger protein 583, HSF4 - heat shock transcription factor 4, ZNF582 - zinc finger protein 582, PHF21A - phd finger protein 21a, ZNF542 - zinc finger protein 542, RFX4 - regulatory factor x, 4 (influences hla class ii expression), ELK4 - elk4, ets-domain protein (srf accessory protein 1), CHAF1B - chromatin assembly fact…
GO:0030154	cell differentiation	8.91e-09	3.17e-06	1.61	17022	1603	911	138	[GFAP - glial fibrillary acidic protein, LHX1 - lim homeobox 1, ITGA8 - integrin, alpha 8, PAX6 - paired box 6, ZNF385A - zinc finger protein 385a, PAX5 - paired box 5, FLT1 - fms-related tyrosine kinase 1, ELK4 - elk4, ets-domain protein (srf accessory protein 1), PAX7 - paired box 7, FLI1 - fli-1 proto-oncogene, ets transcription factor, FOXD4L3 - forkhead box d4-like 3, ABL2 - c-abl oncogene 2…
GO:0045892	negative regulation of transcription, DNA-templated	4.44e-06	0.00081	1.61	17022	1030	911	89	[LHX1 - lim homeobox 1, PRDM13 - pr domain containing 13, HSF4 - heat shock transcription factor 4, NKX2-1 - nk2 homeobox 1, PRRX1 - paired related homeobox 1, PAWR - prkc, apoptosis, wt1, regulator, PHF21A - phd finger protein 21a, PAX6 - paired box 6, STRN3 - striatin, calmodulin binding protein 3, T - t, brachyury homolog (mouse), ZNF177 - zinc finger protein 177, PAX5 - paired box 5, ZMYND11 …
GO:0045597	positive regulation of cell differentiation	5.41e-05	0.00647	1.64	17022	754	911	66	[GFAP - glial fibrillary acidic protein, MAGI2 - membrane associated guanylate kinase, ww and pdz domain containing 2, LHX1 - lim homeobox 1, OPRM1 - opioid receptor, mu 1, HSF4 - heat shock transcription factor 4, PAX6 - paired box 6, ZNF385A - zinc finger protein 385a, CAMK2B - calcium/calmodulin-dependent protein kinase ii beta, SOX17 - sry (sex determining region y)-box 17, FRZB - frizzled-re…
GO:0048869	cellular developmental process	4.72e-14	2.13e-10	1.65	17022	2320	911	205	[GFAP - glial fibrillary acidic protein, LHX1 - lim homeobox 1, HSF4 - heat shock transcription factor 4, PRRX1 - paired related homeobox 1, ELK4 - elk4, ets-domain protein (srf accessory protein 1), SPEG - speg complex locus, ABL2 - c-abl oncogene 2, non-receptor tyrosine kinase, TRPS1 - trichorhinophalangeal syndrome i, EN2 - engrailed homeobox 2, LEP - leptin, SP3 - sp3 transcription factor, M…
GO:0006351	transcription, DNA-templated	4.17e-14	2.82e-10	1.67	17022	2212	911	198	[NPAS4 - neuronal pas domain protein 4, LHX1 - lim homeobox 1, ZNF583 - zinc finger protein 583, HSF4 - heat shock transcription factor 4, ZNF582 - zinc finger protein 582, PHF21A - phd finger protein 21a, ZNF542 - zinc finger protein 542, RFX4 - regulatory factor x, 4 (influences hla class ii expression), ELK4 - elk4, ets-domain protein (srf accessory protein 1), CHAF1B - chromatin assembly fact…
GO:0048646	anatomical structure formation involved in morphogenesis	1.88e-05	0.00282	1.67	17022	772	911	69	[LHX1 - lim homeobox 1, NKX2-1 - nk2 homeobox 1, PAX6 - paired box 6, FLT1 - fms-related tyrosine kinase 1, T - t, brachyury homolog (mouse), ZNF385A - zinc finger protein 385a, TTLL5 - tubulin tyrosine ligase-like family, member 5, RFX4 - regulatory factor x, 4 (influences hla class ii expression), ABLIM1 - actin binding lim protein 1, SOX17 - sry (sex determining region y)-box 17, SSX2IP - syno…
GO:0097659	nucleic acid-templated transcription	2.22e-14	3e-10	1.68	17022	2213	911	199	[NPAS4 - neuronal pas domain protein 4, LHX1 - lim homeobox 1, ZNF583 - zinc finger protein 583, HSF4 - heat shock transcription factor 4, ZNF582 - zinc finger protein 582, PHF21A - phd finger protein 21a, ZNF542 - zinc finger protein 542, RFX4 - regulatory factor x, 4 (influences hla class ii expression), ELK4 - elk4, ets-domain protein (srf accessory protein 1), CHAF1B - chromatin assembly fact…
GO:0045944	positive regulation of transcription from RNA polymerase II promoter	1.28e-06	0.000283	1.69	17022	941	911	85	[SIX6 - six homeobox 6, CHD6 - chromodomain helicase dna binding protein 6, NPAS4 - neuronal pas domain protein 4, HSF4 - heat shock transcription factor 4, NKX2-1 - nk2 homeobox 1, PRRX1 - paired related homeobox 1, ITGA8 - integrin, alpha 8, PAX6 - paired box 6, CRTC3 - creb regulated transcription coactivator 3, STRN3 - striatin, calmodulin binding protein 3, T - t, brachyury homolog (mouse), …
GO:0060284	regulation of cell development	2.42e-05	0.00355	1.69	17022	720	911	65	[GFAP - glial fibrillary acidic protein, MAGI2 - membrane associated guanylate kinase, ww and pdz domain containing 2, OPRM1 - opioid receptor, mu 1, NKX2-1 - nk2 homeobox 1, PRRX1 - paired related homeobox 1, PAX6 - paired box 6, CAMK2B - calcium/calmodulin-dependent protein kinase ii beta, SCRT1 - scratch homolog 1, zinc finger protein (drosophila), FRZB - frizzled-related protein, ABL2 - c-abl…
GO:0009653	anatomical structure morphogenesis	5e-10	2.41e-07	1.76	17022	1273	911	120	[SIX6 - six homeobox 6, LHX1 - lim homeobox 1, PRRX1 - paired related homeobox 1, ITGA8 - integrin, alpha 8, PAX6 - paired box 6, FLT1 - fms-related tyrosine kinase 1, PAX5 - paired box 5, RFX4 - regulatory factor x, 4 (influences hla class ii expression), ABLIM1 - actin binding lim protein 1, ANKRD11 - ankyrin repeat domain 11, PAX7 - paired box 7, FLI1 - fli-1 proto-oncogene, ets transcription …
GO:0048731	system development	8.56e-07	0.000207	1.88	17022	637	911	64	[LHX1 - lim homeobox 1, PAX6 - paired box 6, PAX5 - paired box 5, T - t, brachyury homolog (mouse), PPP1R9B - protein phosphatase 1, regulatory subunit 9b, CAMK2G - calcium/calmodulin-dependent protein kinase ii gamma, SOX17 - sry (sex determining region y)-box 17, PAX7 - paired box 7, SPEG - speg complex locus, FRZB - frizzled-related protein, TRPS1 - trichorhinophalangeal syndrome i, ACAN - agg…
GO:0000122	negative regulation of transcription from RNA polymerase II promoter	1.04e-07	3.28e-05	1.93	17022	667	911	69	[PRDM13 - pr domain containing 13, HSF4 - heat shock transcription factor 4, NKX2-1 - nk2 homeobox 1, PAWR - prkc, apoptosis, wt1, regulator, PRRX1 - paired related homeobox 1, PHF21A - phd finger protein 21a, PAX6 - paired box 6, STRN3 - striatin, calmodulin binding protein 3, PAX5 - paired box 5, ZNF177 - zinc finger protein 177, T - t, brachyury homolog (mouse), ZMYND11 - zinc finger, mynd-typ…
GO:0009888	tissue development	1.77e-07	5.2e-05	1.98	17022	596	911	63	[LHX1 - lim homeobox 1, NKX2-1 - nk2 homeobox 1, SLC39A13 - solute carrier family 39 (zinc transporter), member 13, ITGA8 - integrin, alpha 8, PAX6 - paired box 6, T - t, brachyury homolog (mouse), SOX17 - sry (sex determining region y)-box 17, PAX7 - paired box 7, FRZB - frizzled-related protein, COL14A1 - collagen, type xiv, alpha 1, SVIL - supervillin, LEP - leptin, SEMA3F - sema domain, immun…
GO:0048729	tissue morphogenesis	2.28e-05	0.00338	2.02	17022	360	911	39	[FGFR2 - fibroblast growth factor receptor 2, LHX1 - lim homeobox 1, HOXA11 - homeobox a11, NKX2-1 - nk2 homeobox 1, ARTN - artemin, T - t, brachyury homolog (mouse), TFAP2A - transcription factor ap-2 alpha (activating enhancer binding protein 2 alpha), ISL1 - isl lim homeobox 1, FGF8 - fibroblast growth factor 8 (androgen-induced), SOX17 - sry (sex determining region y)-box 17, DLL1 - delta-lik…
GO:0002009	morphogenesis of an epithelium	3.87e-05	0.00518	2.12	17022	291	911	33	[FGFR2 - fibroblast growth factor receptor 2, LHX1 - lim homeobox 1, HOXA11 - homeobox a11, NKX2-1 - nk2 homeobox 1, T - t, brachyury homolog (mouse), FGF8 - fibroblast growth factor 8 (androgen-induced), SOX17 - sry (sex determining region y)-box 17, DLL1 - delta-like 1 (drosophila), FRZB - frizzled-related protein, CCDC40 - coiled-coil domain containing 40, GLI2 - gli family zinc finger 2, MEF2…
GO:0007610	behavior	6.71e-09	2.52e-06	2.22	17022	496	911	59	[OPRM1 - opioid receptor, mu 1, DRD5 - dopamine receptor d5, NKX2-1 - nk2 homeobox 1, PHF21A - phd finger protein 21a, ITGA8 - integrin, alpha 8, TAC1 - tachykinin, precursor 1, ZNF385A - zinc finger protein 385a, CASR - calcium-sensing receptor, ABL2 - c-abl oncogene 2, non-receptor tyrosine kinase, SGK196 - protein kinase-like protein sgk196, CARTPT - cart prepropeptide, SHANK2 - sh3 and multip…
GO:0050804	modulation of synaptic transmission	2.76e-05	0.00392	2.25	17022	249	911	30	[GFAP - glial fibrillary acidic protein, FLOT1 - flotillin 1, DRD5 - dopamine receptor d5, DLG4 - discs, large homolog 4 (drosophila), TAC1 - tachykinin, precursor 1, SIPA1L1 - signal-induced proliferation-associated 1 like 1, PPP1R9B - protein phosphatase 1, regulatory subunit 9b, NTRK1 - neurotrophic tyrosine kinase, receptor, type 1, CAMK2B - calcium/calmodulin-dependent protein kinase ii beta…
GO:0035239	tube morphogenesis	4.96e-05	0.00626	2.29	17022	220	911	27	[FGFR2 - fibroblast growth factor receptor 2, HOXA11 - homeobox a11, LHX1 - lim homeobox 1, NKX2-1 - nk2 homeobox 1, TP73 - tumor protein p73, FGF8 - fibroblast growth factor 8 (androgen-induced), SOX17 - sry (sex determining region y)-box 17, DLL1 - delta-like 1 (drosophila), CCDC40 - coiled-coil domain containing 40, GLI2 - gli family zinc finger 2, MEF2C - myocyte enhancer factor 2c, CLIC4 - c…
GO:0048468	cell development	1.49e-10	9.14e-08	2.3	17022	545	911	67	[GFAP - glial fibrillary acidic protein, MAGI2 - membrane associated guanylate kinase, ww and pdz domain containing 2, PAQR7 - progestin and adipoq receptor family member vii, HSF4 - heat shock transcription factor 4, EXPH5 - exophilin 5, PAX6 - paired box 6, ZNF385A - zinc finger protein 385a, SPEG - speg complex locus, FLI1 - fli-1 proto-oncogene, ets transcription factor, EN2 - engrailed homeo…
GO:0009887	organ morphogenesis	3.23e-09	1.28e-06	2.37	17022	426	911	54	[SIX6 - six homeobox 6, LHX1 - lim homeobox 1, PRRX1 - paired related homeobox 1, PAX6 - paired box 6, PAX5 - paired box 5, T - t, brachyury homolog (mouse), ABLIM1 - actin binding lim protein 1, ANKRD11 - ankyrin repeat domain 11, FLI1 - fli-1 proto-oncogene, ets transcription factor, CTNNA2 - catenin (cadherin-associated protein), alpha 2, SP3 - sp3 transcription factor, SOX11 - sry (sex determ…
GO:0050890	cognition	6.3e-06	0.00109	2.43	17022	231	911	30	[DLG4 - discs, large homolog 4 (drosophila), DRD5 - dopamine receptor d5, ITGA8 - integrin, alpha 8, TAC1 - tachykinin, precursor 1, ZNF385A - zinc finger protein 385a, ATXN1 - ataxin 1, PAIP2 - poly(a) binding protein interacting protein 2, NTRK1 - neurotrophic tyrosine kinase, receptor, type 1, ITPR3 - inositol 1,4,5-trisphosphate receptor, type 3, LHX8 - lim homeobox 8, SGK196 - protein kinase…
GO:0044708	single-organism behavior	3.77e-09	1.46e-06	2.48	17022	369	911	49	[OPRM1 - opioid receptor, mu 1, DRD5 - dopamine receptor d5, ITGA8 - integrin, alpha 8, TAC1 - tachykinin, precursor 1, ZNF385A - zinc finger protein 385a, CASR - calcium-sensing receptor, SGK196 - protein kinase-like protein sgk196, ABL2 - c-abl oncogene 2, non-receptor tyrosine kinase, CARTPT - cart prepropeptide, SHANK2 - sh3 and multiple ankyrin repeat domains 2, PUM1 - pumilio homolog 1 (dro…
GO:0001501	skeletal system development	4.85e-05	0.00618	2.55	17022	161	911	22	[SP3 - sp3 transcription factor, RAI1 - retinoic acid induced 1, HOXA11 - homeobox a11, HAPLN3 - hyaluronan and proteoglycan link protein 3, KIAA1217 - kiaa1217, SOX11 - sry (sex determining region y)-box 11, T - t, brachyury homolog (mouse), CHD7 - chromodomain helicase dna binding protein 7, HOXD13 - homeobox d13, MMP9 - matrix metallopeptidase 9 (gelatinase b, 92kda gelatinase, 92kda type iv c…
GO:0023061	signal release	4.51e-05	0.00592	2.63	17022	149	911	21	[STXBP1 - syntaxin binding protein 1, NEUROD1 - neuronal differentiation 1, SNX19 - sorting nexin 19, CHAT - choline o-acetyltransferase, IL1RN - interleukin 1 receptor antagonist, SYT8 - synaptotagmin viii, CAMK2G - calcium/calmodulin-dependent protein kinase ii gamma, SLC1A3 - solute carrier family 1 (glial high affinity glutamate transporter), member 3, PPFIA3 - protein tyrosine phosphatase, r…
GO:0007611	learning or memory	1.31e-06	0.000284	2.67	17022	203	911	29	[DLG4 - discs, large homolog 4 (drosophila), DRD5 - dopamine receptor d5, ITGA8 - integrin, alpha 8, TAC1 - tachykinin, precursor 1, ZNF385A - zinc finger protein 385a, ATXN1 - ataxin 1, PAIP2 - poly(a) binding protein interacting protein 2, NTRK1 - neurotrophic tyrosine kinase, receptor, type 1, ITPR3 - inositol 1,4,5-trisphosphate receptor, type 3, LHX8 - lim homeobox 8, SGK196 - protein kinase…
GO:0048639	positive regulation of developmental growth	2.99e-05	0.00416	2.71	17022	145	911	21	[FGFR2 - fibroblast growth factor receptor 2, GATA6 - gata binding protein 6, TBX5 - t-box 5, INSR - insulin receptor, TBX20 - t-box 20, CHD7 - chromodomain helicase dna binding protein 7, STAT5B - signal transducer and activator of transcription 5b, FGF8 - fibroblast growth factor 8 (androgen-induced), NTRK3 - neurotrophic tyrosine kinase, receptor, type 3, GPR21 - g protein-coupled receptor 21,…
GO:0048598	embryonic morphogenesis	3.34e-12	3.23e-09	2.72	17022	399	911	58	[LRIG3 - leucine-rich repeats and immunoglobulin-like domains 3, LHX1 - lim homeobox 1, PRRX1 - paired related homeobox 1, ITGA8 - integrin, alpha 8, PAX6 - paired box 6, T - t, brachyury homolog (mouse), FLT1 - fms-related tyrosine kinase 1, SOX17 - sry (sex determining region y)-box 17, TMED2 - transmembrane emp24 domain trafficking protein 2, FRZB - frizzled-related protein, CCDC40 - coiled-co…
GO:0007389	pattern specification process	2.76e-11	2.07e-08	2.72	17022	364	911	53	[LHX1 - lim homeobox 1, NKX2-1 - nk2 homeobox 1, PAX6 - paired box 6, T - t, brachyury homolog (mouse), PAX7 - paired box 7, SOX17 - sry (sex determining region y)-box 17, CCDC40 - coiled-coil domain containing 40, WT1 - wilms tumor 1, MDGA2 - mam domain containing glycosylphosphatidylinositol anchor 2, LMX1B - lim homeobox transcription factor 1, beta, FOXC2 - forkhead box c2 (mfh-1, mesenchyme …
GO:0030182	neuron differentiation	1.79e-07	5.15e-05	2.76	17022	217	911	32	[NEUROD1 - neuronal differentiation 1, LHX1 - lim homeobox 1, NKX2-1 - nk2 homeobox 1, NKD1 - naked cuticle homolog 1 (drosophila), ISL1 - isl lim homeobox 1, NTRK1 - neurotrophic tyrosine kinase, receptor, type 1, NTRK3 - neurotrophic tyrosine kinase, receptor, type 3, FGF8 - fibroblast growth factor 8 (androgen-induced), PAX7 - paired box 7, GDPD5 - glycerophosphodiester phosphodiesterase domai…
GO:0050803	regulation of synapse structure or activity	7.28e-07	0.000179	3.29	17022	125	911	22	[GFAP - glial fibrillary acidic protein, STXBP1 - syntaxin binding protein 1, GRIN2B - glutamate receptor, ionotropic, n-methyl d-aspartate 2b, PTN - pleiotrophin, DLG4 - discs, large homolog 4 (drosophila), DRD5 - dopamine receptor d5, SIPA1L1 - signal-induced proliferation-associated 1 like 1, RASGRF1 - ras protein-specific guanine nucleotide-releasing factor 1, SYNGAP1 - synaptic ras gtpase ac…
GO:0048167	regulation of synaptic plasticity	5.46e-07	0.000142	3.34	17022	123	911	22	[GFAP - glial fibrillary acidic protein, STXBP1 - syntaxin binding protein 1, GRIN2B - glutamate receptor, ionotropic, n-methyl d-aspartate 2b, PTN - pleiotrophin, DLG4 - discs, large homolog 4 (drosophila), DRD5 - dopamine receptor d5, SIPA1L1 - signal-induced proliferation-associated 1 like 1, RASGRF1 - ras protein-specific guanine nucleotide-releasing factor 1, SYNGAP1 - synaptic ras gtpase ac…
GO:0003002	regionalization	1.91e-12	2.57e-09	3.36	17022	239	911	43	[NEUROD1 - neuronal differentiation 1, LHX1 - lim homeobox 1, HOXA11 - homeobox a11, HOXB3 - homeobox b3, NKX2-1 - nk2 homeobox 1, HOXB1 - homeobox b1, PAX6 - paired box 6, T - t, brachyury homolog (mouse), HOXB7 - homeobox b7, ISL1 - isl lim homeobox 1, LHX2 - lim homeobox 2, HOXC4 - homeobox c4, FGF8 - fibroblast growth factor 8 (androgen-induced), SOX17 - sry (sex determining region y)-box 17,…
GO:0035108	limb morphogenesis	3.35e-06	0.000657	3.47	17022	97	911	18	[HOXA11 - homeobox a11, TBX5 - t-box 5, PRRX1 - paired related homeobox 1, TFAP2A - transcription factor ap-2 alpha (activating enhancer binding protein 2 alpha), CHD7 - chromodomain helicase dna binding protein 7, TP63 - tumor protein p63, FGF8 - fibroblast growth factor 8 (androgen-induced), HOXD10 - homeobox d10, SALL1 - sal-like 1 (drosophila), HOXD9 - homeobox d9, TWIST1 - twist basic helix-…
GO:0035107	appendage morphogenesis	3.35e-06	0.000666	3.47	17022	97	911	18	[HOXA11 - homeobox a11, TBX5 - t-box 5, PRRX1 - paired related homeobox 1, TFAP2A - transcription factor ap-2 alpha (activating enhancer binding protein 2 alpha), CHD7 - chromodomain helicase dna binding protein 7, TP63 - tumor protein p63, FGF8 - fibroblast growth factor 8 (androgen-induced), HOXD10 - homeobox d10, SALL1 - sal-like 1 (drosophila), HOXD9 - homeobox d9, TWIST1 - twist basic helix-…
GO:0035113	embryonic appendage morphogenesis	8.21e-06	0.00135	3.56	17022	84	911	16	[HOXA11 - homeobox a11, TBX5 - t-box 5, PRRX1 - paired related homeobox 1, TFAP2A - transcription factor ap-2 alpha (activating enhancer binding protein 2 alpha), CHD7 - chromodomain helicase dna binding protein 7, TP63 - tumor protein p63, FGF8 - fibroblast growth factor 8 (androgen-induced), HOXD10 - homeobox d10, HOXD9 - homeobox d9, GREM1 - gremlin 1, dan family bmp antagonist, TWIST1 - twist…
GO:0030326	embryonic limb morphogenesis	8.21e-06	0.00137	3.56	17022	84	911	16	[HOXA11 - homeobox a11, TBX5 - t-box 5, PRRX1 - paired related homeobox 1, TFAP2A - transcription factor ap-2 alpha (activating enhancer binding protein 2 alpha), CHD7 - chromodomain helicase dna binding protein 7, TP63 - tumor protein p63, FGF8 - fibroblast growth factor 8 (androgen-induced), HOXD10 - homeobox d10, HOXD9 - homeobox d9, GREM1 - gremlin 1, dan family bmp antagonist, TWIST1 - twist…
GO:0048705	skeletal system morphogenesis	2.71e-07	7.47e-05	3.6	17022	109	911	21	[FGFR2 - fibroblast growth factor receptor 2, HOXA11 - homeobox a11, HOXB3 - homeobox b3, PRRX1 - paired related homeobox 1, HOXB1 - homeobox b1, SOX11 - sry (sex determining region y)-box 11, PRKRA - protein kinase, interferon-inducible double stranded rna dependent activator, HOXB7 - homeobox b7, TFAP2A - transcription factor ap-2 alpha (activating enhancer binding protein 2 alpha), HYAL2 - hya…
GO:0046879	hormone secretion	4.66e-05	0.00605	3.63	17022	67	911	13	[NEUROD1 - neuronal differentiation 1, SNX19 - sorting nexin 19, IL1RN - interleukin 1 receptor antagonist, CAMK2G - calcium/calmodulin-dependent protein kinase ii gamma, GHSR - growth hormone secretagogue receptor, CRHR1 - corticotropin releasing hormone receptor 1, HNF1B - hnf1 homeobox b, TBX3 - t-box 3, ILDR2 - immunoglobulin-like domain containing receptor 2, CARTPT - cart prepropeptide, PDX…
GO:0048666	neuron development	5e-08	1.65e-05	3.67	17022	117	911	23	[FGFR2 - fibroblast growth factor receptor 2, CNGA3 - cyclic nucleotide gated channel alpha 3, PAX6 - paired box 6, HCN1 - hyperpolarization activated cyclic nucleotide-gated potassium channel 1, DGKG - diacylglycerol kinase, gamma 90kda, ISL2 - isl lim homeobox 2, ONECUT2 - one cut homeobox 2, TP73 - tumor protein p73, ZBTB18 - zinc finger and btb domain containing 18, FGF8 - fibroblast growth f…
GO:0048562	embryonic organ morphogenesis	2.14e-08	7.22e-06	3.71	17022	121	911	24	[SP3 - sp3 transcription factor, FGFR2 - fibroblast growth factor receptor 2, NEUROD1 - neuronal differentiation 1, HOXA11 - homeobox a11, HOXB3 - homeobox b3, PRRX1 - paired related homeobox 1, HOXB1 - homeobox b1, SOX11 - sry (sex determining region y)-box 11, PAX6 - paired box 6, HOXB7 - homeobox b7, TFAP2A - transcription factor ap-2 alpha (activating enhancer binding protein 2 alpha), FOXF2 …
GO:0009952	anterior/posterior pattern specification	3.57e-10	1.93e-07	3.82	17022	142	911	29	[NEUROD1 - neuronal differentiation 1, LHX1 - lim homeobox 1, HOXA11 - homeobox a11, HOXB3 - homeobox b3, HOXB1 - homeobox b1, PAX6 - paired box 6, T - t, brachyury homolog (mouse), HOXB7 - homeobox b7, HOXC4 - homeobox c4, DLL1 - delta-like 1 (drosophila), SOX17 - sry (sex determining region y)-box 17, CELSR2 - cadherin, egf lag seven-pass g-type receptor 2, SMO - smoothened, frizzled family rec…
GO:0002790	peptide secretion	4.67e-05	0.00601	3.87	17022	58	911	12	[GHSR - growth hormone secretagogue receptor, CRHR1 - corticotropin releasing hormone receptor 1, HNF1B - hnf1 homeobox b, NEUROD1 - neuronal differentiation 1, ILDR2 - immunoglobulin-like domain containing receptor 2, SNX19 - sorting nexin 19, CARTPT - cart prepropeptide, PDX1 - pancreatic and duodenal homeobox 1, IL1RN - interleukin 1 receptor antagonist, LEP - leptin, CAMK2G - calcium/calmodul…
GO:0048704	embryonic skeletal system morphogenesis	1.05e-06	0.000245	3.92	17022	81	911	17	[FGFR2 - fibroblast growth factor receptor 2, HOXA11 - homeobox a11, HOXB3 - homeobox b3, PRRX1 - paired related homeobox 1, SOX11 - sry (sex determining region y)-box 11, HOXB1 - homeobox b1, HOXB7 - homeobox b7, TFAP2A - transcription factor ap-2 alpha (activating enhancer binding protein 2 alpha), HSPG2 - heparan sulfate proteoglycan 2, HOXD10 - homeobox d10, HOXD9 - homeobox d9, TWIST1 - twis…
GO:0030072	peptide hormone secretion	3.23e-05	0.00445	4	17022	56	911	12	[GHSR - growth hormone secretagogue receptor, CRHR1 - corticotropin releasing hormone receptor 1, HNF1B - hnf1 homeobox b, NEUROD1 - neuronal differentiation 1, ILDR2 - immunoglobulin-like domain containing receptor 2, SNX19 - sorting nexin 19, CARTPT - cart prepropeptide, PDX1 - pancreatic and duodenal homeobox 1, IL1RN - interleukin 1 receptor antagonist, LEP - leptin, CAMK2G - calcium/calmodul…
GO:0009953	dorsal/ventral pattern formation	3.75e-06	0.000694	4.22	17022	62	911	14	[LHX1 - lim homeobox 1, HOXA11 - homeobox a11, LMX1B - lim homeobox transcription factor 1, beta, NKX2-1 - nk2 homeobox 1, PAX6 - paired box 6, TBX20 - t-box 20, LHX2 - lim homeobox 2, FGF8 - fibroblast growth factor 8 (androgen-induced), PAX7 - paired box 7, GREM1 - gremlin 1, dan family bmp antagonist, GLI2 - gli family zinc finger 2, SMO - smoothened, frizzled family receptor, HOXA2 - homeobox…
GO:0001708	cell fate specification	6.59e-07	0.000165	4.52	17022	62	911	15	[HOXA11 - homeobox a11, TBX6 - t-box 6, PAX6 - paired box 6, ISL1 - isl lim homeobox 1, PRDM14 - pr domain containing 14, ISL2 - isl lim homeobox 2, NTRK3 - neurotrophic tyrosine kinase, receptor, type 3, SOX17 - sry (sex determining region y)-box 17, HOXD10 - homeobox d10, HNF1B - hnf1 homeobox b, SMO - smoothened, frizzled family receptor, TENM4 - teneurin transmembrane protein 4, ASCL1 - achae…
GO:0021515	cell differentiation in spinal cord	3.58e-05	0.00488	4.67	17022	40	911	10	[GDPD5 - glycerophosphodiester phosphodiesterase domain containing 5, MDGA2 - mam domain containing glycosylphosphatidylinositol anchor 2, LHX1 - lim homeobox 1, LHX5 - lim homeobox 5, TBX20 - t-box 20, ISL1 - isl lim homeobox 1, ISL2 - isl lim homeobox 2, ASCL1 - achaete-scute complex homolog 1 (drosophila), TAL1 - t-cell acute lymphocytic leukemia 1, PAX7 - paired box 7]
GO:0035115	embryonic forelimb morphogenesis	5.5e-06	0.000978	5.66	17022	33	911	10	[HOXD9 - homeobox d9, TWIST1 - twist basic helix-loop-helix transcription factor 1, HOXA11 - homeobox a11, TBX3 - t-box 3, TBX5 - t-box 5, ALDH1A2 - aldehyde dehydrogenase 1 family, member a2, OSR2 - odd-skipped related 2 (drosophila), ALX3 - alx homeobox 3, TFAP2A - transcription factor ap-2 alpha (activating enhancer binding protein 2 alpha), HOXA9 - homeobox a9]
GO:0035136	forelimb morphogenesis	5.25e-07	0.000139	5.75	17022	39	911	12	[SALL1 - sal-like 1 (drosophila), HOXD10 - homeobox d10, HOXD9 - homeobox d9, TWIST1 - twist basic helix-loop-helix transcription factor 1, HOXA11 - homeobox a11, TBX3 - t-box 3, TBX5 - t-box 5, ALDH1A2 - aldehyde dehydrogenase 1 family, member a2, OSR2 - odd-skipped related 2 (drosophila), ALX3 - alx homeobox 3, TFAP2A - transcription factor ap-2 alpha (activating enhancer binding protein 2 alph…
GO:0009954	proximal/distal pattern formation	6.77e-06	0.00114	6.23	17022	27	911	9	[HOXD10 - homeobox d10, HOXD9 - homeobox d9, GREM1 - gremlin 1, dan family bmp antagonist, GLI2 - gli family zinc finger 2, HOXA11 - homeobox a11, ALDH1A2 - aldehyde dehydrogenase 1 family, member a2, CHSY1 - chondroitin sulfate synthase 1, TP63 - tumor protein p63, HOXA9 - homeobox a9]
GO:0023019	signal transduction involved in regulation of gene expression	5.15e-05	0.00638	6.54	17022	20	911	7	[NEUROD1 - neuronal differentiation 1, TBX6 - t-box 6, PAX6 - paired box 6, T - t, brachyury homolog (mouse), FGF8 - fibroblast growth factor 8 (androgen-induced), FOXA2 - forkhead box a2, SOX17 - sry (sex determining region y)-box 17]
GO:0002067	glandular epithelial cell differentiation	1.07e-05	0.00173	6.79	17022	22	911	8	[FGFR2 - fibroblast growth factor receptor 2, NEUROD1 - neuronal differentiation 1, GATA6 - gata binding protein 6, PDX1 - pancreatic and duodenal homeobox 1, PAX6 - paired box 6, TP63 - tumor protein p63, ASCL1 - achaete-scute complex homolog 1 (drosophila), FGF8 - fibroblast growth factor 8 (androgen-induced)]
